# Supplementary material for: Spatiotemporal Variation of Microbial Communities in the Ultra-Oligotrophic Eastern Mediterranean Sea
Source: Front Microbiol. 2022 Apr 7;13:867694. doi: 10.3389/fmicb.2022.867694 (PMC9022036; doi:10.3389/fmicb.2022.867694)
Supplement: Supplementary file 2 [file Data_Sheet_2.XLSX]

## Sheet: Sheet1 - ESV table
ESV table
Counts of exact sequence variants (ESV) in the samples after subsampling each sample to 21 000 reads. Sample gives the sample ID consisting of the last two digits of the year, season, station, sample type (DNA or RNA), and in case of replicates which one is shown (A or B). Station 1 is the most coastal, station 2 the most of shore site along the transect. Molecule indicates if DNA or cDNA (RNA) w…
										Sample	14Wt_St1_RNA	14Wt_St1_DNA	14Wt_St2_RNA	14Wt_St2_DNA	14Wt_St3_RNA	14Wt_St3_DNA	14Wt_St4_RNA	14Wt_St4_DNA	15Sp_St1_RNA	15Sp_St1_DNA	15Sp_St2_RNA	15Sp_St2_DNA	15Sp_St3_RNA	15Sp_St3_DNA	15Sp_St4_RNA_A	15Sp_St4_DNA_A	15Sp_St4_RNA_B	15Sp_St4_DNA_B	15Sm_St1_RNA	15Sm_St1_DNA	15Sm_St2_RNA	15Sm_St2_DNA	15Sm_St3_RNA	15Sm_St3_DNA	15Sm_St4_RNA_A	15Sm_St4_DNA_A	15Sm_St4_RNA_B	15Sm_St4_DNA_B	15Wt_St1_RNA	15Wt_St1_DNA	15Wt_St2_RNA	15Wt_St2_DNA	15Wt_St3_RNA	15Wt_St3_DNA	15Wt_St4_RNA	15Wt_St4_DNA	16Sp_St1_RNA_A	16Sp_St1_DNA_A	16Sp_St1_RNA_B
										Season	Winter	Winter	Winter	Winter	Winter	Winter	Winter	Winter	Spring	Spring	Spring	Spring	Spring	Spring	Spring	Spring	Spring	Spring	Summer	Summer	Summer	Summer	Summer	Summer	Summer	Summer	Summer	Summer	Winter	Winter	Winter	Winter	Winter	Winter	Winter	Winter	Spring	Spring	Spring
										Station	St1	St1	St2	St2	St3	St3	St4	St4	St1	St1	St2	St2	St3	St3	St4	St4	St4	St4	St1	St1	St2	St2	St3	St3	St4	St4	St4	St4	St1	St1	St2	St2	St3	St3	St4	St4	St1	St1	St1
										Molecule	RNA	DNA	RNA	DNA	RNA	DNA	RNA	DNA	RNA	DNA	RNA	DNA	RNA	DNA	RNA	DNA	RNA	DNA	RNA	DNA	RNA	DNA	RNA	DNA	RNA	DNA	RNA	DNA	RNA	DNA	RNA	DNA	RNA	DNA	RNA	DNA	RNA	DNA	RNA
ESV ID	Sequence	Kingdom	Phylum	Class	Order	Family	Genus	Species	Abundance category RNA	Abundance category DNA
ESV0000001	ACGAAGGGACCTAGCGTAGTTCGGAATTACTGGGCTTAAAGAGTTCGTAGGTGGTTGAAAAAGTTGGTGGTGAAATCCCAGAGCTTAACTCTGGAACTGCCATCAAAACTTTTCAGCTAGAGTATGATAGAGGAAAGCAGAATTTCTAGTGTAGAGGTGAAATTCGTAGATATTAGAAAGAATACCAATTGCGAAGGCAGCTTTCTGGATCATTACTGACACTGAGGAACGAAAGCATGGGTAGCGAAGAGGATTAGATACCCTCGTAGTCCATGCCGTAAACGATGTGTGTTAGACGTTGGAAATTTATTTTCAGTGTCGCAGCGAAAGCGATAAACACACCGCCTGGGGAGTACGACCGCAAGGTTA	Bacteria	Proteobacteria	Alphaproteobacteria	SAR11_clade	Clade_I	Clade_Ia	NA	Dominant	Dominant	368	1184	984	2306	539	1752	876	2052	539	1751	600	1447	676	1861	741	1961	677	1848	1146	3651	2116	4269	1597	4338	1912	3402	2026	3930	458	1234	593	2109	785	2256	727	2425	341	1768	585
ESV0000002	ACGGGAGTGGCAAGCGTTATCCGGAATTATTGGGCGTAAAGCGTCCGCAGGCGGCCTTTCAAGTCTGCTGTTAAAGCGTGGAGCTTAACTCCATTATGGCAGTGGAAACTGATCGGCTTGAGTATGGTAGGGGCAGAGGGAATTCCCGGTGTAGCGGTGAAATGCGTAGATATCGGGAAGAACACCAGTGGCGAAGGCGCTCTGCTGGGCCATTACTGACGCTCATGGACGAAAGCCAGGGGAGCGAAAGGGATTAGATACCCCTGTAGTCCTGGCCGTAAACGATGAACACTAGGTGTCGGGGGAATCGACCCCTTCGGTGTCGTAGCTAACGCGTTAAGTGTTCCGCCTGGGGAGTACGCACGCAAGTGTG	Bacteria	Cyanobacteria	Cyanobacteriia	Synechococcales	Cyanobiaceae	Prochlorococcus_MIT9313	marinus	Intermediate persistent	Intermediate persistent	43	62	1201	589	883	453	1380	744	6852	1698	5814	1964	2125	938	4159	1434	3584	1303	566	169	15	0	35	0	0	0	0	0	246	57	479	161	1314	316	514	286	4882	1204	4170
ESV0000003	ACGGGAGTGGCAAGCGTTATCCGGAATTATTGGGCGTAAAGCGTCCGCAGGCGGCCCTTCAAGTCTGCTGTTAAAAAGTGGAGCTTAACTCCATCATGGCAGTGGAAACTGTTGGGCTTGAGTGTGGTAGGGGCAGAGGGAATTCCCGGTGTAGCGGTGAAATGCGTAGATATCGGGAAGAACACCAGTGGCGAAGGCGCTCTGCTGGGCCATCACTGACGCTCATGGACGAAAGCCAGGGGAGCGAAAGGGATTAGATACCCCTGTAGTCCTGGCCGTAAACGATGAACACTAGGTGTCGGGGGAATCGACCCCCTCGGTGTCGTAGCCAACGCGTTAAGTGTTCCGCCTGGGGAGTACGCACGCAAGTGTG	Bacteria	Cyanobacteria	Cyanobacteriia	Synechococcales	Cyanobiaceae	Synechococcus_CC9902	NA	Dominant	Dominant	1082	253	1258	600	1863	1487	1111	1509	1193	932	1314	757	2898	767	925	392	1923	355	1177	916	1544	1031	1523	666	1327	1799	1306	1186	4414	2417	4641	2033	1960	1514	1976	1397	1280	948	910
ESV0000004	ACGAAGGGACCTAGCGTAGTTCGGAATTACTGGGCTTAAAGAGTTCGTAGGTGGTTGAAAAAGTTAGTGGTGAAATCCCAGAGCTTAACTCTGGAACTGCCATTAAAACTTTTCAGCTAGAGTATGATAGAGGAAAGCAGAATTTCTAGTGTAGAGGTGAAATTCGTAGATATTAGAAAGAATACCAATTGCGAAGGCAGCTTTCTGGATCATTACTGACACTGAGGAACGAAAGCATGGGTAGCGAAGAGGATTAGATACCCTCGTAGTCCATGCCGTAAACGATGTGTGTTAGACGTTGGAAATTTATTTTCAGTGTCGCAGCGAAAGCGATAAACACACCGCCTGGGGAGTACGACCGCAAGGTTA	Bacteria	Proteobacteria	Alphaproteobacteria	SAR11_clade	Clade_I	Clade_Ia	NA	Dominant	Dominant	377	1264	475	1166	309	935	495	1012	279	732	249	661	282	825	294	787	285	817	575	1972	1171	2298	779	2157	1120	1664	1086	2105	291	738	365	1124	385	1052	383	1233	164	941	303
ESV0000005	ACGAAGGGACCTAGCGTAGTTCGGAATTACTGGGCTTAAAGAGTTCGTAGGTGGTTGAAAAAGTTGGTGGTGAAATCCCAGAGCTTAACTCTGGAACTGCCATCAAAACTTTTCAGCTAGAGTTTGATAGAGGAAAGCAGAATTTCTAGTGTAGAGGTGAAATTCGTAGATATTAGAAAGAATACCAATTGCGAAGGCAGCTTTCTGGATCATTACTGACACTGAGGAACGAAAGCATGGGTAGCGAAGAGGATTAGATACCCTCGTAGTCCATGCCGTAAACGATGTGTGTTAGACGTTGGAAATTTATTTTCAGTGTCGCAGCGAAAGCGATAAACACACCGCCTGGGGAGTACGACCGCAAGGTTA	Bacteria	Proteobacteria	Alphaproteobacteria	SAR11_clade	Clade_I	Clade_Ia	NA	Dominant	Dominant	152	553	362	922	174	604	359	795	334	937	361	804	344	889	379	1012	367	1050	253	661	251	446	246	648	239	364	265	463	514	1239	365	1303	399	1306	356	1245	218	819	374
ESV0000006	ACGAAGGGACCTAGCGTAGTTCGGAATTACTGGGCTTAAAGAGCTCGTAGGTGGTTAAAAAAGTTGATGGTGAAATCCCAAGGCTCAACCTTGGAACTGCCATCAAAACTTTTTAGCTAGAGTGTGATAGAGGTAAGTGGAATTTCTAGTGTAGAGGTGAAATTCGTAGATATTAGAAAGAACACCAAATGCGAAGGCAACTTACTGGGTCACTACTGACACTGAGGAGCGAAAGCATGGGTAGCGAAGAGGATTAGATACCCTCGTAGTCCATGCCGTAAACGATGTGTGCTAGACGTTGGAAATATATTTTTCAGTGTCGCAGCGAAAGCATTAAGCACACCGCCTGGGGAGTACGACCGCAAGGTTA	Bacteria	Proteobacteria	Alphaproteobacteria	SAR11_clade	Clade_II	NA	NA	Intermediate persistent	Dominant	88	517	198	1240	133	871	139	1074	119	790	151	744	118	755	137	838	134	941	144	823	138	598	131	803	134	707	138	688	194	658	136	1134	220	1221	232	1405	126	911	125
ESV0000007	ACGGAAGGTCCTAGCGTTGTTCGGAATTACTGGGCGTAAAGCGCATGTAGGCGGAACAGAAAGTTAGAAGTGAAATCCCTGGGCTCAACCTAGGAATTGCTTTTAAAACTTCTGTTCTGGAATTCAGGAGAGGAAAATGGAATTTCCAGTGTAGAGGTGAAATTCGTAGATATTGGAAGGAACACCAGTGGCGAAGGCGATTTTCTGGACTGATATTGACGCTGAGATGCGAAGGCATGGGTAGCAAACGGGATTAGATACCCCGGTAGTCCATGCAGTAAACGATGGGTGCTAGTCGTCGGACTTTTGTTCGGTGTCGTAGCTAACGCGTTAAGCACCCCGCCTGGGGAGTACGGTCGCAAGATTA	Bacteria	Proteobacteria	Alphaproteobacteria	Rhodospirillales	AEGEAN-169_marine_group	NA	NA	Intermediate persistent	Dominant	35	256	140	340	176	429	165	549	81	452	77	369	145	495	116	613	178	814	301	2107	608	1941	629	1499	499	1712	656	1656	47	321	246	527	250	670	174	737	123	655	139
ESV0000008	ACGTAGGGTCCAAGCGTTAATCGGAATTACTGGGCGTAAAGCGTGCGCAGGCGGTTGTGCAAGACCGATGTGAAATCCCCGAGCTTAACTTGGGAATTGCATTGGTGACTGCACGGCTAGAGTGTGTCAGAGGGGGGTAGAATTCCACGTGTAGCAGTGAAATGCGTAGAGATGTGGAGGAATACCGATGGCGAAGGCAGCCCCCTGGGATAACACTGACGCTCATGCACGAAAGCGTGGGGAGCAAACAGGATTAGATACCCTGGTAGTCCACGCCCTAAACGATGTCAACTAGTTGTTGGGGATTCATTTCCTTAGTAACGTAGCTAACGCGTGAAGTTGACCGCCTGGGGAGTACGGTCGCAAGATTA	Bacteria	Proteobacteria	Gammaproteobacteria	Burkholderiales	Burkholderiaceae	Ralstonia	NA	Intermediate fluctuating	Intermediate fluctuating	0	10	8	0	4	0	0	0	0	0	0	0	0	0	0	0	0	0	254	20	28	0	538	0	159	17	638	0	73	156	14	0	26	0	3554	390	0	0	14
ESV0000009	ACGGAGGGTGCGAGCGTTAATCGGAATTACTGGGCGTAAAGCGCACGCAGGCGGTTTGTTAAGCTAGATGTGAAAGCCCCGGGCTCAACCTGGGATGGTCATTTAGAACTGGCAGACTAGAGTCTTGGAGAGGGGAGTGGAATTCCAGGTGTAGCGGTGAAATGCGTAGATATCTGGAGGAACATCAGTGGCGAAGGCGACTCCCTGGCCAAAGACTGACGCTCATGTGCGAAAGTGTGGGTAGCGAACAGGATTAGATACCCTGGTAGTCCACACCGTAAACGCTGTCTACTAGCTGTGTGTGTCTTTAAGACGTGCGTAGCGAAGCTAACGCGCTAAGTAGACCGCCTGGGGAGTACGGCCGCAAGGTTA	Bacteria	Proteobacteria	Gammaproteobacteria	Alteromonadales	Alteromonadaceae	Alteromonas	NA	Intermediate fluctuating	Rare	0	30	0	0	0	0	0	0	0	0	0	0	0	0	1	0	0	0	948	39	187	25	72	21	282	50	261	43	0	20	0	1	0	0	16	4	0	0	0
ESV0000010	ACGGAGGGATCTAGCGTTATTCGGAATTACTGGGCGTAAAGCGAGCGTAGGCGGATTTGTAAGTTGGAGGTGAAATCCCAGAGCTTAACTCTGGAACTGCCTTCAAAACTACATTTCTTGAGTTTGGTAGAGGAGAGTGGAATTCCTAGTGTAGAGGTGAAATTCGTAGATATTAGGAGGAACACCAGTGGCGAAGGCGACTCTCTGGGCCAATACTGACGCTGAGGTTCGAAAGCATGGGTAGCGAACAGGATTAGATACCCTGGTAGTCCATGCAGTAAACGATGAGTGCTAGATGTTGGGAATTTAAATTTCCAGTATCGCAGTTAACGCGTTAAGCACTCCGCCTGGGAAGTACGGCCGCAAGGCTA	Bacteria	Proteobacteria	Alphaproteobacteria	SAR11_clade	Clade_IV	NA	NA	Intermediate persistent	Intermediate persistent	43	88	253	355	121	232	375	438	316	439	280	413	404	556	714	689	512	747	71	124	52	22	46	41	27	41	41	27	71	140	143	179	328	302	220	253	308	610	459
ESV0000011	ACGGAGGGTGCGAGCGTTAATCGGAATTACTGGGCGTAAAGCGCACGCAGGCGGTTTGTTAAGCTAGATGTGAAAGCCCCGGGCTCAACCTGGGATGGTCATTTAGAACTGGCAGACTAGAGTCTTGGAGAGGGGAGTGGAATTCCAGGTGTAGCGGTGAAATGCGTAGATATCTGGAGGAACATCAGTGGCGAAGGCGACTCCCTGGCCAAAGACTGACGCTCATGTGCGAAAGTGTGGGTAGCGAACAGGATTAGATACCCTGGTAGTCCACACCGTAAACGCTGTCTACTAGCTGTGTGTGCCTTTAAGGCGTGCGTAGCGAAGCTAACGCGCTAAGTAGACCGCCTGGGGAGTACGGCCGCAAGGTTA	Bacteria	Proteobacteria	Gammaproteobacteria	Alteromonadales	Alteromonadaceae	Alteromonas	NA	Intermediate fluctuating	Rare	0	0	0	12	0	0	0	0	0	0	0	0	0	5	0	0	0	0	783	35	137	34	142	17	389	20	175	43	16	0	9	0	31	28	0	0	0	0	0
ESV0000012	ACGAAGGGACCTAGCGTAGTTCGGAATTACTGGGCTTAAAGAGTTCGTAGGTGGTTAAAAAAGTTGGTGGTGAAATCCCAGAGCTTAACTCTGGAACTGCCATCAAAACTTTTTAGCTAGAGTATGATAGAGGAAAGCAGAATTTCTAGTGTAGAGGTGAAATTCGTAGATATTAGAAAGAATACCAATTGCGAAGGCAGCTTTCTGGATCATTACTGACGCTGAGGAACGAAAGCATGGGTAGCGAAGAGGATTAGATACCCTCGTAGTCCATGCCGTAAACGATGTGTGTTAGACGTTGGAAATTTATTTTCAGTGTCGCAGCGAAAGCATTAAACACACCGCCTGGGGAGTACGACCGCAAGGTTA	Bacteria	Proteobacteria	Alphaproteobacteria	SAR11_clade	Clade_I	Clade_Ib	NA	Intermediate persistent	Intermediate persistent	42	98	181	384	127	238	182	332	219	507	166	380	317	684	343	731	359	739	64	143	41	71	90	106	56	69	55	65	61	0	67	159	106	199	78	208	150	550	297
ESV0000013	ACGGAGGGGGTTAGCGTTGTTCGGAATTACTGGGCGTAAAGCGCACGTAGGCGGATTGGAAAGTTGGGGGTGAAATCCCGGGGCTCAACCCCGGAACTGCCTCCAAAACTATCAGTCTAGAGTTCGAGAGAGGTGAGTGGAATTCCAAGTGTAGAGGTGAAATTCGTAGATATTTGGAGGAACACCAGTGGCGAAGGCGGCTCACTGGCTCGATACTGACGCTGAGGTGCGAAAGTGTGGGGAGCAAACAGGATTAGATACCCTGGTAGTCCACACCGTAAACGATGAATGCCAGTCGTCGGGCAGTATACTGTTCGGTGACACACCTAACGGATTAAGCATTCCGCCTGGGGAGTACGGTCGCAAGATTA	Bacteria	Proteobacteria	Alphaproteobacteria	Rhodobacterales	Rhodobacteraceae	Ascidiaceihabitans	NA	Intermediate persistent	Intermediate persistent	61	133	380	122	224	197	274	231	68	76	96	85	222	91	197	127	257	87	369	231	1074	356	1382	364	711	570	728	395	48	38	720	170	1152	293	325	281	202	247	143
ESV0000014	ACGAAGGGACCTAGCGTAGTTCGGAATTACTGGGCTTAAAGAGTTCGTAGGTGGTTGAAAAAGTTAGTGGTGAAATCCCAGAGCTTAACTCTGGAACTGCCATTAAAACTTTTCAGCTAGAGTATGATAGAGGAAAGCAGAATTTCTAGTGTAGAGGTGAAATTCGTAGATATTAGAAAGAATACCAATTGCGAAGGCAGCTTTCTGGATCATTACTGACACTGAGGAACGAAAGCATGGGTAGCGAAGAGGATTAGATACCCTCGTAGTCCATGCCGTAAACGATGTGTGTTAGACGTTGGAAATTTATTTTCAGTGTCGCAGGGAAACCGATAAACACACCGCCTGGGGAGTACGACCGCAAGGTTA	Bacteria	Proteobacteria	Alphaproteobacteria	SAR11_clade	Clade_I	Clade_Ia	NA	Rare	Dominant	54	310	68	224	54	181	54	174	102	387	82	372	84	299	108	342	99	372	45	295	88	264	77	259	75	214	72	255	22	87	45	167	43	207	66	225	81	618	130
ESV0000015	ACGGAGGGTCCAAGCGTTAATCGGAATTACTGGGCGTAAAGCGCGCGTAGGCGGTTTGTCAAGTTGGATGTGAAATCCCTGGGCTCAACCTAGGAACTGCATTCAAAACTTATAGACTAGAGTACGATAGAGGAGAGTAGAATTCCTGGTGTAGCGGTGAAATGCGTAGATATCAGGAGGAATACCAATGGCGAAGGCAACTCTCTGGATCGACACTGACGCTGAGGTGCGAAAGCGTGGGTAGCAAACAGGATTAGATACCCTGGTAGTCCACGCCGTAAACGATGAGAACTAGCCGTTGGATCTTAGATTCAGTGGTACAGCTAACGCATTAAGTTCTCCGCCTGGGGAGTACGGCCGCAAGGCTA	Bacteria	Proteobacteria	Gammaproteobacteria	SAR86_clade	NA	NA	NA	Dominant	Intermediate persistent	118	141	468	216	327	156	572	183	219	82	189	49	359	121	444	106	278	118	441	283	798	216	549	242	679	199	420	175	296	104	116	167	306	133	319	141	167	105	441
ESV0000016	ACGTAGGGGGCGAGCGTTGTCCGGATTTATTGGGCGTAAAGAGCTCGTAGGCGGTTCAACAAGTCGGTCGTGAAAGTTCAGGGCTCAACCCTGAAATGTCGATCGATACTGTTGTGACTAGGATACGGCAGAGGTGAGTGGAATTCCGAGTGTAGCGGTGAAATGCGTAGATATTCGGAGGAACACCAATTGCGAAGGCAGCTCACTGGGCCGCTATCGACGCTGAGGAGCGAAAGCTAGGGGAGCAAACAGGATTAGATACCCTGGTAGTCCTAGCTGTAAACGATGGATACTAGATGTAGGAATTGGTTTAACGATTTCTGTATCGTAGCTAACGCGTTAAGTATCCCGCCTGGGGAGTACGGTCGCAAGACTA	Bacteria	Actinobacteriota	Acidimicrobiia	Actinomarinales	Actinomarinaceae	Candidatus_Actinomarina	NA	Rare	Dominant	7	133	6	596	0	355	0	635	4	306	13	289	13	387	5	508	9	505	1	360	4	444	7	285	0	253	0	396	0	177	10	166	3	273	3	273	0	479	9
ESV0000017	ACGAAGGGACCTAGCGTAGTTCGGAATTACTGGGCTTAAAGAGTTCGTAGGTGGTTAAAAAAGTTGGTGGTGAAATCCCAGAGCTTAACTCTGGAACTGCCATCAAAACTTTTTAGCTAGAGTATGATAGAGGAAAGCAGAATTTCTAGTGTAGAGGTGAAATTCGTAGATATTAGAAAGAATACCAATTGCGAAGGCAGCTTTCTGGATCATTACTGACGCTGAGGAACGAAAGCATGGGTAGCGAAGAGGATTAGATACCCTCGTAGTCCATGCCGTAAACGATGTGTGTTAGACGTTGGAAATTTATTTTCAGTGTCGCAGCGAAAGCGTTAAACACACCGCCTGGGGAGTACGACCGCAAGGTTA	Bacteria	Proteobacteria	Alphaproteobacteria	SAR11_clade	Clade_I	Clade_Ib	NA	Rare	Intermediate persistent	48	115	193	546	96	263	206	392	63	161	72	149	98	247	129	285	99	266	46	176	77	129	66	175	45	135	80	122	72	187	90	315	123	403	156	389	87	479	165
ESV0000018	ACGAAGGGGGCGAGCGTTGTTCGGAATTACTGGGCGTAAAGGGCGCGCAGGCGGTCAATCCAGTCAGGTGTGAAAGCCCCGGGCTCAACCTGGGAACTGCACTTGATACTGATTGACTAGAAAACGGAAGAGGGCAGTGGAATTCCCAGTGTAGAGGTGAAATTCGTAGATATTGGGAAGAACACCAGTGGCGAAAGCGGCTGCCTGGTCCGATTTTGACGCTGAGGCGCGAAAGCGTGGGGAGCAAACAGGATTAGATACCCTGGTAGTCCACGCCGTAAACGATGAATGCTAGTTGTCGGGGGGTCGCCCCTCGGTGACGACGCTAACGCATTAAGCATTCCGCCTGGGAAGTACGGTCGCAAGATTA	Bacteria	Proteobacteria	Alphaproteobacteria	Puniceispirillales	SAR116_clade	NA	NA	Intermediate persistent	Intermediate persistent	33	17	112	64	103	74	101	55	12	0	8	5	24	3	13	0	26	6	450	146	1046	315	1267	433	1197	514	1099	368	10	7	243	51	295	138	183	77	20	14	15
ESV0000019	ACGAAGGGACCTAGCGTAGTTCGGAATTACTGGGCTTAAAGAGTTCGTAGGTGGTTAAAAAAGTTGGTGGTGAAATCCCAGAGCTTAACTCTGGAACTGCCATCAAAACTTTTTAGCTAGAGTATGATAGAGGAAAGCAGAATTTCTAGTGTAGAGGTGAAATTCGTAGATATTAGAAAGAATACCAATTGCGAAGGCAGCTTTCTGGATCATTACTGACACTGAGGAACGAAAGCATGGGTAGCGAAGAGGATTAGATACCCTCGTAGTCCATGCCGTAAACGATGTGTGTTAGACGTTGGAAATTTATTTTCAGTGTCGCAGCGAAAGCGATAAACACACCGCCTGGGGAGTACGACCGCAAGGTTA	Bacteria	Proteobacteria	Alphaproteobacteria	SAR11_clade	Clade_I	NA	NA	Rare	Intermediate persistent	28	74	93	94	61	156	86	205	108	233	117	293	114	275	128	306	119	327	28	62	22	81	32	47	34	49	32	82	83	225	70	176	71	172	78	144	113	188	111
ESV0000020	ACGGATGGTGCAAGCGTTAATCGGAATTACTGGGCGTAAAGCGCGCGTAGGTGGCATATTAAGTTAGATGTGAAATCCCGAGGCTTAACCTCGGAACTGCATCTAAAACTAATAAGCTAGAGTACTAGAGAGGAAAGTAGAATTCTTAGTGTAGCGGTGGAATGCGTAGATATTAAGAGGAATACCAATGGCGAAGGCAACTTTCTGGATAGATACTGACACTGAGGTGCGAAAGCGTGGGGAGCAAACAGGATTAGATACCCTGGTAGTCCACGCCGTAAACGATGATAACTAGCCGTTGGATTTATCCAGTGGCGCAGCTAACGCGTTAAGTTATCCGCCTGGGGAGTACGGCCGCAAGGCTA	Bacteria	Proteobacteria	Gammaproteobacteria	SAR86_clade	NA	NA	NA	Intermediate persistent	Intermediate persistent	79	272	303	260	150	217	349	144	63	78	69	64	105	108	144	113	83	63	154	181	281	217	153	207	290	195	225	230	393	260	170	247	159	110	136	119	69	74	101
ESV0000021	ACGAAGGGGGCGAGCGTTATTCGGAATTATTGGGCGTAAAGGGCTCGCAGGCTGCTTGAACAGTTAGACGTGAAATCCCCGGGCTCAACCTGGGAACTGCGTTTAATACTAGCAAGCTAGAGAAATAGAGAGGAAAGTGGAACTCCCAGTGTAGAGGTGAAATTCGTAGATATTGGGAAGAACACCAGTGGCGAAAGCGACTTTCTGGCTATTTTCTGACGCTGAGGAGCGAAAGCGTGGGGAGCAAACAGGATTAGATACCCTGGTAGTCCACGCCGTAAACGATGTGTGCTAGATGTTGGAAGGTTACCTTTCAGTGTCGCAGCTAACGCACTAAGCACACCGCCTGGGAAGTACGGTCGCAAGATTA	Bacteria	Proteobacteria	Alphaproteobacteria	Puniceispirillales	SAR116_clade	NA	NA	Intermediate persistent	Intermediate fluctuating	31	0	86	60	82	0	132	73	432	326	429	266	549	272	370	237	480	226	112	34	51	0	37	0	62	0	56	0	25	49	36	37	80	59	24	50	226	227	216
ESV0000022	ACGGAGGGTGCAAGCGTTAATCGGAATTACTGGGCGTAAAGAGTACGTAGGCGGCTTTACAAGTCGGGTGTGAAAGCCCTGAGCTTAACTCAGGAACTGCATTCGATACTGTATCGCTAGAGTTTATTAGAGGATAGCGGAATTCCAGGTGTAGCGGTGAAATGCGTAGATATCTGGAGGAACACCAATGGCGAAGGCAGCTATCTGGGATACAACTGACGCTGAGGTACGAAAGCGTGGGGAGCAAACAGGATTAGATACCCTGGTAGTCCACGCCGTAAACGATGAGAACTAGACGTTGGGTATTTATACCTGGTGTCGCAGCTAACGCATTAAGTTCTCCGCCTGGGGAGTACGGCCGCAAGGTTG	Bacteria	Proteobacteria	Gammaproteobacteria	Ectothiorhodospirales	Ectothiorhodospiraceae	NA	NA	Intermediate persistent	Rare	56	32	369	180	226	102	423	95	466	134	301	136	410	160	830	167	476	159	207	88	6	0	0	0	0	0	0	0	72	0	105	41	217	36	121	45	275	147	420
ESV0000023	ACGGAGACTGCAAGCGTTACTCGGATTCACTGGGCGTAAAGGGTGCGTAGGCGGATAGATGTGTGAGGTGTGAAATCTCGGGGCTCAACCTCGAAACTGCGCCTCAAACTGTCTATCTAGAGTATTGGAGAGGTAAGCGGAATTTCTGGTGTAGCGGTGAAATGCGTAGATATCAGAAGGAACACCAATGGCGAAGGCAGCTTACTGGACAATAACTGACGCTGAGGCACGAAAGCATGGGTAGCGAAAGGGATTAGATACCCCTGTAGTCCATGCCGTAAACGTTGTACACTAGGTCTTGGGGGTTTCGACCCTTTCAGGACCCCAGCTAACGCGATAAGTGTACCGCCTGAGGACTACGGCCGCAAGGCTA	Bacteria	Verrucomicrobiota	Verrucomicrobiae	Opitutales	Puniceicoccaceae	Lentimonas	NA	Rare	Rare	0	15	120	109	52	47	116	72	182	135	157	180	192	205	208	93	151	89	136	89	208	175	84	150	154	134	179	158	0	0	66	51	113	61	99	44	104	50	55
ESV0000024	ACGGAAGGTGCAAGCGTTAATCGGAATTACTGGGCGTAAAGCGCGCGTAGGTGGTTTGTTAAGTTGGATGTGAAAGCCCTGGGCTCAACCTAGGAACTGCATCCAAAACTAACTCACTAGAGTACGATAGAGGGAGGTAGAATTCATAGTGTAGCGGTGGAATGCGTAGATATTATGAAGAATACCAGTGGCGAAGGCGGCCTCCTGGATCTGTACTGACACTGAGGTGCGAAAGCGTGGGTAGCGAACAGGATTAGATACCCTGGTAGTCCACGCCGTAAACGATGACAACTAGCTGTTGGGAGACAATGTCTTTCAGTGGCGCAGCTAACGTTTTAAGTTGTCCGCCTGGGGAGTACGGCCGCAAGGCTA	Bacteria	Proteobacteria	Gammaproteobacteria	SAR86_clade	NA	NA	NA	Intermediate persistent	Intermediate persistent	75	200	56	153	101	242	84	74	153	178	175	143	119	132	129	113	103	126	125	243	205	261	272	225	310	206	294	184	65	113	0	88	112	0	0	0	194	183	208
ESV0000025	ACGAAGGGACCTAGCGTAGTTCGGAATTACTGGGCTTAAAGAGCTCGTAGGTGGTTAAAAAAGTTGATGGTGAAATCCCAAGGCTTAACCTTGGAACTGCCATCAAAACTTTTTAGCTAGAGTGTGATAGAGGTAAGTGGAATTTCTAGTGTAGAGGTGAAATTCGTAGATATTAGAAAGAACACCAAATGCGAAGGCAACTTACTGGGTCACTACTGACACTGAGGAGCGAAAGCATGGGTAGCGAAGAGGATTAGATACCCTCGTAGTCCATGCCGTAAACGATGTGTGCTAGACGTTGGAAATATATTTTTCAGTGTCGCAGCGAAAGCATTAAGCACACCGCCTGGGGAGTACGACCGCAAGGTTA	Bacteria	Proteobacteria	Alphaproteobacteria	SAR11_clade	Clade_II	NA	NA	Rare	Intermediate persistent	0	86	40	236	31	127	35	181	36	238	32	193	34	227	46	227	59	247	0	98	27	91	0	116	0	110	0	90	0	101	0	190	0	199	0	205	0	253	44
ESV0000026	ACGAAGGGGGCGAGCGTTATTCGGAATTATTGGGCGTAAAGGGCTCGCAGGCTGCTTGAACAGTTAGACGTGAAATCCCCGGGCTTAACCTGGGAACTGCGTTTAATACTAGCAAGCTAGAGAAATAGAGAGGAAAGTGGAACTCCCAGTGTAGAGGTGAAATTCGTAGATATTGGGAAGAACACCAGTGGCGAAAGCGACTTTCTGGCTATTTTCTGACGCTGAGGAGCGAAAGCGTGGGGAGCAAACAGGATTAGATACCCTGGTAGTCCACGCCGTAAACGATGTGTGCTAGATGTTGGAGGGTTACCTTTCAGTGTCGCAGCTAACGCACTAAGCACACCGCCTGGGAAGTACGGTCGCAAGATTA	Bacteria	Proteobacteria	Alphaproteobacteria	Puniceispirillales	SAR116_clade	NA	NA	Intermediate persistent	Intermediate persistent	93	125	213	138	156	123	201	129	43	50	44	44	85	38	34	0	50	0	288	97	665	210	522	193	568	253	557	203	0	0	103	112	173	178	118	169	59	0	56
ESV0000027	ACCAGCACCTCAAGTGGTCAGGATGATTATTGGGCCTAAAGCATCCGTAGCCTGTTCTGTAAGTTTTCGGTTAAATCCATAAGCTCAACTTATGGGCTGCCGAAAATACTGCAGAACTAGGGAGTGGGAGAGGTAGACGGTACTCGGTAGGAAGGGGTAAAATCCTTTGATCTATTGATGACCACCTGTGGCGAAGGCGGTCTACCAGAACACGTTCGACGGTGAGGGATGAAAGCTGGGGGAGCAAACCGGATTAGATACCCGGGTAGTCCCAGCTGTAAACGATGCAAACTCGATGATGCGTTGGCTTGTTGCTAGCGCAGTGTCGCAGGGAAGCCGTTAAGTTTGCCGCCTGGGAAGTACGTACGCAAGTATG	Archaea	Crenarchaeota	Nitrososphaeria	Nitrosopumilales	Nitrosopumilaceae	Candidatus_Nitrosopelagicus	NA	Rare	Rare	0	0	0	0	4	0	0	0	0	0	0	0	0	5	3	26	1	33	0	0	0	0	0	0	1	0	0	0	0	0	0	0	0	0	0	0	0	5	0
ESV0000028	ACGGGAGTGGCAAGCGTTATCCGGAATTATTGGGCGTAAAGCGTCCGCAGGCGGCCTTTCAAGTCTGCTGTTAAAACGTGGAGCTTAACTCCATCATGGCAGTGGAAACTGATTGGCTTGAGTATGGTAGGGGCAGAGGGAATTCCCGGTGTAGCGGTGAAATGCGTAGATATCGGGAAGAACACCAGTGGCGAAGGCGCTCTGCTGGGCCATTACTGACGCTCATGGACGAAAGCCAGGGGAGCGAAAGGGATTAGATACCCCTGTAGTCCTGGCCGTAAACGATGAACACTAGGTGTCGGGGGAATCGACCCCTTCGGTGTCGTAGCTAACGCGTTAAGTGTTCCGCCTGGGGAGTACGCACGCAAGTGTG	Bacteria	Cyanobacteria	Cyanobacteriia	Synechococcales	Cyanobiaceae	Prochlorococcus_MIT9313	marinus	Rare	Rare	0	0	82	38	136	78	114	58	72	0	70	28	41	0	130	38	112	42	0	0	0	0	0	0	0	0	0	0	17	0	0	0	14	0	13	0	154	39	111
ESV0000029	ACGAAGGGACCTAGCGTAGTTCGGAATTACTGGGCTTAAAGAGTTCGTAGGTGGTTAAAAAAGTTGGTGGTGAAATCCCAGAGCTTAACTCTGGAACTGCCATCAAAACTTTTTAGCTAGAGTATGATAGAGGAAAGCAGAATTTCTAGTGTAGAGGTGAAATTCGTAGATATTAGAAAGAATACCAATTGCGAAGGCAGCTTTCTGGATCATTACTGACACTGAGGAACGAAAGCATGGGTAGCGAAGAGGATTAGATACCCTCGTAGTCCATGCCGTAAACGATGTGTGTTAGACGTTGGAAATTTATTTTCTGTGTCGCAGCGAAAGCAATAAACACACCGCCTGGGGAGTACGACCGCAAGGTTA	Bacteria	Proteobacteria	Alphaproteobacteria	SAR11_clade	Clade_I	Clade_Ib	NA	Rare	Intermediate persistent	47	170	118	439	61	261	128	289	47	152	51	144	61	171	74	194	67	211	27	142	49	113	48	195	27	127	22	123	143	206	75	329	151	391	172	342	0	175	56
ESV0000030	ACGGAGGGTGCAAGCGTTATCCGGATTTATTAGGTTTAAAGGGTCCGCAGGCGGAATATTAAGTCAGTGGTGAAAGCCTACAGCTCAACTGTAGAACTGCCATTGAAACTGTTATTCTTGAGTATGGATGAAGTGGGCGGAATATGTCATGTAGCGGTGAAATGCATAGATATGACATGGAACACCAATTGCGAAGGCAGCTCACTAAACCATTACTGACGCTCATGGACGAAAGCGTGGGGAGCGAACAGGATTAGATACCCTGGTAGTCCACGCCGTAAACGATGATCACTAGATGTTGGCGATATAATGTCAGCGTTCAAGAGAAATCGATAAGTGATCCACCTGGGGAGTACGTTCGCAAGAATG	Bacteria	Bacteroidota	Bacteroidia	Flavobacteriales	NS9_marine_group	NA	NA	Rare	Intermediate fluctuating	10	49	0	0	11	37	0	0	22	142	93	262	24	27	57	125	51	115	0	0	0	0	0	0	0	0	0	0	29	57	13	15	0	0	0	0	72	168	108
ESV0000031	ACGGAAGGTCCAAGCGTTAATCGGAATTACTGGGCGTAAAGCGCGCGTAGGTGGTTTTTTAAGTTGGATGTGAAAGCCCTGGGCTCAACCTAGGAACTGCATCCAAAACTAGATGACTAGAGTACGAAAGAGGGAAGTAGAATTCACAGTGTAGCGGTGGAATGCGTAGATATTGTGAAGAATACCAATGGCGAAGGCAGCTTCCTGGTTCTGTACTGACACTGAGGTGCGAAAGCGTGGGTAGCGAACAGGATTAGATACCCTGGTAGTCCACGCCGTAAACGATGACAACTAGCTGTTGGGAGACAAGATCTCTCAGTGGCGCAGCTAACGCTTTAAGTTGTCCGCCTGGGGAGTACGGCCGCAAGGTTA	Bacteria	Proteobacteria	Gammaproteobacteria	SAR86_clade	NA	NA	NA	Intermediate persistent	Intermediate persistent	41	87	134	73	132	83	237	87	127	84	130	85	173	111	284	128	210	109	112	109	162	94	146	129	221	83	193	65	286	175	86	72	88	45	72	28	111	59	272
ESV0000032	ACGAGGGGTGCTAGCGTTGTCCGGATTTACTGGGCGTAAAGGGTACGTAGGCGTTTTAATAAGTTGTATGTTAAATATCTTAGCTTAACTAAGAAAATGCATCCAAAACTGTTAAAATAGAGTTTGAGAGAGGAACGCAGAATTCATGGTGGAGCGGTGACATGCGTAGATATCATGAGGAAAGTCAAATGCGAAGGCAGCCTTCTGGCTCAAAACTGACGCTGAGGTACGAAAGCGTGGGGAGCGAACAGGATTAGATACCCTGGTAGTCCACGCCGTAAACGATGAGTATTTGGTGCTGGGGGATTCGACCCTTTCAGTGCCGTAGCTAACGCGATAAATACTCCGCCTGGGGACTACGATCGCAAGATTG	Bacteria	Marinimicrobia_(SAR406_clade)	NA	NA	NA	NA	NA	Rare	Intermediate persistent	50	253	109	300	89	253	98	193	43	110	30	90	48	161	22	214	57	189	56	427	37	152	11	58	29	97	36	94	45	191	34	146	41	244	38	204	100	216	82
ESV0000033	ACGGAGGGTGCAAGCGTTAATCGGAATTACTGGGCGTAAAGCGCGCGTAGGTTGTTTGTTAAGCGAGATGTGAAAGCCCCGGGCTTAACCTGGGAACTGCATTTCGAACTGGCAGACTAGAGTACAGTAGAGGGTGGCGGAATTTCCTGTGTAGCGGTGAAATGCGTAGAGATGGGAAGGAACATCAGTGGCGAAGGCGGCCACCTGGACTGATACTGACACTGAGGTGCGAAAGCGTGGGGAGCAAACAGGATTAGATACCCTGGTAGTCCACGCCGTAAACGATGTCTACTAGTTGTCGGGAGACTTGATCTTTTGGTAACGAAGCTAACGCGATAAGTAGACCGCCTGGGGAGTACGGCCGCAAGGTTA	Bacteria	Proteobacteria	Gammaproteobacteria	Oceanospirillales	Saccharospirillaceae	Oleibacter	marinus	Intermediate fluctuating	Intermediate fluctuating	0	0	0	0	0	0	0	0	0	0	0	0	0	0	0	0	0	0	0	0	0	0	0	0	0	0	0	0	0	0	0	0	0	0	0	0	0	0	0
ESV0000034	ACGGAGGATCCAAGCGTTATCCGGAATTATTGGGTTTAAAGGGTCCGCAGGCTGTTTGTTAAGTCAGAGGTGAAATCCTACCGCTCAACGGTAGAACTGCCTTTGATACTGGCAAACTTGAGTTATTGTGAAGTAGTTAGAATGTGTAGTGTAGCGGTGAAATGCATAGATATTACACAGAATACCGATTGCGAAAGCAGATTACTAACAATATACTGACGCTGAGGGACGAAAGCGTGGGTAGCGAACAGGATTAGATACCCTGGTAGTCCACGCCGTAAACGATGGTCACTAGCTGTTCGATGTACATTGGTACGTTGAGTGGCTAAGCGAAAGTGATAAGTGACCCACCTGGGGAGTACGCTCGCAAGAGTG	Bacteria	Bacteroidota	Bacteroidia	Flavobacteriales	Flavobacteriaceae	NS5_marine_group	NA	Rare	Intermediate persistent	39	251	43	197	48	242	36	272	0	120	35	138	68	141	35	139	40	185	0	180	60	149	31	105	29	204	40	223	38	609	62	383	56	157	54	260	0	210	46
ESV0000035	ACGGGAGTGGCAAGCGTTATCCGGAATTATTGGGCGTAAAGCGTCCGCAGGCGGCCTGACAAGTCTGCTGTTAAAGCGTGGAGCTTAACTCCATTTCAGCAGTGGAAACTGTCAGGCTTGAGTGTGGTAGGGGCAGAGGGAATTCCCGGTGTAGCGGTGAAATGCGTAGATATCGGGAAGAACACCAGTGGCGAAAGCGCTCTGCTGGGCCATCACTGACGCTCATGGACGAAAGCCAGGGGAGCGAAAGGGATTAGATACCCCTGTAGTCCTGGCCGTAAACGATGAACACTAGGTGTCGGGGGAATCGACCCCTCCGGTGTCGTAGCCAACGCGTTAAGTGTTCCGCCTGGGGAGTACGCACGCAAGTGTG	Bacteria	Cyanobacteria	Cyanobacteriia	Synechococcales	Cyanobiaceae	Cyanobium_PCC-6307	NA	Intermediate persistent	Intermediate fluctuating	117	0	137	17	205	66	50	0	275	213	399	153	592	68	105	9	292	10	58	30	0	0	0	0	0	0	0	0	167	46	263	61	201	41	63	0	487	79	258
ESV0000036	ACGGGAGTGGCAAGCGTTATCCGGAATTATTGGGCGTAAAGCGTCCGCAGGCGGCCCAGAAAGTCTGCTGTTAAAACGTGGAGCTTAACTCCATCATGGCAGTGGAAACTGTTGGGCTTGAGTGTGGTAGGGGCAGAGGGAATTCCCGGTGTAGCGGTGAAATGCGTAGATATCGGGAAGAACACCAGTGGCGAAGGCGCTCTGCTGGGCCATAACTGACGCTCATGGACGAAAGCCAGGGGAGCGAAAGGGATTAGATACCCCTGTAGTCCTGGCCGTAAACGATGAACACTAGGTGTCGGGGGAATCGACCCCCTCGGTGTCGTAGCCAACGCGTTAAGTGTTCCGCCTGGGGAGTACGCACGCAAGTGTG	Bacteria	Cyanobacteria	Cyanobacteriia	Synechococcales	Cyanobiaceae	Synechococcus_CC9902	NA	Intermediate persistent	Intermediate persistent	153	0	310	94	297	224	175	250	40	44	76	33	218	44	47	0	159	32	117	53	236	70	268	54	180	125	132	78	254	63	500	116	388	176	252	133	102	46	60
ESV0000037	ACGGATGGTGCAAGCGTTAATCGGAATTACTGGGCGTAAAGCGCGCGTAGGTGGCCTATCAAGTTAGATGTGAAATCCCGGGGCTTAACCTCGGAACTGCATCTAAAACTGATAAGCTAGAGTACTAGAGAGGAAAGTAGAATTCTTAGTGTAGCGGTGGAATGCGTAGATATTAAGAGGAATACCAATGGCGAAGGCAACTTTCTGGATAGATACTGACACTGAGGTGCGAAAGCGTGGGGAGCAAACAGGATTAGATACCCTGGTAGTCCACGCCGTAAACGATGATAACTAGCCGTTGGAATTTTCAGTGGCGCAGCTAACGCAATAAGTTATCCGCCTGGGGAGTACGGCCGCAAGGCTA	Bacteria	Proteobacteria	Gammaproteobacteria	SAR86_clade	NA	NA	NA	Intermediate persistent	Intermediate persistent	40	75	173	174	108	102	238	77	29	22	28	28	74	52	67	55	42	40	187	227	294	189	239	256	317	214	215	207	141	89	156	112	123	100	124	82	38	36	47
ESV0000038	ACGGGAGTGGCAAGCGTTATCCGGAATTATTGGGCGTAAAGCGTCCGCAGGCGGCTTTTCAAGTCTGCTGTTAAAACGTGGAGCTTAACTCCATCATGGCAGTGGAAACTGATTGGCTTGAGTATGGTAGGGGCAGAGGGAATTCCCGGTGTAGCGGTGAAATGCGTAGATATCGGGAAGAACACCAGTGGCGAAGGCGCTCTGCTGGGCCATTACTGACGCTCATGGACGAAAGCCAGGGGAGCGAAAGGGATTAGATACCCCTGTAGTCCTGGCCGTAAACGATGAACACTAGGTGTCGGGGGAATCGACCCCTTCGGTGTCGTAGCTAACGCGTTAAGTGTTCCGCCTGGGGAGTACGCACGCAAGTGTG	Bacteria	Cyanobacteria	Cyanobacteriia	Synechococcales	Cyanobiaceae	Prochlorococcus_MIT9313	marinus	Rare	Rare	0	0	26	0	44	0	36	0	0	0	47	7	22	16	43	0	55	0	0	0	0	0	0	0	0	0	0	0	0	0	0	0	0	0	0	0	49	0	46
ESV0000039	ACGAAGGGACCTAGCGTAGTTCGGAATTACTGGGCTTAAAGAGTTCGTAGGTGGTTAAAAAAGTTGGTGGTGAAATCCCAGAGCTTAACTCTGGAACTGCCATCAAAACTTTTTAGCTAGAGTATGATAGAGGAAAGCAGAATTTCTAGTGTAGAGGTGAAATTCGTAGATATTAGAAAGAATACCAATTGCGAAGGCAGCTTTCTGGATCATTACTGACACTGAGGAACGAAAGCATGGGTAGCGAAGAGGATTAGATACCCTCGTAGTCCATGCCGTAAACGATGTGTGTTAGACGTTGGAAATTTATTTTCAGTGTCGCAGCGAAAGCAATAAACACACCGCCTGGGGAGTACGACCGCAAGGTTA	Bacteria	Proteobacteria	Alphaproteobacteria	SAR11_clade	Clade_I	Clade_Ib	NA	Rare	Rare	0	0	0	39	0	0	0	46	109	97	105	118	61	132	88	138	73	172	0	0	0	0	0	0	0	0	0	0	0	67	0	39	69	66	61	41	0	96	0
ESV0000040	ACGGAAGGTGCAAGCGTTAATCGGAATTACTGGGCGTAAAGCGCGCGTAGGTGGTTTGTTAAGTTGGATGTGAAAGCCCTGGGCTCAACCTAGGAACTGCATCCAAAACTAACTCACTAGAGTACGATAGAGGGAGGTAGAATTCATAGTGTAGCGGTGGAATGCGTAGATATTATGAAGAATACCAGTGGCGAAGGCGGCCTCCTGGATCTGTACTGACACTAAGGTGCGAAAGCGTGGGTAGCGAACAGGATTAGATACCCTGGTAGTCCACGCCGTAAACGATGACAACTAGCTGTTGGGAGACAATGTCTTTCAGTGGCGCAGCTAACGTTTTAAGTTGTCCGCCTGGGGAGTACGGCCGCAAGGCTA	Bacteria	Proteobacteria	Gammaproteobacteria	SAR86_clade	NA	NA	NA	Intermediate persistent	Intermediate persistent	21	61	82	157	78	0	88	111	62	0	54	47	74	81	52	82	90	51	97	262	166	231	154	130	237	210	232	187	38	69	102	61	88	104	112	128	122	0	74
ESV0000041	ACGGAGGGTCCAAGCGTTAATCGGAATTACTGGGCGTAAAGCGCGCGTAGGCGGTATGCTAAGTTGGGTGTGAAATCCCCGGGCTTAACCTGGGAACTGCATTCAAAACTTGCATACTGGAGTACGGAAGAGGCGAGTAGAATTCATGGTGTAGCGGTGAAATGCGTAGATATCATGAGGAATACCAATGGCGAAGGCAACTCGCTGGTCCGAAACTGACGCTGAGGTGCGAAAGCGTGGGTAGCAAACAGGATTAGATACCCTGGTAGTCCACGCCGTAAACGATGAGAACTAGCCGTTGGATCCTTGAGATTCAGTGGCACAGCTAACGCATTAAGTTCTCCGCCTGGGGAGTACGGCCGCAAGGCTA	Bacteria	Proteobacteria	Gammaproteobacteria	SAR86_clade	NA	NA	NA	Intermediate persistent	Intermediate persistent	18	68	72	134	56	87	124	106	30	33	28	28	30	43	45	54	37	45	193	358	377	392	215	426	355	363	266	353	33	0	25	62	54	82	62	90	35	48	48
ESV0000042	ACGGAGGGGGTTAGCGTTGTTCGGAATTACTGGGCGTAAAGCGCACGTAGGCGGATTAATAAGTCAGGGGTGAAATCCCGAGGCTCAACCTCGGAACTGCCTTTGATACTGTTAGTCTTGAGTTCGAGAGAGGTGAGTGGAATTCCGAGTGTAGAGGTGAAATTCGTAGATATTCGGAGGAACACCAGTGGCGAAGGCGGCTCACTGGCTCGATACTGACGCTGAGGTGCGAAAGCGTGGGGAGCAAACAGGATTAGATACCCTGGTAGTCCACGCCGTAAACGATGAGAGCTAGTCGTTGGGGAGTTCGCTCTTCGGTGACGCAGCTAACGCATTAAGCTCTCCGCCTGGGGAGTACGGTCGCAAGATTA	Bacteria	Proteobacteria	Alphaproteobacteria	Rhodobacterales	Rhodobacteraceae	NA	NA	Intermediate persistent	Intermediate persistent	48	41	276	88	166	136	161	138	56	70	59	82	123	70	71	89	87	74	102	81	142	83	141	91	137	114	134	77	34	123	217	207	203	252	135	205	62	95	85
ESV0000043	ACGGAGGATCCAAGCGTTATCCGGAATCATTGGGTTTAAAGGGTCCGTAGGTGGACAAATAAGTCAGAGGTGAAATCCTGCAGCTCAACTGTAGAACTGCCTTTGATACTGTTTGTCTTGAGTTATTATGAAGTGGTTAGAATGTGTAGTGTAGCGGTGAAATGCATAGATATTACACAGAATACCGATTGCGAAGGCAGATCACTAATAATCAACTGACACTGATGGACGAAAGCGTGGGTAGCGAACAGGATTAGATACCCTGGTAGTCCACGCCGTAAACGATGGTCACTAGCTGTTTGGACTTCGGTCTGAGTGGCTAAGCGAAAGTGATAAGTGACCCACCTGGGGAGTACGTTCGCAAGAATG	Bacteria	Bacteroidota	Bacteroidia	Flavobacteriales	Flavobacteriaceae	NS2b_marine_group	NA	Rare	Intermediate persistent	21	84	27	39	47	111	24	58	29	111	58	244	39	78	42	120	56	97	38	102	41	78	57	75	47	72	71	73	0	169	0	76	0	29	14	44	93	161	84
ESV0000044	ACGAAGGGGGCTAGCGTTGTTCGGAATCACTGGGCGTAAAGCGTATGTAGGCGGATCAAAAAGTTAGATGTGAAATCCCTGGGCTCAACCCAGGAACTGCATTTAAAACTAGTGATCTAGAATTTGGTAAAGGTTAGTAGAATTTCCAGTGTAGAGGTGAAATTCGTAGATATTGGAAAGAATACCAGAAGCGAAGGCGACTAACTAGGCCATTTTTGACGCTGAGATACGAAAGCGTGGGTAGCAAACAGGATTAGATACCCTGGTAGTCCACGCAGTAAACGATGAGTGCTAGTCGCTGGGACATTAGTTTCAGTGTCGAAGCTAACGCATTAAGCACTCCGCCTGGGAAGTACGGTCGCAAGATTA	Bacteria	Proteobacteria	Alphaproteobacteria	Rhodospirillales	AEGEAN-169_marine_group	NA	NA	Intermediate persistent	Rare	76	81	180	72	157	75	185	71	74	41	71	24	79	25	96	0	96	49	147	87	197	86	225	84	224	93	173	64	144	91	151	104	240	92	153	131	90	38	128
ESV0000045	ACGGAGACTGCAAGCGTTACTCGGATTCACTGGGCGTAAAGGGTGCGTAGGCCGCTAAGTGTGTCAGGTGTGAAATCTCGGGGCTCAACCTCGAAACTGCGCCTGAAACTACTTAGCTTGAGTTTCGGAGAGGTAAGCGGAATTTCTGGTGTAGCGGTGAAATGCGTAGATATCAGAAGGAACACCAATGGCGAAGGCAGCTTACTGGACGACAACTGACGCTGAGGCACGAAAGCGTGGGTAGCGAAAGGGATTAGATACCCCTGTAGTCCACGCCGTAAACGTTGTACACTAGGTCTTGGGGGTTTCGACCCCTTCAGGACCCCAGCTAACGCGATAAGTGTACCGCCTGAGGACTACGGCCGCAAGGCTA	Bacteria	Verrucomicrobiota	Verrucomicrobiae	Opitutales	Puniceicoccaceae	Coraliomargarita	NA	Intermediate persistent	Intermediate persistent	0	0	54	53	39	0	57	47	150	130	106	219	277	350	177	253	177	197	32	45	34	51	0	0	28	30	33	32	0	31	138	120	223	96	98	65	44	31	19
ESV0000046	ACGAAGGGGGCGAGCGTTATTCGGAATTATTGGGCGTAAAGGGCTCGCAGGCTGCTTGAACAGTTAGACGTGAAATCCCCGGGCTCAACCTGGGAACTGCGTTTAATACTAGCAAGCTAGAGAGATAGAGAGGAAAGTGGAACTCCCAGTGTAGAGGTGAAATTCGTAGATATTGGGAAGAACACCAGTGGCGAAAGCGACTTTCTGGCTATTTTCTGACGCTGAGGAGCGAAAGCGTGGGGAGCAAACAGGATTAGATACCCTGGTAGTCCACGCCGTAAACGATGTGTGCTAGATGTTGGAAGGTTACCTTTCAGTGTCGCAGCTAACGCACTAAGCACACCGCCTGGGAAGTACGGTCGCAAGATTA	Bacteria	Proteobacteria	Alphaproteobacteria	Puniceispirillales	SAR116_clade	NA	NA	Intermediate persistent	Intermediate persistent	42	0	91	51	103	57	106	63	81	62	86	51	88	46	79	0	63	42	115	52	226	105	194	100	194	88	158	79	77	95	121	174	185	169	101	162	36	0	42
ESV0000048	ACGAAGGGGGCGAGCGTTGTTCGGAATTACTGGGCGTAAAGGGAGCGCAGGCGGTTCATTTAGTCAGACGTGAAAGCCCCGGGCTCAACCCGGGAGGTGCGTTTGATACTGGTGAGCTAGAAATCAGAAGAGGATAGTGGAATTCCCAGTGTAGAGGTGAAATTCGTAGATATTGGGAAGAACACCAGTGGCGAAAGCGGCTATCTGGTCTGTATTTGACGCTGAGGCTCGAAAGCGTGGGGAGCAAACAGGATTAGATACCCTGGTAGTCCACGCCGTAAACGATGACAGCTAGATGTCGGGGGGTTACCTCTCGGTGTCGTACGCTAACGCATTAAGCTGTCCGCCTGGGAAGTACGGTCGCAAGATTA	Bacteria	Proteobacteria	Alphaproteobacteria	Puniceispirillales	SAR116_clade	NA	NA	Intermediate persistent	Rare	47	30	145	21	75	52	144	56	87	37	54	29	79	28	55	30	69	15	187	83	413	120	364	120	459	147	384	151	0	0	70	32	124	43	68	33	53	22	60
ESV0000049	ACGGAGGGTCCAAGCGTTAATCGGAATTACTGGGCGTAAAGCGCGCGTAGGCGGTTTAGCAAGTTGTATGTGAAAGCCCTGGGCTCAACCTAGGAACTGCATCCAAAACTACTAAGCTAGAGTACGAGAGAGGAGAGTAGAATTTCTGGTGTAGCGGTGAAATGCGTAGATATCAGAAGGAATACCAATGGCGAAGGCAGCTCTCTGGCTCGTCACTGACGCTGAGGTGCGAAAGCGTGGGTAGCAAACAGGATTAGATACCCTGGTAGTCCACGCCGTAAACGATGACAACTAGCCGTTGGGCAGATTTAACTGTTCAGTGGCACAGCTAACGCATTAAGTTGTCCGCCTGGGGAGTACGGCCGCAAGGCTA	Bacteria	Proteobacteria	Gammaproteobacteria	SAR86_clade	NA	NA	NA	Intermediate persistent	Intermediate fluctuating	0	0	50	70	41	0	60	86	224	232	194	211	123	149	130	193	126	183	0	19	0	0	3	0	2	0	0	0	19	28	11	0	18	14	14	10	128	161	145
ESV0000051	ACGGATGGTGCAAGCGTTAATCGGAATTACTGGGCGTAAAGCGCGCGTAGGCGGCCCATCAAGTTAGATGTGAAATCCCAGGGCTTAACCCTGGAACTGCATCTAAAACTGATGAGCTAGAGTACTAGAGAGGAAAGTAGAATTCTTAGTGTAGCGGTGGAATGCGTAGATATTAAGAGGAATACCAATGGCGAAGGCAACTTTCTGGATAGATACTGACGCTGAGGTGCGAAAGCGTGGGGAGCAAACAGGATTAGATACCCTGGTAGTCCACGCCGTAAACGATGATAACTAGCCGTTGGTTTTTACCAGTGGCGCAGCTAACGCATTAAGTTATCCGCCTGGGGAGTACGGCCGCAAGGCTA	Bacteria	Proteobacteria	Gammaproteobacteria	SAR86_clade	NA	NA	NA	Intermediate persistent	Intermediate persistent	10	41	111	148	57	94	85	72	0	12	11	2	31	30	19	17	20	13	108	213	232	276	232	347	299	321	224	313	16	39	61	64	70	92	61	92	24	42	34
ESV0000053	ACGAAGGGGGCGAGCGTTGTTCGGAATTACTGGGCGTAAAGGGCGCGTAGGCGGCTCTTTAAGTTAGGCGTGAAAGCCCCGGGCTCAACCTGGGAACTGCGCTTAAGACTGAAGAGCTAGAAAACGGAAGAGGGTAGTGGAATTCCCAGTGTAGAGGTGAAATTCGTAGATATTGGGAAGAACACCAGTGGCGAAAGCGGCTACCTGGTCCGGATTTGACGCTGAGGCGCGAAAGCGTGGGGAGCAAACAGGATTAGATACCCTGGTAGTCCACGCCGTAAACGATGTCTGCTAGATGTCGGGGGGTTGCCCCTCGGTGTCGCCGCTAACGCATTAAGCAGACCGCCTGGGAAGTACGGTCGCAAGATTA	Bacteria	Proteobacteria	Alphaproteobacteria	Puniceispirillales	SAR116_clade	NA	NA	Intermediate persistent	Intermediate persistent	18	0	26	44	32	67	26	31	39	50	36	63	82	57	46	54	59	42	81	66	177	152	335	225	245	204	164	202	0	0	111	64	137	73	62	82	61	46	23
ESV0000054	ACGGAGGATCCGAGCGTTATCCGGATTTATTGGGTTTAAAGGGAGCGTAGGTGGACGTATAAGTCAGTTGTGAAAGTTTGCGGCTCAACCGTAAAATTGCAGTTGATACTGTATGTCTTGAGTGTACAAGAGGTGGGCGGAATTCGTGGTGTAGCGGTGAAATGCTTAGATATCACGAAGAACTCCGATTGCGAAGGCAGCTCACTAGAGTACAACTGACACTGAGGCTCGAAAGTGTGGGTATCAAACAGGATTAGATACCCTGGTAGTCCACACAGTAAACGATGAATACTCGCTGTTTGCGATATACAGTAAGCGGCCAAGCGAAAGCATTAAGTATTCCACCTGGGGAGTACGCCGGCAACGGTG	Bacteria	Bacteroidota	Bacteroidia	Bacteroidales	Bacteroidaceae	Bacteroides	neonati	Rare	Rare	0	0	0	0	0	0	0	0	0	0	0	0	0	0	0	0	0	0	0	0	0	0	0	4	0	0	0	8	0	0	0	0	0	0	0	0	0	0	0
ESV0000057	ACGAGGGGTGCTAGCGTTGTCCGGATTTACTGGGCGTAAAGGGTACGTAGGCGTTTTAATAAGTTGTATGTTAAATATCTTAGCTTAACTAAGAAAGTGCATCCAAAACTGTTAAAATAGAGTTTGAGAGAGGAACGCAGAATTCATGGTGGAGCGGTGACATGCGTAGATATCATGAGGAAAGTCAAATGCGAAGGCAGCCTTCTGGCTCAAAACTGACGCTGAGGTACGAAAGCGTGGGGAGCGAACAGGATTAGATACCCTGGTAGTCCACGCCGTAAACGATGAGTATTTGGTGCTGGGGGATTCGACCCTTTCAGTGCCGTAGCTAACGCGATAAATACTCCGCCTGGGGACTACGATCGCAAGATTG	Bacteria	Marinimicrobia_(SAR406_clade)	NA	NA	NA	NA	NA	Rare	Rare	0	0	39	124	0	88	48	109	0	91	27	97	39	130	29	149	34	117	0	0	0	0	0	0	0	0	0	0	0	0	0	0	0	0	0	0	0	72	0
ESV0000059	ACGGAGGGTACGAACGTTAATCGGAATTACTGGGCGTAAAGCGCGCGTAGGCGGTTTGATAAGTGGGATGTGAAAGCCCCGGGCTCAACCTGGGAACTGCATTCCAAACTGTCAGACTAGAGTGTGGTAGAGGGAGGTAGAATTTCCTGTGTAGCGGTGAAATGCGTAGATATAGGAAGGAATACCGATGGCGAAGGCAGCCTCCTGGACCAACACTGACGCTGAGGTGCGAAAGCGTGGGGAGCAAACAGGATTAGATACCCTGGTAGTCCACGCCGTAAACGATGAGAACTAGCCGTTGGGGCCTTTAAGGCTTTGGTGGCGCAGCTAACGCGATAAGTTCTCCGCCTGGGGAGTACGGCCGCAAGGTTA	Bacteria	Proteobacteria	Gammaproteobacteria	KI89A_clade	NA	NA	NA	Rare	Rare	64	91	122	155	139	161	104	101	84	64	75	58	95	60	61	34	70	41	122	57	115	48	111	76	69	83	139	68	21	51	96	61	113	74	86	70	45	47	52
ESV0000060	ACGGAGGGAGCTAGCGTTGTTCGGAATTACTGGGCGTAAAGGGCGTGTAGGCTGTTAGGTAAGTCAGAGGTGAAATCCCTAAGCTCAACTTAGGAACTGCCTTTGATACTATCTTACTAGAGATCGAGAGAAGTTGGCGGAATTCCAAGTGTAGAGGTGAAATTCGTAGATATTTGGAAGAACACCAGTGGCGAAAGCGGCCAACTGGCTCGTATCTGACGCTGAGACGCGAAAGCGTGGGTAGCAAACAGGATTAGATACCCTGGTAGTCCACGCCGTAAACGATGTGTGCTAGCCGTTTGTGATTTATCACAAGTGGTGCAGCTAACGCGTTAAGCACACCGCCTGGGGAGTACGATCGCAAGATTA	Bacteria	Proteobacteria	Alphaproteobacteria	Rickettsiales	S25-593	NA	NA	Intermediate persistent	Rare	92	67	183	57	96	85	189	77	207	82	217	111	106	55	136	73	188	89	119	85	209	89	108	58	122	64	117	60	71	0	60	42	121	85	77	79	69	30	91
ESV0000063	ACGGAGGATCCAAGCGTTATCCGGAATCATTGGGTTTAAAGGGTCCGCAGGCGGCCTGTTAAGTCAGAGGTGAAATCCTACAGCTCAACTGTAGAACTGCCTTTGATACTGATAGGCTTGAGTTATTGTGAAGTGGTTAGAATGTGTGGTGTAGCGGTGAAATGCTTAGATATCACACAGAATACCCATTGCGAAGGCAGATCACTAACAATATACTGACGCTCATGGACGAAAGCGTGGGGAGCGAACGGGATTAGATACCCCGGTAGTCCACGCCGTAAACGATGGATACTAACTGTTCGTCCCGCTTGCGGGATGAGTGGTCAAGCGAAAGTGATAAGTATCCCACCTGGGGAGTACGCTCGCAAGAGTG	Bacteria	Bacteroidota	Bacteroidia	Flavobacteriales	Flavobacteriaceae	NS4_marine_group	NA	Rare	Intermediate persistent	0	0	0	94	0	89	0	65	0	58	0	109	61	169	12	117	20	115	0	140	26	126	63	200	28	211	31	157	0	44	0	59	0	65	16	72	0	66	25
ESV0000064	ACGTAGGGTGCAAGCGTTGTTCGGAATCACTGGGCGTAAAGGGCGTGTAGGCGGAACGATTAGCGAGGGGTGAAATCCCGGGGCTCAACCCCGGAACTGCTCTTCGAACTGTCGATCTAGAGAAGGTCAGGGGCCGGCGGAATTCCTGGTGTAGAGGTGAAATTCGTAGAGATCAGGAGGAACATCGGAGGCGAAGGCGGCCGGCTGGGGCCATTCTGACGCTGAGGCGCGAAAGCGTGGGGAGCAAACAGGATTAGATACCCTGGTAGTCCACGCCGTAAACGATGGGTACTAGGTGTCCGGGATGTTCGACCATTCTGGGTACCGCAGCTAACGCAGTAAGTACCCCGCCTGGGAAGTACGGTCGCAAGACTA	Bacteria	SAR324_clade(Marine_group_B)	NA	NA	NA	NA	NA	Intermediate persistent	Intermediate fluctuating	230	211	178	130	287	247	83	167	48	0	40	21	122	0	69	0	98	15	87	18	12	0	0	0	9	12	13	0	36	64	235	100	306	185	225	161	190	34	29
ESV0000065	ACGTAGGTTGCAAACGTTGTCCGGAATCACTGGGCGTAAAGGGTCCGTAGGCGGTTTGATAAGTCTCATATGAAAGCTTCAAGCTCAACTTGGAGATGTTGTGAGATACTGTCAGACTAGAGACTGTTAGAGGTAAGTGGAATTCCAGGTGTAGTGGTGAAATGCGTAGATATCTGGAGGAACACCAGTGGCGAAAGCGACTTACTGGGACAGTTCTGACGCTAAGGGACGAAAGCGTGGGGAGCGAACCGGATTAGATACCCGGGTAGTCCACGCTGTAAACGATGATTGCTAGGTTTTCGGGGCATCGACCCCTCGTGAGCCGAAGTTAACGCGTTAAGCAATCCGCCTGAGTAGTACGGCCGCAAGGCTA	Bacteria	Chloroflexi	Dehalococcoidia	SAR202_clade	NA	NA	NA	Rare	Rare	68	0	53	64	123	78	66	15	14	1	46	15	20	27	39	33	38	18	0	0	0	0	0	0	0	0	0	0	56	0	0	0	0	0	3	0	120	33	128
ESV0000066	ACGGAGGATCCAAGCGTTATCCGGAATTATTGGGTTTAAAGGGTCCGCAGGCTGTTTGTTAAGTCAGGGGTGAAATCCTACCGCTCAACGGTAGAACTGCCTTTGATACTGGCAAACTTGAGTTATTGTGAAGTAGTTAGAATGTGTAGTGTAGCGGTGAAATGCATAGATATTACACAGAATACCGATTGCGAAAGCAGATTACTAACAATATACTGACGCTGAGGGACGAAAGCGTGGGTAGCGAACAGGATTAGATACCCTGGTAGTCCACGCCGTAAACGATGGTCACTAGCTGTTTGATGTACATTGGTACATTGAGTGGCTAAGCGAAAGTGATAAGTGACCCACCTGGGGAGTACGCTCGCAAGAGTG	Bacteria	Bacteroidota	Bacteroidia	Flavobacteriales	Flavobacteriaceae	NS5_marine_group	NA	Rare	Intermediate persistent	0	57	27	102	0	90	0	135	0	43	0	44	0	33	0	43	0	51	0	205	32	193	29	171	39	270	54	310	0	49	0	92	0	77	0	117	0	102	0
ESV0000067	ACGGAGGGTGCAAGCGTTAATCGGAATCACTGGGCGTAAAGCGCGCGTAGGCGGTCTGGTCAGTCAGATGTGAAAGCCCCGGGCTCAACCTGGGAACTGCATTTGATACTGCCAGACTAGAGTGTAGTAGAGGGAAGCGGAATTCCGAGTGTAGCGGTGAAATGCGTAGATATTCGGAGGAACATCAGTGGCGAAGGCGGCTTCCTGGACTAACACTGACGCTGAGGTGCGAAAGCGTGGGGAGCAAACAGGATTAGATACCCTGGTAGTCCACGCCGTAAACGATGTCTACTAGTCGTTGGGAGGCTTGTCCTCTTGGTGGCGCAGTTAACGCGTTAAGTAGACCGCCTGGGGAGTACGGCCGCAAGGCTA	Bacteria	Proteobacteria	Gammaproteobacteria	UBA10353_marine_group	NA	NA	NA	Intermediate fluctuating	Rare	173	88	115	27	96	41	153	38	65	20	63	25	176	37	286	28	232	13	0	0	0	0	0	0	0	0	0	0	100	0	95	21	129	12	56	9	283	52	231
ESV0000068	ACGGAGGGGGCAAACGTTACTCGGATTTACTGGGCGTAAAGGGTCCGTAGGCGGTTCTTTAAGTTAGATGTGAAAGCTTGAAGCTTAACTTCAAAATTGCATCTAAAACTGGAGAACTAGGTTCTTGGAGAGGTTGATGGAATTACCGGTGTAGCGGTGAAATGCGTAGATATCGGTAGGAACACCAGTGGCGAAAGCGATCAACTGGCCAAGTAACGACGCTGAGGGACGAAAGCGTGGGTAGCAAACAGGATTAGATACCCTGGTAGTCCACGCCCTAAACGATGAATACTAGATGTAGGATTTAATTCTGTATCGTAGCTAACGCATTAAGTATTCCGCCTGGGGAGTACGGTCGCAAGGCTG	Bacteria	NA	NA	NA	NA	NA	NA	Rare	Intermediate persistent	187	1026	60	127	139	333	46	154	23	54	24	73	0	36	15	51	5	43	52	257	0	0	0	0	0	0	0	0	55	483	20	178	32	82	12	69	26	129	44
ESV0000069	ACGGAGGATCCAAGCGTTATCCGGAATCATTGGGTTTAAAGGGTCCGTAGGTGGACAAATAAGTCAGAGGTGAAATCCTGCAGCTCAACTGTAGAACTGCCTTTGATACTGTTTGTCTTGAGTTATTATGAAGTGGTTAGAATGTGTAGTGTAGCGGTGAAATGCATAGATATTACACAGAATACCGATTGCGAAGGCAGATCACTAATAATTAACTGACACTGAGGGACGAAAGCGTGGGTAGCGAACAGGATTAGATACCCTGGTAGTCCACGCCGTAAACGATGGTCACTAGCTGTTTGGACTTCGGTCTGAGTGGCTAAGCGAAAGTGATAAGTGACCCACCTGGGGAGTACGTTCGCAAGAATG	Bacteria	Bacteroidota	Bacteroidia	Flavobacteriales	Flavobacteriaceae	NS2b_marine_group	NA	Rare	Rare	0	62	0	36	23	75	0	25	35	120	29	199	19	66	0	52	20	80	0	0	0	0	0	0	0	0	0	0	0	72	0	25	0	0	0	0	45	71	32
ESV0000070	ACGGGAGTGGCAAGCGTTATCCGGAATTATTGGGCGTAAAGCGTCCGCAGGCGGCTTTTCAAGTCTGCTGTTAAAGCGTGGAGCTTAACTCCATCATGGCAGTGGAAACTGAAAGGCTTGAGTATGGTAGGGGCAGAGGGAATTCCCGGTGTAGCGGTGAAATGCGTAGATATCGGGAAGAACACCAGTGGCGAAGGCGCTCTGCTGGGCCATTACTGACGCTCATGGACGAAAGCCAGGGGAGCGAAAGGGATTAGATACCCCTGTAGTCCTGGCCGTAAACGATGAACACTAGGTGTCGGGGGAATCGACCCCCTCGGTGTCGTAGCTAACGCGTTAAGTGTTCCGCCTGGGGAGTACGCACGCAAGTGTG	Bacteria	Cyanobacteria	Cyanobacteriia	Synechococcales	Cyanobiaceae	Prochlorococcus_MIT9313	NA	Intermediate fluctuating	Intermediate fluctuating	65	0	145	0	272	96	299	100	0	0	0	0	0	0	0	0	0	0	87	0	0	0	0	0	0	0	0	0	275	57	181	46	228	42	112	0	0	0	0
ESV0000072	ACGGGAGTGGCAAGCGTTATCCGGAATTATTGGGCGTAAAGCGTCCGCAGGCGGCTTTTCAAGTCTGCTGTTAAAGCGTGGAGCTTAACTCCATCATGGCAGTGGAAACTGAAAGGCTTGAGTATGGTAGGGGCAGAGGGAATTCCCGGTGTAGCGGTGAAATGCGTAGATATCGGGAAGAACACCAGTGGCGAAGGCGCTCTGCTGGGCCATTACTGACGCTCATGGACGAAAGCCAGGGGAGCGAAAGGGATTAGATACCCCTGTAGTCCTGGCCGTAAACGATGAACACTAGGTGTCGGGGGAATCGACCCCTTCGGTGTCGTAGCTAACGCGTTAAGTGTTCCGCCTGGGGAGTACGCACGCAAGTGTG	Bacteria	Cyanobacteria	Cyanobacteriia	Synechococcales	Cyanobiaceae	Prochlorococcus_MIT9313	marinus	Intermediate fluctuating	Intermediate fluctuating	58	52	170	137	199	138	374	174	76	10	80	25	35	15	74	19	84	27	65	32	0	0	0	0	0	0	0	0	421	78	221	60	286	75	78	76	0	0	0
ESV0000073	ACGAAGGGGGCGAGCGTTGTTCGGAATTATTGGGCGTAAAGGGCGCGCAGGCGGTTTGGATAGTTAGACGTGAAAGCCCTGGGCTTAACCTAGGAACTGCGTTTAATACTGCCAAACTAGAGAACTAGAGAGGATAGCGGAACTCCCAGTGTAGAGGTGAAATTCGTAGATATTGGGAAGAACATCAGTGGCGAAAGCGGCTGTCTGGCTAGTTTCTGACGCTGAGGCGCGAAAGCGTGGGGAGCAAACAGGATTAGATACCCTGGTAGTCCACGCCGTAAACGATGTGTGCTAGATGTTGGAAGGTTACCTTGCAGTGTCGCAGCTAACGCGTTAAGCACACCGCCTGGGAAGTACGGTCGCAAGATTA	Bacteria	Proteobacteria	Alphaproteobacteria	Puniceispirillales	SAR116_clade	NA	NA	Rare	Rare	81	111	103	89	124	105	142	90	79	88	81	77	102	59	93	55	110	53	30	8	0	0	14	0	12	0	10	0	102	190	92	168	175	176	81	137	68	65	77
ESV0000074	ACGAAGGGGGCTAGCGTTGTTCGGAATCACTGGGCGTAAAGCGTATGTAGGCGGATCAAAAAGTTAGATGTGAAATCCCTGGGCTCAACCCAGGAACTGCATTTAAAACTAGTGATCTAGAATTTGGTAAGGGTTAGTAGAATTTCCAGTGTAGAGGTGAAATTCGTAGATATTGGAAAGAATACCAGAAGCGAAGGCGACTAACTAGGCCATTTTTGACGCTGAGATACGAAAGCGTGGGTAGCAAACAGGATTAGATACCCTGGTAGTCCACGCAGTAAACGATGAGTGCTAGTCGCTGGTGCAATAGTATCAGTGTCGTAGCTAACGCATTAAGCACTCCGCCTGGGAAGTACGGTCGCAAGATTA	Bacteria	Proteobacteria	Alphaproteobacteria	Rhodospirillales	AEGEAN-169_marine_group	NA	NA	Intermediate persistent	Rare	68	27	171	79	117	0	182	41	55	13	77	0	64	73	76	58	83	49	112	32	190	52	198	26	193	55	147	23	49	0	120	57	105	84	87	70	37	39	102
ESV0000075	ACGGAGGATTCGAGCGTTATCCGGAATCATTGGGTTTAAAGGGTCCGTAGGCGGTTTTTTAAGTCAGAGGTGAAATCCTGCAGCTCAACTGTAGAATTGCCTTTGAAACTGAAAGACTTGAGTTATTGTGAAGTGGTTAGAATGTGTGGTGTAGCGGTGAAATGCATAGATATCACACAGAATACCAATTGCGAAGGCAGATCACTAACAATATACTGACGCTCAGGGACGAAAGCGTGGGTAGCGAACAGGATTAGATACCCTGGTAGTCCACGCCGTAAACGATGGATACTAGCTGTATGTCTACCTCAGGTAGATGTGTGGCCAAGCGAAAGTGATAAGTATCCCACCTGGGGAGTACGATCGCAAGATTG	Bacteria	Bacteroidota	Bacteroidia	Flavobacteriales	Flavobacteriaceae	NS4_marine_group	NA	Rare	Intermediate persistent	0	63	33	57	36	115	0	96	0	75	24	111	63	86	25	92	25	68	19	71	60	90	98	166	46	89	47	79	0	51	18	70	22	52	15	51	0	67	0
ESV0000077	ACGGAGGGTGCAAGCGTTAATCGGAATTACTGGGCGTAAAGCGCGCGTAGGTTGTTTGTTAAGCGAGATGTGAAAGCCCCGGGCTTAACCTGGGAACTGCATTTCGAACTGGCAAGCTAGAGTACAGTAGAGGGTGGCGGAATTTCCTGTGTAGCGGTGAAATGCGTAGAGATGGGAAGGAACATCAGTGGCGAAGGCGGCCACCTGGACTGATACTGACACTGAGGTGCGAAAGCGTGGGGAGCAAACAGGATTAGATACCCTGGTAGTCCACGCCGTAAACGATGTCTACTAGTTGTCGGGAGACTTGATCTTTTGGTAACGAAGCTAACGCGATAAGTAGACCGCCTGGGGAGTACGGCCGCAAGGTTA	Bacteria	Proteobacteria	Gammaproteobacteria	Oceanospirillales	Saccharospirillaceae	Oleibacter	NA	Rare	Rare	0	0	0	0	0	0	0	0	0	0	0	0	0	0	0	0	0	0	0	0	0	0	0	0	0	0	0	0	0	0	0	0	0	0	0	0	46	0	57
ESV0000078	ACGGAGACTGCAAGCGTTACTCGGATTCACTGGGCGTAAAGGGTGCGTAGGCCGCTAAGCATGTCGGGTGTGAAATCTCGGGGCTCAACCTCGAAACTGCGCCCGAAACTGTTTAGCTAGAGTGTCGGAGAGGTAAGCGGAATTCCAGGTGTAGCGGTGAAATGCGTAGATATCTGGAGGAACACCAATGGCGAAGGCAGCTTACTGGACGACAACTGACGCTGAGGCACGAAAGCGTGGGTAGCGAAAGGGATTAGATACCCCTGTAGTCCACGCCGTAAACGTTGTACACTAGGTCTTGGGGGTTTCGACCCTTTCAGGACCCCAGCTAACGCGATAAGTGTACCGCCTGAGGACTACGGCCGCAAGGCTA	Bacteria	Verrucomicrobiota	Verrucomicrobiae	Opitutales	Puniceicoccaceae	Coraliomargarita	NA	Intermediate fluctuating	Intermediate fluctuating	0	0	37	0	22	0	25	0	0	0	0	0	0	0	0	0	0	0	178	58	523	204	434	366	518	272	407	258	0	0	0	0	0	15	20	0	0	0	0
ESV0000079	ACGGAGGGAGCTAGCGTTGTTCGGAATTACTGGGCGTAAAGCGCACGTAGGCGGCGATTTAAGTCAGAGGTGAAAGCCCGGGGCTCAACCCCGGAACTGCCTTTGAGACTGGATTGCTAGAATCTTGGAGAGGCGAGTGGAATTCCGAGTGTAGAGGTGAAATTCGTAGATATTCGGAAGAACACCAGTGGCGAAGGCGGCTCGCTGGACAAGTATTGACGCTGAGGTGCGAAAGCGTGGGGAGCAAACAGGATTAGATACCCTGGTAGTCCACGCCGTAAACGATGATAACTAGCTGCCGGGGCACATGGTGTTTCGGTGGCGCAGCTAACGCATTAAGTTATCCGCCTGGGGAGTACGGTCGCAAGATTA	Bacteria	Proteobacteria	Alphaproteobacteria	Sphingomonadales	Sphingomonadaceae	Sphingobium	NA	Rare	Rare	0	0	0	0	0	0	0	0	0	0	5	3	18	0	0	0	0	0	0	0	0	0	0	0	0	0	0	0	0	0	16	0	0	0	0	0	0	0	0
ESV0000080	ACGAAGGGTGCAAGCGTTAATCGGAATTACTGGGCGTAAAGCGCGCGTAGGTGGTTCGTTAAGTTGGATGTGAAAGCCCCGGGCTCAACCTGGGAACTGCATCCAAAACTGGCGAGCTAGAGTACGGTAGAGGGTGGTGGAATTTCCTGTGTAGCGGTGAAATGCGTAGATATAGGAAGGAACACCAGTGGCGAAGGCGACCACCTGGACTGATACTGACACTGAGGTGCGAAAGCGTGGGGAGCAAACAGGATTAGATACCCTGGTAGTCCACGCCGTAAACGATGTCAACTAGCCGTTGGGTTCCTTGAGAACTTAGTGGCGCAGCTAACGCATTAAGTTGACCGCCTGGGGAGTACGGCCGCAAGGTTA	Bacteria	Proteobacteria	Gammaproteobacteria	Pseudomonadales	Pseudomonadaceae	Pseudomonas	NA	Intermediate fluctuating	Rare	0	0	0	0	0	0	0	0	0	0	0	0	0	0	0	0	0	0	910	19	41	0	22	9	118	53	56	17	0	0	17	0	0	0	8	0	0	0	0
ESV0000081	ACGGAGGATCCAAGCGTTATCCGGAATCATTGGGTTTAAAGGGTCCGTAGGCGGTTTTTTAAGTCAGAGGTGAAATCCTGCAGCTCAACTGTAGAATTGCCTTTGATACTGAAAGACTTGAGTTATTGTGAAGTGGTTAGAATGTGTGGTGTAGCGGTGAAATGCATAGATATCACACAGAATACCAATTGCGAAGGCAGATCACTAACAATATACTGACGCTCAGGGACGAAAGCGTGGGTAGCGAACAGGATTAGATACCCTGGTAGTCCACGCCGTAAACGATGGATACTAGCTGTATGTCTACTTCAGGTAGATGTGTGGCTAAGCGAAAGTGATAAGTATCCCACCTGGGGAGTACGATCGCAAGATTG	Bacteria	Bacteroidota	Bacteroidia	Flavobacteriales	Flavobacteriaceae	NS4_marine_group	NA	Rare	Intermediate persistent	20	72	23	73	32	68	36	85	0	71	0	75	68	90	0	51	0	74	36	185	50	124	60	83	36	109	60	102	60	230	39	84	0	0	0	38	25	91	32
ESV0000082	ACGGAAGGTCCTAGCGTTGTTCGGAATTACTGGGCGTAAAGCGCATGTAGGCGGAACAAAAAGTTAGAAGTGAAATCCCTGGGCTCAACCTAGGAATTGCTTTTAAAACTTTTGTTCTGGAATTCAGGAGAGGAAAATGGAATTTCCAGTGTAGAGGTGAAATTCGTAGATATTGGAAGGAACACCAGTGGCGAAGGCGATTTTCTGGACTGATATTGACGCTGAGATGCGAAGGCATGGGTAGCAAACGGGATTAGATACCCCGGTAGTCCATGCAGTAAACGATGGGTGCTAGTCGTCGGACTTTTGTTCGGTGTCGTAGCTAACGCGTTAAGCACCCCGCCTGGGGAGTACGGTCGCAAGATTA	Bacteria	Proteobacteria	Alphaproteobacteria	Rhodospirillales	AEGEAN-169_marine_group	NA	NA	Rare	Intermediate persistent	45	217	32	98	44	149	34	122	11	84	15	70	0	41	12	69	0	87	13	123	0	63	0	43	0	52	13	38	40	238	43	159	35	118	21	142	16	130	19
ESV0000084	ACGAAAGGTGCAAGCGTTAATCGGAATTACTGGGCGTAAAGCGCGCGTAGGCGGCTTGGTAAGTTGGATGTGAAAGCCCCGGGCTCAACCTGGGAACTGCATCCAAAACTGCCTGGCTAGAGTATGGTAGAGGATGGCGGAATTTCCTGTGTAGCGGTGAAATGCGTAGATATAGGAAGGAACATCAGTGGCGAAGGCGGCCATCTGGACCAATACTGACGCTGAGGTGCGAAAGCGTGGGGAGCAAACAGGATTAGATACCCTGGTAGTCCACGCCGTAAACGATGAGAACTAGCCGTTGGACATCTTGCATGTTTAGTGGCGCAGCTAACGCGATAAGTTCTCCGCCTGGGGAGTACGGCCGCAAGGTTA	Bacteria	Proteobacteria	Gammaproteobacteria	Oceanospirillales	Litoricolaceae	Litoricola	NA	Intermediate fluctuating	Intermediate fluctuating	0	0	22	33	0	91	22	49	0	0	0	0	28	0	21	0	0	0	116	139	347	231	346	323	298	344	368	303	0	0	37	54	64	65	44	33	0	0	19
ESV0000085	ACGGAGGGGGCAAGCGTTGTTCGGAATTACTGGGCGTAAAGGGCGCGTAGGCGGCCAAGTCAGTCAGGCGTGAAAGCCCAGGGCTCAACCCTGGAATTGCGCTTGATACTGCTTGGCTCGAGACCGGAAGAGGGTAGTGGAATTCCCAGTGTAGAGGTGAAATTCGTAGATATTGGGAAGAACACCAGTGGCGAAGGCGGCTACCTGGTCCGGATCTGACGCTGAGGCGCGAAAGCGTGGGGAGCAAACAGGATTAGATACCCTGGTAGTCCACGCCGTAAACGATGAATGCTAGACGTCGGGAAACCTGTTTCTCGGTGTCGTCGCTAACGCATTAAGCATTCCGCCTGGGGAGTACGGCCGCAAGGTTA	Bacteria	Proteobacteria	Alphaproteobacteria	Thalassobaculales	Nisaeaceae	OM75_clade	NA	Intermediate fluctuating	Rare	49	21	37	17	110	48	54	34	84	29	109	37	101	42	91	46	101	45	14	0	0	0	0	0	0	0	0	0	0	0	0	0	22	12	16	0	284	56	129
ESV0000086	ACGAAGGGACCTAGCGTAGTTCGGAATTACTGGGCTTAAAGAGTTCGTAGGTGGTTGAAAAAGTTGGTGGTGAAATCCCAGAGCTTAACTCTGGAACTGCCATCAAAACTTTTTAGCTAGAGTATGATAGAGGAAAGCAGAATTTCTAGTGTAGAGGTGAAATTCGTAGATATTAGAAAGAATACCAATTGCGAAGGCAGCTTTCTGGATCATTACTGACACTGAGGAACGAAAGCATGGGTAGCGAAGAGGATTAGATACCCTCGTAGTCCATGCCGTAAACGATGTGTGTTAGACGTTGGAAATTTATTTTCAGTGTCGCAGCGAAAGCGATAAACACACCGCCTGGGGAGTACGACCGCAAGGTTA	Bacteria	Proteobacteria	Alphaproteobacteria	SAR11_clade	Clade_I	Clade_Ia	NA	Rare	Intermediate persistent	0	0	49	106	26	0	34	75	0	59	0	38	0	63	0	58	0	61	47	174	102	237	89	226	93	164	115	168	0	0	0	113	40	121	36	151	0	0	0
ESV0000087	ACGAAGGGGGCTAGCGTTGTTCGGAATCACTGGGCGTAAAGCGTATGTAGGCGGATCAAAAAGTTAGATGTGAAATCCCTGGGCTCAACCCAGGAACTGCATTTAAAACTAGTGATCTAGAATTTGGTAGGGGTTAGTAGAATTTCCAGTGTAGAGGTGAAATTCGTAGATATTGGAAAGAATACCAGTGGCGAAGGCGACTAACTGGGCCATTTTTGACGCTGAGATACGAAAGCGTGGGTAGCAAACAGGATTAGATACCCTGGTAGTCCACGCAGTAAACGATGAGTGCTAGTCGCTGGGACAATAGTTTCAGTGTCGAAGCTAACGCATTAAGCACTCCGCCTGGGAAGTACGGTCGCAAGATTA	Bacteria	Proteobacteria	Alphaproteobacteria	Rhodospirillales	AEGEAN-169_marine_group	NA	NA	Rare	Rare	169	120	22	0	54	0	30	0	67	32	84	33	80	40	62	56	94	48	0	0	0	0	0	0	0	0	0	0	80	43	27	27	0	0	0	0	78	75	113
ESV0000088	ACGGAGGGTCCAAGCGTTAATCGGAATTACTGGGCGTAAAGCGCGCGTAGGCGGTATGCTAAGTTGGGTGTGAAATCCCCGGGCTTAACCTGGGAACTGCATTCAAAACTTGCATACTGGAGTACGGAAGAGGCGAGTAGAATTCATGGTGTAGCGGTGAAATGCGTAGATATCATGAGGAATACCAATGGCGAAGGCAACTCGCTGGTCCGTAACTGACGCTGAGGTGCGAAAGCGTGGGTAGCAAACAGGATTAGATACCCTGGTAGTCCACGCCGTAAACGATGAGAACTAGCCGTTGGATCCTTGAGATTCAGTGGCACAGCTAACGCATTAAGTTCTCCGCCTGGGGAGTACGGCCGCAAGGCTA	Bacteria	Proteobacteria	Gammaproteobacteria	SAR86_clade	NA	NA	NA	Intermediate fluctuating	Intermediate fluctuating	0	0	70	100	0	0	74	94	0	0	0	0	0	0	0	0	0	0	120	227	231	229	133	288	217	212	170	210	0	0	0	36	0	40	0	49	0	0	64
ESV0000089	ACGGAGGGGGCTAGCGTTGTTCGGAATTACTGGGCGTAAAGCGCACGTAGGCGGCGATTTAAGTCAGAGGTGAAAGCCCGGGGCTCAACCCCGGAACTGCCTTTGAGACTGGATTGCTTGAATCCGGGAGAGGTGAGTGGAATTCCGAGTGTAGAGGTGAAATTCGTAGATATTCGGAAGAACACCAGTGGCGAAGGCGGCTCACTGGACCGGCATTGACGCTGAGGTGCGAAAGCGTGGGGAGCAAACAGGATTAGATACCCTGGTAGTCCACGCCGTAAACGATGATAACTAGCTGCCGGGGCACATGGTGTTTCGGTGGCGCAGCTAACGCATTAAGTTATCCGCCTGGGGAGTACGGTCGCAAGATTA	Bacteria	Proteobacteria	Alphaproteobacteria	Sphingomonadales	Sphingomonadaceae	Sphingobium	NA	Intermediate fluctuating	Rare	0	0	0	0	0	0	0	0	0	0	0	0	0	0	0	0	0	0	10	0	0	0	16	0	5	0	0	0	92	114	831	52	36	5	41	15	42	64	45
ESV0000090	ACGGAGGATCCAAGCGTTATCCGGAATTATTGGGTTTAAAGGGTCCGCAGGCGGTTTTTTAAGTCAGAGGTGAAATCCTACAGCTCAACTGTAGAATTGCCTTTGATACTGAAAGACTTGAGTTATTGTGAAGTGGTTAGAATGTGTGGTGTAGCGGTGAAATGCATAGATATCACACAGAATACCAATTGCGAAGGCAGATCACTAACAATTAACTGACGCTCAGGGACGAAAGCGTGGGTAGCGAACAGGATTAGATACCCTGGTAGTCCACGCCGTAAACGATGGATACTAGCTGTATGTCTACTTCAGGTAGATGTGTGGCCAAGCGAAAGTGATAAGTATCCCACCTGGGGAGTACGATCGCAAGATTG	Bacteria	Bacteroidota	Bacteroidia	Flavobacteriales	Flavobacteriaceae	NS4_marine_group	NA	Rare	Rare	0	0	12	45	0	0	15	61	28	84	75	163	89	95	60	69	49	85	0	0	0	0	0	0	0	0	0	0	0	0	0	0	0	0	0	0	20	87	40
ESV0000091	ACGAAGGGACCTAGCGTAGTTCGGAATTACTGGGCTTAAAGAGTTCGTAGGTGGTTAAAAAAGTTGGTGGTGAAATCCCAGAGCTTAACTCTGGAACTGCCATCAAAACTTTTTAGCTAGAGTATGATAGAGGAAAGCAGAATTTCTAGTGTAGAGGTGAAATTCGTAGATATTAGAAAGAATACCAATTGCGAAGGCAGCTTTCTGGATCATTACTGACACTGAGGAACGAAAGCATGGGTAGCGAAGAGGATTAGATACCCTCGTAGTCCATGCCGTAAACGATGTGTGTTAGACGTTGGAAATTTATTTTCAGTGTCGCAGCGAAAGCATTAAACACACCGCCTGGGGAGTACGACCGCAAGGTTA	Bacteria	Proteobacteria	Alphaproteobacteria	SAR11_clade	Clade_I	Clade_Ib	NA	Rare	Intermediate persistent	0	0	0	65	0	0	41	74	75	170	69	210	114	234	104	214	92	180	32	99	6	43	0	39	0	18	0	18	0	58	38	74	30	61	25	58	0	76	0
ESV0000093	ACGAAGGGGGCGAGCGTTGTTCGGAATTACTGGGCGTAAAGGGCGCGTAGGCGGCTCTTTAAGTTAGGCGTGAAAGCCCCGGGCTCAACCTGGGAACTGCGCTTAAGACTGGAGAGCTAGAAAACGGAAGAGGGTAGTGGAATTCCCAGTGTAGAGGTGAAATTCGTAGATATTGGGAAGAACACCAGTGGCGAAAGCGGCTACCTGGTCCGGATTTGACGCTGAGGCGCGAAAGCGTGGGGAGCAAACAGGATTAGATACCCTGGTAGTCCACGCCGTAAACGATGTCTGCTAGATGTCGGGGGGTTGCCCCTCGGTGTCGCCGCTAACGCATTAAGCAGACCGCCTGGGAAGTACGGTCGCAAGATTA	Bacteria	Proteobacteria	Alphaproteobacteria	Puniceispirillales	SAR116_clade	NA	NA	Intermediate persistent	Rare	17	49	20	0	26	0	36	36	24	26	36	0	30	0	0	0	32	0	97	61	184	77	317	140	221	133	192	115	0	45	67	45	64	29	32	27	0	0	0
ESV0000094	ACAGAGGTCCCAAGCGTTGTTCGGATTTACTGGGCGTAAAGGGTGCGTAGGCGGTTAGAAAAGTTTGGTGTGAAATCTTCGGGCTCAACCCGGAAACTGCACTGAAAACTATTTAACTAGAGGATCGGAGAGGAGATTGGAATTCTCAGTGTAGCAGTGAAATGCGTAGATATTGAGAGGAACACCAGTTGCGAAGGCGGATCTCTGGACGATTCCTGACGCTGAGGCACGAAAGCTGGGGGAGCGAAGAGGATTAGATACCCTCGTAGTCCCAGCCGTAAACGGTGCGCACTTGCTGTGGGCGGATTCGACCCCGTCCGTGGCGAAGCTAACGCGTTAAGTGCGCCGCCTGGGGAGTACGGTCGCAAGATTA	Bacteria	Verrucomicrobiota	Verrucomicrobiae	Arctic97B-4_marine_group	NA	NA	NA	Intermediate fluctuating	Rare	167	0	150	17	219	40	125	16	80	0	156	12	26	0	47	0	26	0	55	0	0	0	0	0	0	0	0	0	222	0	83	0	46	0	0	0	334	23	306
ESV0000095	ACGGAAGGTGCAAGCGTTAATCGGAATTACTGGGCGTAAAGCGCGCGTAGGTGGTTTGTTAAGTTGGATGTGAAAGCCCTGGGCTCAACCTAGGAACTGCATCCAAAACTAACTCACTAGAGTACGATAGAGGGAGGTAGAATTCATAGTGTAGCGGTGGAATGCGTAGATATTATGAAGAATACCGGTGGCGAAGGCGGCCTCCTGGATCTGTACTGACACTGAGGTGCGAAAGCGTGGGTAGCGAACAGGATTAGATACCCTGGTAGTCCACGCCGTAAACGATGACAACTAGCTGTTGGGAGACAACGTCTTTCAGTGGCGCAGCTAACGTTTTAAGTTGTCCGCCTGGGGAGTACGGCCGCAAGGCTA	Bacteria	Proteobacteria	Gammaproteobacteria	SAR86_clade	NA	NA	NA	Rare	Rare	17	32	72	65	44	58	51	64	53	49	59	52	101	104	105	138	65	120	43	129	62	104	64	72	107	79	100	63	0	0	0	0	0	27	0	0	94	70	93
ESV0000096	ACGGAGGTCCCAAGCGTTGTTCGGATTTACTGGGCGTAAAGGGTGCGTAGGTGGCCAGGAAAGTTTGATGTGAAAGCTCCGAGCTCAACTCGGAAAATGCATTGAATACTACTTGGCTTGAGGATCGGAGGGGAGACTGGAATTCTCGGTGTAGCAGTGAAATGCGTAGATATCGAGAGGAACACCAGTGGCGAAGGCGAGTCTCTGGACGATTCCTGACACTGAGGCACGAAAGCTAGGGGAGCAAACAGGATTAGATACCCTGGTAGTCCTAGCCGTAAACGGTGCACACTTGCTGTAGGAGGATTCGACCCCTTCTGTGGCGGAGCAAACGCGTTAAGTGTGCCGCCTGGGGAGTACGGTCGCAAGATTA	Bacteria	Verrucomicrobiota	Verrucomicrobiae	Pedosphaerales	Pedosphaeraceae	SCGC_AAA164-E04	NA	Intermediate fluctuating	Intermediate fluctuating	338	365	190	94	298	197	64	39	30	9	29	12	23	5	11	2	8	0	26	0	0	0	0	0	0	0	0	0	122	66	75	18	69	19	22	23	162	19	104
ESV0000097	ACGGAGGGATCTAGCGTTATTCGGAATAACTGGGCGTAAAGCGAGCGTAGGCGGATTTGTAAGTTGGAGGTGAAATCCCAGGGCTTAACCCTGGAACTGCCTTCAAAACTACATTTCTTGAGTTTGGTAGAGGAGAGTGGAATTCCTAGTGTAGAGGTGAAATTCGTAGATATTAGGAGGAACACCAGTGGCGAAGGCGACTCTCTGGGCCAATACTGACGCTGAGGTTCGAAAGCGTGGGTAGCGAACAGGATTAGATACCCTGGTAGTCCACGCAGTAAACGATGAGTGCTAGATGTTGGGAACATTAGTTTTCAGTATCGCAGCTAACGCGTTAAGCACTCCGCCTGGGAAGTACGGCCGCAAGGCTA	Bacteria	Proteobacteria	Alphaproteobacteria	SAR11_clade	Clade_IV	NA	NA	Rare	Rare	5	10	39	38	21	0	25	36	65	68	45	73	74	71	110	104	64	125	9	11	0	0	0	0	0	0	0	0	10	15	23	29	40	46	46	57	55	119	101
ESV0000098	ACGGAGGGTGCAAGCGTTATCCGGATTTATTGGGTTTAAAGGGTCCGTAGGTGGACCATTAAGTCAGAGGTGAAAGCCCGCGGCTCAACCGCGGAACTGCCTTTGATACTGGTGGTCTTGAGTGTGCTCGAAGTTGGCGGAATATGACATGTAGCGGTGAAATGCTTAGATATGTCATAGAACACCGATTGCGAAGGCAGCCAACTAGGTCACAACTGACACTGAGGGACGAAAGCGTGGGGAGCGAACAGGATTAGATACCCTGGTAGTCCACGCCGTAAACGATGAATACTCGGTATTGGCTTCGGCCAGTGCCCAAGCGAAAGTGATAAGTATTCCACCTGGGGAGTACGGCCGCAAGGTTG	Bacteria	Bacteroidota	Bacteroidia	Flavobacteriales	NS9_marine_group	NA	NA	Rare	Rare	15	0	0	0	13	41	0	0	25	42	79	75	119	22	8	7	38	0	0	0	0	0	0	0	0	0	0	0	9	41	36	0	0	0	0	0	39	0	17
ESV0000099	ACGGAAGGTCCAAGCGTTAATCGGAATTACTGGGCGTAAAGCGCGCGTAGGTGGTTTATTAAGTTGGATGTGAAATCCCCGGGCTCAACCTGGGAACTGCATCCAAAACTGATTCACTAGAGTACGATAGAGGGAGGTAGAATTCACAGTGTAGCGGTGGAATGCGTAGATATTGTGAAGAATACCAATGGCGAAGGCAGCCTCCTGGATCTGTACTGACACTAAGGTGCGAAAGCGTGGGTAGCGAACAGGATTAGATACCCTGGTAGTCCACGCCGTAAACGATGTCAACTAGCTGTTGGGAAACTATGTTTTTCAGTGGCGCAGCTAACGTAGTAAGTTGACCGCCTGGGGAGTACGGCCGCAAGGCTA	Bacteria	Proteobacteria	Gammaproteobacteria	SAR86_clade	NA	NA	NA	Rare	Rare	0	0	26	0	0	43	48	0	93	62	109	78	90	79	107	115	102	63	0	0	0	0	0	0	0	0	0	0	0	0	0	0	0	0	0	0	94	129	135
ESV0000100	ACGGAGGGGGTTAGCGTTGTTCGGAATTACTGGGCGTAAAGCGCGCGTAGGCGGATTGGAAAGTTGGGGGTGAAATCCCGGGGCTCAACCCCGGAACTGCCTTCAAAACTCCCAGTCTAGAGTTCGAGAGAGGTGAGTGGAATTCCGAGTGTAGAGGTGAAATTCGTAGATATTCGGAAGAACACCAGTGGCGAAGGCGGCTCACTGGCTCGATACTGACGCTGAGGTGCGAAAGTGTGGGGAGCAAACAGGATTAGATACCCTGGTAGTCCACACCGTAAACGATGAATGCCAGTCGTCGGATAGTATACTATTCGGTGACACACCTAACGGATTAAGCATTCCGCCTGGGGAGTACGGTCGCAAGATTA	Bacteria	Proteobacteria	Alphaproteobacteria	Rhodobacterales	Rhodobacteraceae	NA	NA	Rare	Rare	68	94	31	21	51	42	59	25	85	80	80	50	92	42	82	61	97	48	17	0	0	0	0	0	0	0	0	0	54	125	100	143	89	83	43	58	82	72	58
ESV0000101	ACGGATGGTGCAAGCGTTAATCGGAATTACTGGGCGTAAAGCGCGCGTAGGTGGCATACTAAGTTAGATGTGAAATCCCGGGGCTTAACCTCGGAACTGCATCTAAAACTGGTAAGCTAGAGTACTAGAGAGGAAAGTAGAATTCTTAGTGTAGCGGTGGAATGCGTAGATATTAAGAGGAATACCAATGGCGAAGGCAACTTTCTGGATAGATACTGACACTGAGGTGCGAAAGCGTGGGGAGCAAACAGGATTAGATACCCTGGTAGTCCACGCCGTAAACGATGATAACTAGCCGTTAGATTTATCTAGTGGCGCAGCTAACGCATTAAGTTATCCGCCTGGGGAGTACGGCCGCAAGGCTA	Bacteria	Proteobacteria	Gammaproteobacteria	SAR86_clade	NA	NA	NA	Rare	Rare	0	36	36	114	21	65	38	73	37	100	40	85	36	126	57	118	50	89	0	0	0	25	0	0	0	20	0	25	0	30	0	27	17	24	0	31	35	57	20
ESV0000102	ACGAGGGGTGCAAACGTTGTCCGGAATCATTGGGCGTAAAGGGTGCGTAGGCGTCTTTGTAAGCATTGATTGAAATCCTTCGGCTTAACCGGAGAACTGGTCAGTGAACTGCAAGGATAGAGTTTGGTAGAGGAAAGTGGAATTCCCGGTGTAGCGGTGAAATGCGTAGATATCGGGAGGAACATCGACGGCGAAGGCAGCTTTCTGGGCCAATACTGACGCTGAGGCACGAAAGCGTGGGTAGCGAACAGGATTAGATACCCTGGTAGTCCACGCTGTAAACGATGAGCACTTGGTGGTGGGAGATTCGACCCTTTCACTGTCGTAGCAAACGCGTTAAGTGCTCCGCCTGGGAACTACGGTCGCAAGGCTG	Bacteria	Marinimicrobia_(SAR406_clade)	NA	NA	NA	NA	NA	Intermediate fluctuating	Intermediate fluctuating	460	569	150	55	579	348	180	136	0	0	0	0	0	0	0	0	0	7	0	0	0	0	0	0	0	0	0	0	95	66	12	28	12	13	22	13	4	9	8
ESV0000103	ACGGAGGGTGCAAGCGTTATCCGGAATCATTGGGTTTAAAGGGTCCGCAGGCGGATGTATAAGTCAGTGGTGAAATCCTGCAGCTTAACTGCAGAACTGCCATTGATACTGTACATCTTGAATTCGGTCGAAGTGGGCGGAATGTGTAGTGTAGCGGTGAAATGCATAGATATTACACAGAACACCGATAGCGAAGGCAGCTCACTAGGCCTGGATTGACGCTCAGGGACGAAAGCGTGGGGATCAAACAGGATTAGATACCCTGGTAGTCCACGCTGTAAACGATGATTACTCGTTTTCGGCGATATACAGTCGGAGACTAAGCGAAAGTGATAAGTAATCCACCTGGGGAGTACGATCGCAAGGTTG	Bacteria	Bacteroidota	Bacteroidia	Flavobacteriales	Crocinitomicaceae	Fluviicola	NA	Rare	Intermediate fluctuating	32	135	0	6	8	51	0	0	5	10	25	40	20	18	11	0	15	0	8	36	0	0	0	0	0	0	0	0	104	370	51	108	14	0	0	0	28	52	27
ESV0000105	ACGGAGGGGGCAAGCGTTGCTCGGAATTACTGGGCGTAAAGCGAGCGTAGGCGGTTAGTCAAGTTGGTGGTGAAAGCCCGGAGCTCAACTCCGGAACTGCCATCAAAACTGACTTACTTGAGATTGGTAGAGGAAAATGGAATTCCTAGTGTAGAGGTGAAATTCGTAGATATTGGGAAGAACATCGGTGGCGAAGGCGATTTTCTGGGCCATATCTGACGCTGAGGTTCGAAAGCGTGGGTAGCAAACAGGATTAGATACCCTGGTAGTCCACGCCGTAAACGATGAGTGCTAGACGTTGGAAATTAATTTTTCAGTGTCGTAGTTAACGCATTAAGCACTCCGCCTGGGGAGTACGGTCGCAAGATTA	Bacteria	Proteobacteria	Alphaproteobacteria	Defluviicoccales	NA	NA	NA	Rare	Rare	90	135	119	190	116	206	97	149	32	56	30	49	33	31	27	0	32	39	32	31	0	0	0	0	7	7	0	8	66	99	67	121	120	143	71	149	31	38	34
ESV0000106	ACAGAGAGTGCGAACGTTGTTCGGAATTACTGGGCTTAAAGCGTACGTAGGCGGCGTGACAAGTGTCGGGTGAAAGCCCACGGCTTACCCGTGGAATTGCCAGGCAAACTGTCATGCTAGAGTGTGGTAGGGGAGAACAGAACTCATGGTGGAGCGGTGAAATGCGTAGATATCATGAGGAATACCGGTGGCGAAGGCGGTTCTCTGGTCCACAACTGACGCTGAGGTACGAAAGCTAGGGTAGCGAACGGGATTAGATACCCCGGTAGTCCTAGCCGTAAACGATGGGTACTAGCTTGGGGGATCCCTGTGTTCTTCCAGGTGAAGCAAAAGTGATAAGTACCCCGCCTGGGGAGTATGGTCGCAAGGCTG	Bacteria	Planctomycetota	OM190	NA	NA	NA	NA	Rare	Rare	0	0	0	0	0	0	0	0	7	8	16	17	0	6	14	0	9	0	0	0	0	0	0	0	0	0	0	0	0	0	10	0	0	0	0	0	0	5	0
ESV0000107	ACGTAGGGTGCAAGCGTTAATCGGAATTACTGGGCGTAAAGCGTGCGCAGGCGGTTTTGTAAGTCTGATGTGAAATCCCCGGGCTCAACCTGGGAACTGCATTGGAGACTGCAAGGCTAGAGTGTGTCAGAGGGGGGTAGAATTCCACGTGTAGCAGTGAAATGCGTAGAGATGTGGAGGAATACCGATGGCGAAGGCAGCCCCCTGGGATAACACTGACGCTCATGCACGAAAGCGTGGGGAGCAAACAGGATTAGATACCCTGGTAGTCCACGCCCTAAACGATGTCTACTAGTTGTCGGGACTTAATTGTCTTGGTAACGCAGCTAACGCGTGAAGTAGACCGCCTGGGGAGTACGGTCGCAAGATTA	Bacteria	Proteobacteria	Gammaproteobacteria	Burkholderiales	Oxalobacteraceae	Undibacterium	oligocarboniphilum	Intermediate fluctuating	Rare	0	0	0	0	0	0	0	0	0	0	0	0	0	0	0	0	0	0	990	58	123	0	209	0	74	0	417	5	0	11	0	0	0	0	265	23	0	0	0
ESV0000108	ACGAAGGGACCTAGCGTAGTTCGGAATTACTGGGCTTAAAGAGTTCGTAGGTGGTTGAAAAAGTTGGTGGTGAAATCCCAGAGCTTAACTCTGGAACTGCCATCAAAACTTTTCAGCTAGAGTTTGATAGAGGAAAGCAGAATTTCTAGTGTAGAGGTGAAATTCGTAGATATTAGAAAGAATACCAATTGCGAAGGCAGCTTTCTGGATCATTACTGACGCTGAGGAACGAAAGCATGGGTAGCGAAGAGGATTAGATACCCTCGTAGTCCATGCCGTAAACGATGTGTGTTAGACGTTGGAAATTTATTTTCAGTGTCGCAGCGAAAGCGATAAACACACCGCCTGGGGAGTACGACCGCAAGGTTA	Bacteria	Proteobacteria	Alphaproteobacteria	SAR11_clade	Clade_I	Clade_Ia	NA	Rare	Rare	0	0	0	106	0	93	34	78	23	65	0	72	0	111	42	87	23	88	0	61	31	49	0	85	0	44	0	56	0	0	0	58	0	85	0	97	0	85	22
ESV0000109	ACGGAAGGTCCAAGCGTTAATCGGAATTACTGGGCGTAAAGCGCGCGTAGGTGGTTTTTTAAGTTGGATGTGAAAGCCCTGGGCTCAACCTAGGAACTGCATCCAAAACTAGATGACTAGAGTACGAAAGAGGGAAGTAGAATTCACAGTGTAGCGGTGGAATGCGTAGATATTGTGAAGAATACCAATGGCGAAGGCAGCTTCCTGGTTCTGTACTGACACTAAGGTGCGAAAGCGTGGGTAGCGAACAGGATTAGATACCCTGGTAGTCCACGCCGTAAACGATGACAACTAGCTGTTGGGAGACAAGATCTCTCAGTGGCGCAGCTAACGCTTTAAGTTGTCCGCCTGGGGAGTACGGCCGCAAGGCTA	Bacteria	Proteobacteria	Gammaproteobacteria	SAR86_clade	NA	NA	NA	Rare	Rare	0	0	25	0	42	35	59	0	136	88	116	84	108	116	209	109	185	66	30	0	0	0	0	0	0	0	0	0	0	0	19	0	0	0	0	0	103	79	183
ESV0000110	ACGGGAGTGGCAAGCGTTATCCGGAATTATTGGGCGTAAAGCGTCCGCAGGCGGCCTTTCAAGTCTGCTGTTAAAGCGTGGAGCTTAACTCCATTATGGCAGTGGAAACTGATAGGCTTGAGTATGGTAGGGGCAGAGGGAATTCCCGGTGTAGCGGTGAAATGCGTAGATATCGGGAAGAACACCAGTGGCGAAGGCGCTCTGCTGGGCCATTACTGACGCTCATGGACGAAAGCCAGGGGAGCGAAAGGGATTAGATACCCCTGTAGTCCTGGCCGTAAACGATGAACACTAGGTGTCGGGGGAATCGACCCCTTCGGTGTCGTAGCTAACGCGTTAAGTGTTCCGCCTGGGGAGTACGCACGCAAGTGTG	Bacteria	Cyanobacteria	Cyanobacteriia	Synechococcales	Cyanobiaceae	Prochlorococcus_MIT9313	NA	Intermediate fluctuating	Rare	0	0	56	0	29	0	69	40	176	0	135	58	85	0	152	46	120	33	0	0	0	0	0	0	0	0	0	0	0	0	0	0	53	0	0	0	315	75	214
ESV0000111	ACGGAAGGTCCAAGCGTTAATCGGAATTACTGGGCGTAAAGCGCGCGTAGGTGGTTTATTAAGTTGGGTGTGAAAGCCCCGGGCTCAACCTGGGAACTGCATCCAAAACTGATTCACTAGAGTACGAAAGAGGAAAGTAGAATTCACAGTGTAGCGGTGGAATGCGTAGATATTGTGAAGAATACCGATGGCGAAGGCAGCTTTCTGGTTCTGTACTGACACTGAGGTGCGAAAGCGTGGGTAGCGAACAGGATTAGATACCCTGGTAGTCCACGCCGTAAACGATGACAACTAGCTGTTGGGAAGCTATGCTTTTCAGTGGCGCAGCTAACGTCTTAAGTTGTCCGCCTGGGGAGTACGGCCGCAAGGTTA	Bacteria	Proteobacteria	Gammaproteobacteria	SAR86_clade	NA	NA	NA	Intermediate persistent	Intermediate persistent	78	133	80	73	68	71	115	60	50	29	43	25	55	41	64	28	35	29	16	18	5	0	0	2	0	0	0	0	335	287	207	137	83	33	33	25	46	44	72
ESV0000114	ACGAAGGGACCTAGCGTAGTTCGGAATTACTGGGCTTAAAGAGTTCGTAGGTGGTTAAAAAAGTTGGTGGTGAAATCCCAGAGCTTAACTCTGGAACTGCCATCAAAACTTTTTAGCTAGAGTATGATAGAGGAAAGCAGAATTTCTAGTGTAGAGGTGAAATTCGTAGATATTAGAAAGAATACCGATTGCGAAGGCAGCTTTCTGGATCATTACTGACACTGAGGAACGAAAGCATGGGTAGCGAAGAGGATTAGATACCCTCGTAGTCCATGCCGTAAACGATGTGTGTTAGACGTTGGAAATTTATTTTCAGTGTCGCAGCGAAAGCAATAAACACACCGCCTGGGGAGTACGACCGCAAGGTTA	Bacteria	Proteobacteria	Alphaproteobacteria	SAR11_clade	Clade_I	Clade_Ib	NA	Rare	Rare	0	0	0	0	0	0	0	0	0	57	0	48	0	38	0	0	0	0	0	0	0	0	0	0	0	0	0	0	0	0	0	0	0	0	0	0	0	0	0
ESV0000115	ACGGAGGGTGCAAGCGTTAATCGGAATTACTGGGCGTAAAGCGCGCGTAGGTGGTTTGATAAGCGAGATGTGAAAGCCCCGGGCTCAACCTGGGAACGGCATTTCGAACTGTCAGGCTAGAGTATGGTAGAGGAGTGTGGAATTTCCTGTGTAGCGGTGAAATGCGTAGATATAGGAAGGAACACCAGTGGCGAAGGCGGCACTCTGGACCAATACTGACACTGAGGTGCGAAAGCGTGGGGAGCAAACAGGATTAGATACCCTGGTAGTCCACGCTGTAAACGATGTCAACTAGCCGTTGGGACTCTTGAAGTCTTAGTGGCGCAGCTAACGCACTAAGTTGACCGCCTGGGGAGTACGGCCGCAAGGTTA	Bacteria	Proteobacteria	Gammaproteobacteria	Alteromonadales	Marinobacteraceae	Marinobacter	NA	Rare	Rare	0	0	0	0	0	0	0	0	0	0	0	0	0	0	0	0	0	0	0	0	0	0	0	0	0	0	0	0	0	0	0	0	0	5	0	0	0	0	0
ESV0000116	ACGGAAGGTGCAAGCGTTAATCGGAATTACTGGGCGTAAAGCGCGCGTAGGTGGTTTGTTAAGTTGGATGTGAAAGCCCTGGGCTCAACCTAGGAACTGCATCCAAAACTAACTCACTTGAGTACGATAGAGGGAGGTAGAATTCATAGTGTAGCGGTGGAATGCGTAGATATTATGAAGAATACCAGTGGCGAAGGCGGCCTCCTGGATCTGTACTGACACTGAGGTGCGAAAGCGTGGGTAGCGAACAGGATTAGATACCCTGGTAGTCCACGCCGTAAACGATGACAACTAGCTGTTGGGAGACAAAGTCTTTCAGTGGCGCAGCTAACGTTTTAAGTTGTCCGCCTGGGGAGTACGGCCGCAAGGCTA	Bacteria	Proteobacteria	Gammaproteobacteria	SAR86_clade	NA	NA	NA	Rare	Rare	0	0	46	52	46	0	51	62	72	0	0	29	84	86	70	74	77	72	67	69	56	62	101	71	75	0	109	36	0	0	0	0	61	0	38	0	73	71	94
ESV0000117	ACGGAGGATCCAAGCGTTATCCGGAATTATTGGGTTTAAAGGGTCCGCAGGCTGTTTGTTAAGTCAGAGGTGAAATCCTACCGCTCAACGGTAGAACTGCCTTTGATACTGACAAACTTGAGTTATTGTGAAGTAATTAGAATGTGTAGTGTAGCGGTGAAATGCATAGATATTACACAGAATACCGATTGCGAAAGCAGATTACTAACAATATACTGACGCTGAGGGACGAAAGCGTAGGTAGCGAACAGGATTAGATACCCTGGTAGTCTACGCCGTAAACGATGGTCACTAGCTGTTCGATATACATTGGTATGTTGAGTGGCTAAGCGAAAGTGATAAGTGACCCACCTGGGGAGTACGCTCGCAAGAGTG	Bacteria	Bacteroidota	Bacteroidia	Flavobacteriales	Flavobacteriaceae	NS5_marine_group	NA	Rare	Rare	0	0	0	0	0	0	0	0	0	0	0	15	0	0	0	0	0	11	0	0	0	0	0	0	0	0	0	0	0	0	0	0	0	0	0	0	0	0	0
ESV0000118	ACGGAAGGTCCAAGCGTTAATCGGAATTACTGGGCGTAAAGCGCGCGTAGGTGGTTTATTAAGTTGGATGTGAAATCCCCGGGCTCAACCTGGGAACTGCATCCAAAACTGATTCACTAGAGTACGATAGAGGGAGGTAGAATTCACAGTGTAGCGGTGGAATGCGTAGATATTGTGAAGAATACCAATGGCGAAGGCAGCCTCCTGGATCTGTACTGACACTAAGGTGCGAAAGCGTGGGTAGCGAACAGGATTAGATACCCTGGTAGTCCACGCCGTAAACGATGTCAACTAGCTGTTGGGAAACAATGTTTCTCAGTGGCGCAGCTAACGTAGTAAGTTGACCGCCTGGGGAGTACGGCCGCAAGGCTA	Bacteria	Proteobacteria	Gammaproteobacteria	SAR86_clade	NA	NA	NA	Rare	Rare	10	18	65	70	69	0	84	85	91	61	103	62	101	67	94	82	100	63	39	0	54	16	50	22	28	41	41	21	28	25	38	32	68	32	44	23	57	34	118
ESV0000119	ACAGAGAGTGCGAACGTTGTTCGGAATTACTGGGCTTAAAGCGTACGTAGGCGGCGTGACAAGTGTCGGGTGAAAGCCCACGGCTTACCCGTGGAATTGCCTGGCAAACTGTCATGCTAGAGTGTGGTAGGGGAGAACAGAACTCATGGTGGAGCGGTGAAATGCGTAGATATCATGAGGAATACCGGTGGCGAAGGCGGTTCTCTGGTCCACAACTGACGCTGAGGTACGAAAGCTAGGGTAGCGAACGGGATTAGATACCCCGGTAGTCCTAGCCGTAAACGATGGGTACTAGCTTGGGGGATCCCTGTGTTCTTCCAGGTGAAGCAAAAGTGATAAGTACCCCGCCTGGGGAGTATGGTCGCAAGGCTG	Bacteria	Planctomycetota	OM190	NA	NA	NA	NA	Rare	Rare	17	51	0	0	39	56	0	0	0	0	0	0	0	0	0	0	0	0	7	0	0	0	0	0	0	0	0	0	0	0	0	0	0	0	0	0	59	0	74
ESV0000120	ACGAAGGGGGCGAGCGTTATTCGGAATTATTGGGCGTAAAGGGCTCGCAGGCTGCTTGAACAGTTAGACGTGAAATCCCCGGGCTCAACCTGGGAACTGCGTTTAATACTAGCAAGCTAGAGAAATAGAGAGGAAAGTGGAACTCCCAGTGTAGAGGTGAAATTCGTAGATATTGGGAAGAACACCAGTGGCGAAAGCGACTTTCTGGCTATTTTCTGACGCTGAGGAGCGAAAGCGTGGGGAGCAAACAGGATTAGATACCCTGGTAGTCCACGCCGTAAACGATGTGTGCTAGATGTTGGAAGGTCACCTTTCAGTGTCGCAGCTAACGCACTAAGCACACCGCCTGGGAAGTACGGTCGCAAGATTA	Bacteria	Proteobacteria	Alphaproteobacteria	Puniceispirillales	SAR116_clade	NA	NA	Intermediate fluctuating	Rare	0	0	41	0	38	0	0	0	168	134	209	145	210	124	146	99	190	95	62	0	0	0	66	0	0	0	0	0	0	0	0	0	0	0	0	0	103	0	81
ESV0000122	ACGGGAGTGGCAAGCGTTATCCGGAATTATTGGGCGTAAAGCGTCCGCAGGCGGCCCTTCAAGTCTGCTGTTAAAACGTGGAGCTTAACTCCATCATGGCAGTGGAAACTGTTGGGCTTGAGTGTGGTAGGGGCAGAGGGAATTCCCGGTGTAGCGGTGAAATGCGTAGATATCGGGAAGAACACCAGTGGCGAAGGCGCTCTGCTGGGCCATAACTGACGCTCATGGACGAAAGCCAGGGGAGCGAAAGGGATTAGATACCCCTGTAGTCCTGGCCGTAAACGATGAACACTAGGTGTCGGGGGAATCGACCCCCTCGGTGTCGTAGCCAACGCGTTAAGTGTTCCGCCTGGGGAGTACGCACGCAAGTGTG	Bacteria	Cyanobacteria	Cyanobacteriia	Synechococcales	Cyanobiaceae	Synechococcus_CC9902	NA	Rare	Rare	78	0	33	0	88	0	28	0	34	0	26	0	87	14	31	0	52	0	33	0	95	0	86	0	67	0	77	9	26	0	120	0	170	23	115	0	135	17	61
ESV0000123	ACGGAAGGTGCAAGCGTTAATCGGAATTACTGGGCGTAAAGCGCGCGTAGGTGGTTTGTTAAGTTGGATGTGAAAGCCCTGGGCTCAACCTAGGAACTGCATCCAAAACTAACTCACTAGAGTACGATAGAGGGAGGTAGAATTCATAGTGTAGCGGTGGAATGCGTAGATATTATGAAGAATACCAGTGGCGAAGGCGGCCTCCTGGATCTGTACTGACACTAAGGTGCGAAAGCGTGGGTAGCGAACAGGATTAGATACCCTGGTAGTCCACGCCGTAAACGATGACAACTAGCTGTTGGAAGACAACGTCTTTCAGTGGCGCAGCTAACGTTTTAAGTTGTCCGCCTGGGGAGTACGGCCGCAAGGCTA	Bacteria	Proteobacteria	Gammaproteobacteria	SAR86_clade	NA	NA	NA	Rare	Rare	0	0	23	0	0	0	33	0	100	83	67	76	90	116	124	174	116	122	0	0	0	0	0	0	0	0	0	0	0	0	0	0	0	0	0	0	41	64	69
ESV0000124	ACAGAGGGTGCGAGCGTTAATCGGAATTACTGGGCGTAAAGGGCGCGTAGGCGGCCTGATAAGTCGGATGTGAAAGCCCCGGGCTTAACCTGGGAATTGCATTCGATACTGTCAGGCTAGAGTATGGTAGAGGGAAGCGGAATTCCGGGTGTAGCGGTGAAATGCGTAGATATCCGGAGGAACATCAGTGGCGAAGGCGGCTTCCTGGACCAATACTGACGCTGAGGCGCGAAAGCGTGGGGAGCAAACAGGATTAGATACCCTGGTAGTCCACGCCCTAAACGATGAGAACTAGCCGTTGGGGACATTTAAGTCTTTAGTGGCGCAGCTAACGCGTTAAGTTCTCCGCCTGGGGAGTACGGCCGCAAGGTTA	Bacteria	Proteobacteria	Gammaproteobacteria	Nitrosococcales	Nitrosococcaceae	Cm1-21	NA	Intermediate fluctuating	Rare	1088	40	36	0	183	11	0	0	0	0	0	0	0	0	0	0	7	0	4	0	0	0	0	0	0	0	0	0	155	13	45	0	4	0	0	0	88	0	77
ESV0000125	ACGAAGGGGGCTAGCGTTGTTCGGAATCACTGGGCGTAAAGCGTATGTAGGCGGATCAAAAAGTTAGATGTGAAATCCCTGGGCTCAACCCAGGAACTGCATTTAAAACTAGTGATCTAGAATTTGGTAAGGGTTAGTAGAATTTCCAGTGTAGAGGTGAAATTCGTAGATATTGGAAAGAATACCAGAAGCGAAGGCGACTAACTAGGCCATTTTTGACGCTGAGATACGAAAGCGTGGGTAGCAAACAGGATTAGATACCCTGGTAGTCCACGCAGTAAACGATGAGTGCTAGTCGCTGGTACAATAGTATCAGTGTCGTAGCTAACGCATTAAGCACTCCGCCTGGGAAGTACGGTCGCAAGATTA	Bacteria	Proteobacteria	Alphaproteobacteria	Rhodospirillales	AEGEAN-169_marine_group	NA	NA	Intermediate persistent	Rare	37	0	77	0	74	128	82	29	32	0	33	0	27	0	43	0	29	0	66	0	105	65	115	0	118	0	67	62	36	52	54	0	65	0	37	47	48	17	56
ESV0000126	ACGAAGGGGGCGAGCGTTGTTCGGAATTACTGGGCGTAAAGGGCGCGTAGGCGGTCTTTTAAGTTAGGCGTGAAAGCCCCGGGCTCAACCTGGGAACTGCGCTTAAGACTGGAAGACTAGAAAACGGAAGAGGGTAGTGGAATTCCCAGTGTAGAGGTGAAATTCGTAGATATTGGGAAGAACACCAGTGGCGAAAGCGGCTACCTGGTCCGATTTTGACGCTGAGGCGCGAAAGCGTGGGGAGCAAACAGGATTAGATACCCTGGTAGTCCACGCCGTAAACGATGTCTGCTAGATGTCGGGGGGTTGCCCCTCGGTGTCGCCGCTAACGCATTAAGCAGACCGCCTGGGAAGTACGGTCGCAAGATTA	Bacteria	Proteobacteria	Alphaproteobacteria	Puniceispirillales	SAR116_clade	Candidatus_Puniceispirillum	NA	Rare	Rare	0	0	29	0	30	70	39	52	84	96	77	70	58	64	48	58	102	85	25	51	0	30	25	51	0	0	0	18	0	0	49	40	43	41	39	44	94	52	40
ESV0000129	ACGGGGGGGACAAGTGTTATTCGGAATGACTGGGTGTAAAGAGTCTGTAGGCGGTTTTTTAAGTTGAAATATAAATCTTGTAGCTTGACTTCAAGAAAGGTTTCAAAACTGAAAGACTAGAGTTTGATAGGGGAAAGTAGAATTTCTAATGGAGGGATAAAATTCATAGAGATTAGAAGGAATACCAGAGGCGAAGGCGACTTTCTGGATCAAAACTGACGCTGAGAGACGAAAGCATGGGTAGCGAACAGGATTAGATACCCTGGTAGTCCATAGCTGTAAACGATGAGTGCTCGTATTTAGGGTCAATCTTAGATACTAAGCTAACGCGTTAAGCACTCCACCTGGGGAGTACGGTCGCAAGACTG	Bacteria	NA	NA	NA	NA	NA	NA	Rare	Rare	1	0	65	36	25	18	39	3	58	24	73	12	45	36	84	28	59	16	75	52	195	66	90	97	180	118	126	112	31	0	24	1	66	16	50	21	20	0	45
ESV0000130	ACGAAGGGGGCGAGCGTTGTTCGGAATTACTGGGCGTAAAGGGCGCGTAGGCGGCTCTTTAAGTTAGGCGTGAAATCCCCGGGCTCAACCTGGGAACTGCGCTTAAGACTGGAGAGCTAGAAAACGGAAGAGGGTAGTGGAATTCCCAGTGTAGAGGTGAAATTCGTAGATATTGGGAAGAACACCAGTGGCGAAAGCGGCTACCTGGTCCGGATTTGACGCTGAGGCGCGAAAGCGTGGGGAGCAAACAGGATTAGATACCCTGGTAGTCCACGCCGTAAACGATGTCTGCTAGATGTCGGGGGGTTGCCCCTCGGTGTCGCCGCTAACGCATTAAGCAGACCGCCTGGGAAGTACGGTCGCAAGATTA	Bacteria	Proteobacteria	Alphaproteobacteria	Puniceispirillales	SAR116_clade	NA	NA	Intermediate persistent	Rare	19	0	39	20	34	24	27	0	15	8	0	0	15	0	0	0	19	0	46	30	131	48	151	75	160	59	139	59	38	0	54	30	104	31	47	24	18	0	10
ESV0000131	ACGGAGGATCCAAGCGTTATCCGGAATCATTGGGTTTAAAGGGTCCGCAGGCGGCCTGTTAAGTCAGAGGTGAAAGCCAACAGCTCAACTGTTGAACTGCCTTTGATACTGATAGGCTTGAGTTATTGTGAAGTGGTTAGAATGTGTGGTGTAGCGGTGAAATGCTTAGATATCACACAGAATACCCATTGCGAAGGCAGATCACTAACAATATACTGACGCTCATGGACGAAAGCGTGGGGAGCGAACGGGATTAGATACCCCGGTAGTCCACGCCGTAAACGATGGATACTAACTGTTCGACCTTCGGGTTGAGTGGTCAAGCGAAAGTGATAAGTATCCCACCTGGGGAGTACGCTCGCAAGAGTG	Bacteria	Bacteroidota	Bacteroidia	Flavobacteriales	Flavobacteriaceae	NS4_marine_group	NA	Rare	Rare	0	0	0	0	0	0	0	0	0	0	0	0	0	0	0	0	0	0	0	91	59	118	65	127	39	156	36	156	0	0	20	98	74	84	66	79	0	0	0
ESV0000133	ACGAAGGGGGCTAGCGTTGTTCGGAATCACTGGGCGTAAAGCGTATGTAGGCGGATCAAAAAGTTAGATGTGAAATCCCTGGGCTCAACCCAGGAACTGCATTTAAAACTAGTGATCTAGAAATTGGTAAGGGTTAGTAGAATTTCCAGTGTAGAGGTGAAATTCGTAGATATTGGAAAGAATACCAGAAGCGAAGGCGACTAACTAGGCCATTTTTGACGCTGAGATACGAAAGCGTGGGTAGCAAACAGGATTAGATACCCTGGTAGTCCACGCAGTAAACGATGAGTGCTAGTCGCTGGGACAATAGTTTCAGTGTCGTAGCTAACGCATTAAGCACTCCGCCTGGGAAGTACGGTCGCAAGATTA	Bacteria	Proteobacteria	Alphaproteobacteria	Rhodospirillales	AEGEAN-169_marine_group	NA	NA	Rare	Rare	21	0	98	0	76	0	74	30	71	16	84	40	68	0	98	0	89	42	88	29	98	16	96	18	100	16	69	11	0	0	40	0	45	27	30	0	69	45	153
ESV0000134	ACGGGAGTGGCAAGCGTTATCCGGAATTATTGGGCGTAAAGCGTCCGCAGGCGGCCTTTCAAGTCTGCTGTTAAAACGTGGAGCTTAACTCCATCATGGCAGTGGAAACTGTTGGGCTTGAGTGTGGTAGGGGCAGAGGGAATTCCCGGTGTAGCGGTGAAATGCGTAGATATCGGGAAGAACACCAGTGGCGAAGGCGCTCTGCTGGGCCATCACTGACGCTCATGGACGAAAGCCAGGGGAGCGAAAGGGATTAGATACCCCTGTAGTCCTGGCCGTAAACGATGAACACTAGGTGTCGGGGGAATCGACCCCCTCGGTGTCGTAGCCAACGCGTTAAGTGTTCCGCCTGGGGAGTACGCACGCAAGTGTG	Bacteria	Cyanobacteria	Cyanobacteriia	Synechococcales	Cyanobiaceae	Synechococcus_CC9902	NA	Rare	Rare	53	0	112	0	56	0	56	44	79	22	75	29	145	0	84	0	100	0	60	0	110	0	75	15	83	22	82	17	75	0	71	24	129	69	98	16	63	21	67
ESV0000135	ACGGAGGGTCCAAGCGTTAATCGGAATTACTGGGCGTAAAGCGCGCGTAGGCGGTTTGACAAGTTGGGTGTGAAATCCCCGGGCTTAACCTGGGAACTGCATTCAAAACTTTTAAACTGGAGTACGGGAGAGGAGAGTAGAATTCATGGTGTAGCGGTGAAATGCGTAGATATCATGAGGAATACCAATGGCGAAGGCAACTCTCTGGACCGTAACTGACGCTGAGGTGCGAAAGCGTGGGTAGCAAACAGGATTAGATACCCTGGTAGTCCACGCCGTAAACGATGACAACTAGCCGTTGGACCTTCGGGTTCAGTGGCACAGCTAACGCATTAAGTTGTCCGCCTGGGGAGTACGGCCGCAAGGCTA	Bacteria	Proteobacteria	Gammaproteobacteria	SAR86_clade	NA	NA	NA	Rare	Rare	0	0	19	73	23	0	69	74	0	28	33	31	32	38	40	47	28	50	100	156	98	106	87	179	68	113	77	99	0	12	0	23	30	35	44	50	12	37	0
ESV0000136	ACGAAGGGGGCTAGCGTTGCTCGGAATTACTGGGCGTAAAGGGAGCGTAGGCGGACATTTAAGTCAGGGGTGAAATCCCGGGGCTCAACCTCGGAATTGCCTTTGATACTGGATGTCTTGAGTGTGAGAGAGGTATGTGGAACTCCGAGTGTAGAGGTGAAATTCGTAGATATTCGGAAGAACACCAGTGGCGAAGGCGACATACTGGCTCATTACTGACGCTGAGGCTCGAAAGCGTGGGGAGCAAACAGGATTAGATACCCTGGTAGTCCACGCCGTAAACGATGATTGCTAGTTGTCGGGATGCATGCATTTCGGTGACGCAGCTAACGCATTAAGCAATCCGCCTGGGGAGTACGGTCGCAAGATTA	Bacteria	Proteobacteria	Alphaproteobacteria	Caulobacterales	Caulobacteraceae	Brevundimonas	aurantiaca	Rare	Rare	6	31	0	15	0	11	0	0	0	0	0	0	0	0	0	0	0	0	128	10	0	0	29	13	11	0	92	19	10	10	159	8	0	0	20	0	0	25	26
ESV0000137	ACGGAGGATCCAAGCGTTATCCGGAATTATTGGGTTTAAAGGGTCCGCAGGCTGTTTGTTAAGTCAGAGGTGAAATCCTACCGCTCAACGGTAGAACTGCCTTTGATACTGGCAAACTTGAGTTATTGTGAAGTAGTTAGAATGTGTAGTGTAGCGGTGAAATGCATAGATATTACACAGAATACCGATTGCGAAAGCAGATTACTAACAATATACTGACGCTGAGGGACGAAAGCGTGGGTAGCGAACAGGATTAGATACCCTGGTAGTCCACGCCGTAAACGATGGTCACTAGCTGTTTGATGTACATTGGTACATTGAGTGGCTAAGCGAAAGTGATAAGTGACCCACCTGGGGAGTACGCTCGCAAGAGTG	Bacteria	Bacteroidota	Bacteroidia	Flavobacteriales	Flavobacteriaceae	NS5_marine_group	NA	Rare	Intermediate persistent	0	61	22	70	27	61	24	91	0	34	0	14	0	9	0	9	0	16	42	59	31	113	36	63	40	103	36	151	0	35	27	43	0	34	0	46	38	19	0
ESV0000138	ACGGAGGATCCAAGCGTTATCCGGAATCATTGGGTTTAAAGGGTCCGCAGGCGGCCTGTTAAGTCAGAGGTGAAATCCTACAGCTCAACTGTAGAACTGCCTTTGATACTGATAGGCTTGAGTTATTGTGAAGTGGTTAGAATGTGTGGTGTAGCGGTGAAATGCTTAGATATCACACAGAACACCCATTGCGAAGGCAGATCACTAACAATATACTGACGCTCATGGACGAAAGCGTGGGGAGCGAACGGGATTAGATACCCCGGTAGTCCACGCCGTAAACGATGGATACTAACTGTTCGACCTTCGGGTTGAGTGGTCAAGCGAAAGTGATAAGTATCCCACCTGGGGAGTACGCTCGCAAGAGTG	Bacteria	Bacteroidota	Bacteroidia	Flavobacteriales	Flavobacteriaceae	NS4_marine_group	NA	Rare	Intermediate persistent	0	42	17	59	0	69	0	69	0	38	0	63	53	101	0	53	17	64	27	99	0	211	63	129	35	171	0	185	0	0	0	0	0	0	0	0	0	51	0
ESV0000139	ACGAAGGGACCTAGCGTAGTTCGGAATTACTGGGCTTAAAGAGTTCGTAGGTGGTTGAAAAAGTTGGTGGTGAAATCCCAGAGCTTAACTCTGGAACTGCCATCAAAACTTTTCAGCTAGAGTATGATAGAGGAAAGCAGAATTTCTAGTGTAGAGGTGAAATTCGTAGATATTAGAAAGAATACCAATTGCGAAGGCAGCTTTCTGGATCATTACTGACACTGAGGAACGAAAGCATGGGTAGCGAAGAGGATTAGATACCCTCGTAGTCCATGCCGTAAACGATGTGTGTTAGACGTTGGAAATTTATTTTCAGTGTCGCAGTGAAAGCGATAAACACACCGCCTGGGGAGTACGACCGCAAGGTTA	Bacteria	Proteobacteria	Alphaproteobacteria	SAR11_clade	Clade_I	Clade_Ia	NA	Rare	Intermediate fluctuating	0	0	0	0	0	0	0	0	0	0	0	0	0	0	0	0	0	79	0	0	0	0	0	0	0	0	0	0	126	222	120	330	144	323	107	338	0	0	0
ESV0000140	ACGAAGGGACCTAGCGTAGTTCGGAATTACTGGGCTTAAAGAGTTCGTAGGTGGTTAAAAAAGTTGGTGGTGAAATCCCAGAGCTTAACTCTGGAACTGCCATCAAAACTTTTTAGCTAGAGTATGATAGAGGAAAGCAGAATTTCTAGTGTAGAGGTGAAATTCGTAGATATTAGAAAGAATACCGATTGCGAAGGCAGCTTTCTGGATCATTACTGACACTGAGGAACGAAAGCATGGGTAGCGAAGAGGATTAGATACCCTCGTAGTCCATGCCGTAAACGATGTGTGTTAGACGTTGGAAATTTATTTTCAGTGTCGCAGCGAAAGCGATAAACACACCGCCTGGGGAGTACGACCGCAAGGTTA	Bacteria	Proteobacteria	Alphaproteobacteria	SAR11_clade	Clade_I	NA	NA	Rare	Rare	0	0	0	0	0	0	0	0	0	17	0	24	0	32	13	42	20	34	0	0	0	0	0	0	0	0	0	0	0	0	0	0	0	0	0	0	0	36	0
ESV0000142	ACGAACCGTACGAACGTTATTCGGAATTACTGGGCTTAAAGGGTGCGTAGGCTGCACGGAAAGTTGGGTGTGAAAGCCCTCAGCTCAACTGAGGAATTGCATCCAAAACTGCCGTGCTTGAGGGAGACAGAGGTGAGCGGAACTCAAGGTGGAGCGGTGAAATGCGTTGATATCTTGAGGAACACCGGTGGCGAAAGCGGCTCACTGGGTCTCTTCTGACGCTGAGGCACGAAAGCTAAGGTAGCAAACGGGATTAGATACCCCGGTAGTCTTAGCTGTAAACGATGAGCACTTGATTGGAGGGTCCTCCATAGCCTTCCAGTCGTAGCGAAAGTGTTAAGTGCTCCGCCTGGGGAGTATGGTCGCAAGGCTG	Bacteria	Planctomycetota	Planctomycetes	Pirellulales	Pirellulaceae	NA	NA	Rare	Rare	11	43	19	15	12	0	9	4	26	70	52	19	6	0	6	0	13	0	0	0	0	0	0	0	0	0	0	0	0	0	0	0	0	0	0	0	11	17	31
ESV0000143	ACGAGGGGGGCAAGCGTTGTCCGGATTTATTGGGCGTAAAGGGCTCGTAGGTGGGCTAGTAAGTCAAAATTGAAATCCAATGGCTTAACCATTGTCACGGTTTTGATACTGCTAGTCTTGAGTGAAATAGAGGTAAGTGGAATTCCTGGTGTAGCGGTGAAATGCGTAGATATCAGGAGGAACGCCGAAGGAGAAGTCAGCTTACTGGATTTATACTGACACTGAGGAGCGAAAGCGTGGGTAGCAAACAGGATTAGAGACCCTGGTAGTCCACGCTGTAAACGATGAGTACTAGATGGTGGGTGATTCGACCCTCTCACTGTTACAGCTAACGCATTAAGTACTCCGCCTGGGAAGTACGTTCGCAAGAATG	Bacteria	Marinimicrobia_(SAR406_clade)	NA	NA	NA	NA	NA	Intermediate fluctuating	Rare	34	0	196	50	313	111	206	51	0	0	4	0	0	3	12	0	6	0	0	0	0	0	0	0	0	0	0	0	0	0	0	0	26	0	28	12	9	9	21
ESV0000144	ACGGAGGGTGCAAGCGTTAATCGGAATTACTGGGCGTAAAGCGCGCGTAGGCGGTTTTTTAAGTCGGATGTGAAAGCCCCGGGCTCAACCTGGGAACTGCATCCGATACTGGAAGACTAGAGTGCGGGAGAGGGAGGTAGAATTCCATGTGTAGCAGTGAAATGCGTAGATATGTGGAGGAATACCAGTGGCGAAGGCGGCCTCCTGGCTCGACACTGACGCTGAGGTGCGAAAGCGTGGGGAGCAAACGGGATTAGATACCCCGGTAGTCCACGCCGTAAACGATGTCTACTAGCTGTAGGGGTACTTGAGACCTTTGTAGCGCAGCTAACGCACTAAGTAGACCGCCTGGGGAGTACGGCCGCAAGGTTA	Bacteria	Proteobacteria	Gammaproteobacteria	Cellvibrionales	Halieaceae	OM60(NOR5)_clade	NA	Rare	Rare	0	0	23	34	0	0	21	14	0	0	0	0	0	0	0	0	17	0	48	0	109	29	77	37	124	59	103	53	0	0	35	24	90	43	87	33	0	0	0
ESV0000145	ACGAAGGGACCTAGCGTAATTCGGAATTACTGGGCGTAAAGCGCGCGTAGGCGGTTAAGTAAGTTAATTGTGAAAGCCCAAAGCTCAACTTTGGAATTGCAATTAAAACTACTTAGCTAGAGTTTATCAGAGGAAAGCGGAATACATAGTGTAGAGGTGAAATTCGTAGATATTATGTAGAACACCAGTTGCGAAGGCGGCTTTCTGGGATAACACTGACGCTGAGGTGCGAAAGTATGGGTAGCGAAGAGGATTAGATACCCTCGTAGTCCATACCGTAAACGATGATTGTTAGATGTTGGAAATTTATTTTCAGTATCACAGCTAACGCGTTAAACAATCCGCCTGGGGAGTACGACCGCAAGGTTA	Bacteria	Proteobacteria	Alphaproteobacteria	SAR11_clade	Clade_III	NA	NA	Rare	Rare	0	0	41	121	13	0	48	140	0	0	0	0	0	0	0	0	0	0	0	0	0	32	9	40	21	27	0	32	0	0	0	116	0	154	0	174	19	63	33
ESV0000146	ACGGAGGGAGCTAGCGTTGTTCGGAATTACTGGGCGTAAAGAGCGTGTAGGCTGTTAGGTAAGTCAGAGGTGAAATCCCTAAGCTCAACTTAGGAACTGCCTTTGATACTATCTTACTAGAGATCGAGAGAAGTTAGCGGAATTCCAAGTGTAGAGGTGAAATTCGTAGATATTTGGAAGAACACCAGTGGCGAAAGCGGCTAACTGGCTCGTATCTGACGCTGAGACGCGAAAGCGTGGGTAGCAAACAGGATTAGATACCCTGGTAGTCCACGCCGTAAACGATGTGTGCTAGCCGTTTGTGATTTATCGCAAGTGGTGCAGCTAACGCGTTAAGCACACCGCCTGGGGAGTACGATCGCAAGATTA	Bacteria	Proteobacteria	Alphaproteobacteria	Rickettsiales	S25-593	NA	NA	Rare	Rare	38	0	40	0	27	0	37	21	68	60	66	53	38	0	55	0	40	39	38	0	0	0	0	0	0	0	0	0	133	85	88	81	88	80	55	72	30	31	39
ESV0000147	ACGGAGGGTGCAAGCGTTAATCGGAATTACTGGGCGTAAAGCGTACGTAGGATGTGATGCAAGTCGGATGTGAAATCCCCGGGCTTAACCTGGGAACTGCATTCGAAACTACATTACTAGAGTGTAGTAGAGGTAAGCGGAATTTCGGGTGTAGCGGTGAAATGCGTAGATATCCGAAAGAACATCAGTGGCGAAGGCGGCTTACTGGACTAACACTGACTCTGAGGTACGAAAGCGTGGGGAGCAAACAGGATTAGATACCCTGGTAGTCCACGCCGTAAACGATGTCAACTAGACGTTGGGTTCCTTGAGAACTTAGTGTCGTAGCTAACGCGTTAAGTTGACCGCCTGGGGAGTACGGCCGCAAGGTTG	Bacteria	Proteobacteria	Gammaproteobacteria	Thiotrichales	Thiotrichaceae	NA	NA	Rare	Rare	0	26	13	25	8	45	10	48	57	142	67	141	47	94	52	86	25	98	0	15	0	0	0	0	0	0	0	0	0	0	0	24	11	32	12	31	6	96	41
ESV0000148	ACGGAGGGTGCAAGCGTTGTCCGGAATCATTGGGTGTAAAGGGTACGTAGGCGGGAGCCTAAGTCTGGGGTGAAATCTTGCCGCTTAACGGTAAAATGGCCTTGGATACTGGGTTTCTTGAGTGCAGAAGAGGCAGGTGGAATTCGTGGTGTAGCGGTGAAATGCTTAGATATCACGAAGAACATCAGTGGCGAAGGCGGCCTGCTGGTCTGCAACTGACGCTGAGGTACGAAAGCGTGGGGAGCGAACAGGATTAGATACCCTGGTAGTCCACGCCGTAAACGATGCATACTAGGTGTTGGCCTTAGGGCCAGTGCTGCAGTTAACGCATTAAGTATGCCACCTGGGGAGTACGTCGGCAACGATG	Bacteria	Bacteroidota	Rhodothermia	Balneolales	Balneolaceae	Balneola	NA	Rare	Rare	0	0	0	55	0	0	6	0	0	28	0	28	0	46	5	50	0	53	0	90	20	117	0	84	32	132	33	110	0	55	0	51	0	62	0	58	0	72	0
ESV0000150	ACCGGCGCCTCAAGTGGTAGTCGCTTTTATTGGGCCTAAAACGTCCGTAGCCGGTCTGGTGCATTCGTGGGTAAATCAACCCGCTCAACGGGTTGAATTCTGCGAGCACGGCCAGACTTGGGACCGGGAGAGGTGTGGGGTACTCTCAGGGTAGGGGTAAAATCCTGTCATCCTGAGAGGACCACCTGTTGCGAAGGCGCCACACTAGAACGGATCCGACGGTCAGGGACGAAACCTAGGGGCACGAACCGGATTAGATACCCGGGTAGTCCTAGGTGTAAACGCTGTGGACTTGATGTTGGGGGCGCTCCGAGCGCTCTCAGTGTCGAAGCGAAGGTGATAAGTCCACTGCCTGGGGAGTACGGTCGCAAGGCTG	Archaea	Thermoplasmatota	Thermoplasmata	Marine_Group_II	NA	NA	NA	Rare	Rare	4	0	0	37	4	102	0	23	14	58	0	51	0	80	0	39	0	0	0	0	0	0	0	0	0	0	0	0	5	8	0	5	0	0	0	0	0	16	0
ESV0000152	ACGGAGGATCCAAGCGTTATCCGGAATCATTGGGTTTAAAGGGTCCGCAGGCGGTTCATTAAGTCAGAGGTGAAATCCTACCGCTCAACGGTAGCATTGCCTTTGATACTGATGGACTTGAGTTATAGTGAAGTAGTTAGAATGTGTAGTGTAGCGGTGAAATGCATAGATATTACACAGAATACCGATTGCGAAAGCAGATTACTAACTGTATACTGACGCTGAGGGACGAAAGCGTGGGTAGCGAACAGGATTAGATACCCTGGTAGTCCACGCCGTAAACGATGGATACTAGCTGTTCGGCCAACAATGGTTGGTTGAGTGGCTAAGCGAAAGTGATAAGTATCCCACCTGGGGAGTACGCTCGCAAGAGTG	Bacteria	Bacteroidota	Bacteroidia	Flavobacteriales	Flavobacteriaceae	NS5_marine_group	NA	Rare	Rare	4	40	24	104	9	124	13	120	0	0	0	0	0	0	0	3	0	0	11	125	21	107	11	76	20	155	19	136	0	34	8	98	0	95	11	125	0	10	0
ESV0000153	ACGAAGGTCCCAAGCGTTGTTCGGAATTACTGGGCGTAAAGCGTGCGTAGGTGGCATGGTAAGTCAGATGTGAAATCCCGGGGCTCAACCCCGGAACTGCATCCGATACTGCCAAGCTAGAGTAGTGGAGGGGAGTCTGGAATTCACGGTGTAGCAGTGAAATGCGTAGATATCGTGAGGAACACTAGTGGCGAAGGCGAGACTCTGGACACTAACTGACACTGAGGCACGAAGGCTAGGGTAGCGAAAGGGATTAGATACCCCTGTAGTCCTAGCAGTAAACGGTGCGCGTTTGGTGTGGGCGGGTTCGACCCCGTCCGTGCCGAAGCTAACGCGTTAAACGCGCCGCCTGGGGAGTACGGCCGCAAGGCTA	Bacteria	Verrucomicrobiota	Verrucomicrobiae	Verrucomicrobiales	DEV007	NA	NA	Rare	Rare	142	95	28	0	158	39	1	0	82	45	122	55	15	0	0	0	6	0	11	7	0	0	0	0	0	0	0	0	29	52	0	0	1	1	0	0	61	36	61
ESV0000155	ACGGAGGGAGCTAGCGTTGTTCGGAATTACTGGGCGTAAAGCGCACGTAGGCGGCTTTTCAAGTCAGGGGTGAAATCCCGGGGCTCAACCCCGGAACTGCCCTTGAAACTGGATGGCTAGAATACTGGAGAGGTGAGTGGAATTCCGAGTGTAGAGGTGAAATTCGTAGATATTCGGAAGAACACCAGTGGCGAAGGCGACTCACTGGACAGTTATTGACGCTGAGGTGCGAAAGCGTGGGGAGCAAACAGGATTAGATACCCTGGTAGTCCACGCCGTAAACGATGATAACTAGCTGCTTGGGCTCATGGAGCTTGAGTGGCGCAGCTAACGCATTAAGTTATCCGCCTGGGGAGTACGGTCGCAAGATTA	Bacteria	Proteobacteria	Alphaproteobacteria	Sphingomonadales	Sphingomonadaceae	Erythrobacter	NA	Rare	Rare	0	0	0	0	0	0	0	0	0	0	0	0	0	25	0	0	0	0	0	0	0	0	0	0	0	0	0	0	0	43	0	0	0	0	0	0	0	7	0
ESV0000156	ACGTAGGGTGCGAGCGTTGTTCGGAATTACTGGGCGTAAAGGGCGTGCAGGCGGATTGGCAAGCCGGAGGTGAAAGCCCGGGGCTCAACCCCGGAGGGTCTTTCGGAACTGCCAGTCTTGAGAGGGTCAGGGGCCAGCGGAATTCCTGGTGTAGAGGTGAAATTCGTAGAGATCAGGAGGAACACCGGCGGCGAAAGCGGCTGGCTGGGGCCACTCTGACGCTGAGGCGCGAAAGCGTGGGGAGCAAACAGGATTAGATACCCTGGTAGTCCACGCCGTAAACGATGGGCACTAAGCGTCCGACGGGTTCGACCCTGTTGGGTGCTGCAGTTAACGCGTTAAGTGCCCCGCCTGGGGAGTACGGTCGCAAGACTA	Bacteria	SAR324_clade(Marine_group_B)	NA	NA	NA	NA	NA	Rare	Rare	52	45	69	61	128	87	79	0	54	0	48	43	47	43	0	0	38	0	0	0	0	0	0	0	0	0	0	0	0	79	49	39	54	53	60	34	54	0	0
ESV0000159	ACGAAAGGTGCGAGCGTTAATCGGAATTACTGGGCGTAAAGCGCGCGTAGGCGGCTATTTAAGTCTGATGTGAAATCCCCGGGCTCAACCTGGGAATGGCATCGGATACTGGGTAGCTAGAGTGCAGTAGAGGAAGGTGGAATTCCAGGTGTAGCGGTGAAATGCGTAGAGATCTGGAGGAACACCAGTGGCGAAGGCGGCCTTCTGGACTGACACTGACGCTGAGGTGCGAAAGCGTGGGGATCAAACAGGATTAGATACCCTGGTAGTCCACGCCGTAAACGATGTCTACTAGCCGTTGGTGCCCTTAGTGGTGCTGGTGGCGCAGCTAACGCAATAAGTAGACCGCCTGGGGAGTACGGCCGCAAGGTTA	Bacteria	Proteobacteria	Gammaproteobacteria	Oceanospirillales	Alcanivoracaceae1	Alcanivorax	NA	Rare	Rare	0	0	0	0	0	0	0	0	0	0	0	0	0	44	0	0	0	0	0	0	0	0	0	0	0	0	0	0	0	0	0	0	0	0	0	0	0	0	0
ESV0000161	ACGAGAGGTCCGAGCGTTACGCGGAATTACTGGGCTTAAAGCGTACGTAGGCGGATCTACAGGTATCCTGTGAAAGCCCACGGCTCAACCGTGGAATTGCAGGGTAAACCGTAGATCTTGAGGTGGCTAGGGGCTCTCGGAACGGTAGGTGGAGTGGTGAAATGCGTTGATATCTACCGGAACGCCAAAGGGGAAGCCAGGGAGCTGGGGCCATTCTGACGCTGAGGTACGAAAGCGTGGGTAGCGAACGGGATTAGATACCCCGGTAGTCCACGCCGTAAACGATGTGCACTAGGTCGAGGGGGTTTGACGCCGCTCTCGGCTGAAGCGAAAGTGTTAAGTGCACCGCCTGGGGAGTACGGCCGCAAGGCTA	Bacteria	Planctomycetota	Phycisphaerae	Phycisphaerales	Phycisphaeraceae	Urania-1B-19_marine_sediment_group	NA	Rare	Rare	0	0	11	11	10	20	10	10	0	0	0	0	0	0	0	0	0	0	24	0	20	3	27	11	20	9	15	8	0	0	5	0	4	0	0	0	0	0	0
ESV0000162	ACGTAGGTAGCGAACGTTGTCCGGAATCACTGGGCGTAAAGGGTCCGTAGGCGGTTTGATAAGTCTCATATGAAAGCTTCAAGCTCAACTTGGAGATGTTGTGAGATACTGTCAGACTAGAGACTGTTAGAGGTAAGTGGAATTCCAGGTGTAGTGGTGAAATGCGTAGATATCTGGAGGAACACCAGTGGCGAAAGCGACTTACTGGGACAGTTCTGACGCTAAGGGACGAAAGCGTGGGGAGCGAACCGGATTAGATACCCGGGTAGTCCACGCCGTAAACGATGATTGCTAGGTTTTCGGGGCATCGACCCCTCGTGAGCCGAAGTTAACGCGTTAAGCAATCCGCCTGAGTAGTACGGCCGCAAGGCTA	Bacteria	Chloroflexi	Dehalococcoidia	SAR202_clade	NA	NA	NA	Intermediate fluctuating	Intermediate fluctuating	813	344	0	0	70	0	0	0	0	0	0	0	0	0	0	0	0	0	0	0	0	0	0	0	0	0	0	0	804	63	72	12	0	0	0	0	0	0	0
ESV0000163	ACGGAGGGGGTTAGCGTTGTTCGGAATTACTGGGCGTAAAGCGCACGTAGGCGGATTAGAAAGTTAGAGGTGAAATCCCGGGGCTCAACCCCGGAACTGCCTTTAAAACTACTAGTCTAGAGTTCGAGAGAGGTGAGTGGAATTCCGAGTGTAGAGGTGAAATTCGTAGATATTCGGAGGAACACCAGTGGCGAAGGCGGCTCACTGGCTCGATACTGACGCTGAGGTGCGAAAGTGTGGGGAGCAAACAGGATTAGATACCCTGGTAGTCCACACCGTAAACGATGAATGCCAGTCGTCGGGTAGTATACTATTCGGTGACACACCTAACGGATTAAGCATTCCGCCTGGGGAGTACGGTCGCAAGATTA	Bacteria	Proteobacteria	Alphaproteobacteria	Rhodobacterales	Rhodobacteraceae	NA	NA	Rare	Intermediate fluctuating	27	109	0	0	19	37	0	19	69	143	66	142	56	78	24	58	35	72	0	0	0	0	0	0	0	0	0	0	64	218	109	73	0	20	0	0	0	43	0
ESV0000164	ACGTAGGGGGCGAGCGTTGTCCGGATTTATTGGGCGTAAAGAGCTCGTAGGCGGTTCAACAAGTCGGTCGTGAAAGTTCAGGGCTCAACCCTGAAATGTCGATCGATACTGTTGTGACTAGGATACGGTAGAGGTGAGTGGAATTCCGAGTGTAGCGGTGAAATGCGTAGATATTCGGAGGAACACCAATTGCGAAGGCAGCTCACTGGACCGCTATCGACGCTGAGGAGCGAAAGCTAGGGGAGCAAACAGGATTAGATACCCTGGTAGTCCTAGCTGTAAACGATGGATACTAGACGTAGGAACTGGATTGACGGTTTCTGTGTCGTAGCTAACGCGTTAAGTATCCCGCCTGGGGAGTACGGTCGCAAGACTA	Bacteria	Actinobacteriota	Acidimicrobiia	Actinomarinales	Actinomarinaceae	Candidatus_Actinomarina	NA	Rare	Rare	0	162	0	91	0	120	0	87	0	91	0	77	0	50	0	87	0	70	0	41	0	0	0	0	0	0	0	0	0	113	0	43	0	33	0	23	0	106	0
ESV0000165	ACGAAGGGACCTAGCGTAGTTCGGAATTACTGGGCTTAAAGAGTTCGTAGGTGGTTAAAAAAGTTGGTTGTGAAATCCCGAAGCTTAACTTCGGAACTGCAATCAAAACTTTTTAGCTAGAGTATGATAGAGGAAAGCAGAATTTCTAGTGTAGAGGTGAAATTCGTAGATATTAGAAAGAATACCAATTGCGAAGGCAGCTTTCTGGATCATTACTGACGCTGAGGAACGAAAGCATGGGTAGCGAAGAGGATTAGATACCCTCGTAGTCCATGCCGTAAACGATGTGTGTTAGACGTTGGAAATTTATTTTCAGTGTCGCAGCGAAAGCAGTAAACACACCGCCTGGGGAGTACGACCGCAAGGTTA	Bacteria	Proteobacteria	Alphaproteobacteria	SAR11_clade	Clade_I	Clade_Ib	NA	Rare	Intermediate fluctuating	20	43	0	0	0	0	0	0	0	31	11	33	19	23	27	24	20	37	0	0	0	0	0	0	0	0	0	0	51	187	47	169	46	140	41	131	0	51	39
ESV0000166	ACGGAGGGAGCTAGCGTTGTTCGGAATTACTGGGCGTAAAGCGCACGTAGGCGGCTTTTCAAGTCAGGGGTGAAATCCCGGGGCTCAACCCCGGAACTGCCCTTGAAACTGGATGGCTAGAATACTGGAGAGGTGAGTGGAATTCCGAGTGTAGAGGTGAAATTCGTAGATATTCGGAAGAACACCAGTGGCGAAGGCGACTCACTGGACAGTTATTGACGCTGAGGTGCGAAAGCGTGGGGAGCAAACAGGATTAGATACCCTGGTAGTCCACGCCGTAAACGATGATAACTAGCTGTCCGGGCTCATGGAGCTTGGGTGGCGCAGCTAACGCATTAAGTTATCCGCCTGGGGAGTACGGTCGCAAGATTA	Bacteria	Proteobacteria	Alphaproteobacteria	Sphingomonadales	Sphingomonadaceae	Erythrobacter	NA	Rare	Rare	0	0	0	0	0	0	0	0	0	1	0	0	0	34	0	0	0	0	0	0	0	0	0	0	0	32	0	1	0	0	0	0	0	0	0	0	0	0	0
ESV0000167	ACGAAGGGGGCTAGCGTTGTTCGGAATCACTGGGCGTAAAGCGTATGTAGGCGGATCAAAAAGTTAGATGTGAAATCCCTGGGCTCAACCCAGGAACTGCATTTAAAACTAGTGATCTAGAATTTGGTAAGGGTTAGTAGAATTTCCAGTGTAGAGGTGAAATTCGTAGATATTGGAAAGAATACCAGAAGCGAAGGCGACTAACTAGGCCATTTTTGACGCTGAGATACGAAAGCGTGGGTAGCAAACAGGATTAGATACCCTGGTAGTCCACGCAGTAAACGATGAGTGCTAGTCGCTGGTGCAATAGCATCAGTGTCGAAGCTAACGCATTAAGCACTCCGCCTGGGAAGTACGGTCGCAAGATTA	Bacteria	Proteobacteria	Alphaproteobacteria	Rhodospirillales	AEGEAN-169_marine_group	NA	NA	Intermediate persistent	Rare	27	0	64	0	40	0	64	0	0	0	0	0	31	0	16	0	23	0	108	50	169	41	165	26	186	30	115	30	22	0	37	14	48	0	46	12	17	0	55
ESV0000168	ACGGAGGGTGCGAGCGTTAATCGGAATTACTGGGCGTAAAGCGCACGCAGGCGGTTTGTTAAGCTAGATGTGAAAGCCCCGGGCTCAACCTGGGATGGTCATTTAGAACTGGCAGACTAGAGTCTTGGAGAGGGGAGTGGAATTCCAGGTGTAGCGGTGAAATGCGTAGATATCTGGAGGAACATCAGTGGCGAAGGCGACTCCCTGGCCAAAGACTGACGCTCATGTGCGAAAGTGTGGGTAGCGAACAGGATTAGATACCCTGGTAGTCCACACCGTAAACGCTGTCTACTAGCTGTTTGTGACTTTAAGTCGTGAGTAGCGAAGCTAACGCGCTAAGTAGACCGCCTGGGGAGTACGGCCGCAAGGTTA	Bacteria	Proteobacteria	Gammaproteobacteria	Alteromonadales	Alteromonadaceae	Alteromonas	NA	Intermediate fluctuating	Rare	0	0	0	0	0	0	0	0	0	0	0	0	0	0	0	0	0	0	0	0	0	0	0	0	51	0	16	0	0	0	0	0	0	0	0	0	0	0	0
ESV0000169	ACGGAAGGTCCTAGCGTTGTTCGGAATTACTGGGCGTAAAGCGCATGTAGGCGGAACAGAAAGTTAGAAGTGAAATCCCTGGGCTCAACCTAGGAATTGCTTTTAAAACTTCTGTTCTGGAATTCAGGAGAGGAAAATGGAATATCCAGTGTAGAGGTGAAATTCGTAGATATTGGATGGAACACCAGTGGCGAAGGCGATTTTCTGGACTGATATTGACGCTGAGATGCGAAGGCATGGGTAGCAAACGGGATTAGATACCCCGGTAGTCCATGCAGTAAACGATGGGTGCTAGTCGTCGGACTTATGTTCGGTGTCGTAGCTAACGCGTTAAGCACCCCGCCTGGGGAGTACGGTCGCAAGATTA	Bacteria	Proteobacteria	Alphaproteobacteria	Rhodospirillales	AEGEAN-169_marine_group	NA	NA	Rare	Rare	0	29	0	42	17	80	21	57	0	36	0	32	23	40	0	51	0	53	19	100	0	42	0	40	0	57	22	34	0	48	30	95	47	137	31	131	0	58	0
ESV0000173	ACGGAGGGTGCGAGCGTTATCCGGAATTATTGGGTTTAAAGGGTGCGTAGGCGGAAATTTAAGTCAGTGGTGAAAGCCTACAGCTTAACTGTAGAATTGCCATTGAAACTGAATTTCTTGAATCTAATTGAAGTAGGCGGAATATGACATGTAGCGGTGAAATGCTTAGATATGTCATAGAACACCGATAGCGAAGGCAGCTTACTAAGTTAGTATTGACGCTAATGCACGAAAGCGTGGGGAGCGAACAGGATTAGATACCCTGGTAGTCCACGCCGTAAACGATGATTACTCGCTATTGGCGATATACTGTCAGTGGCTAAGCGAAAGTGATAAGTAATCCACCTGGGGAGTACGATCGCAAGGTTG	Bacteria	Bacteroidota	Bacteroidia	Flavobacteriales	NS7_marine_group	NA	NA	Rare	Rare	0	0	0	0	0	0	23	0	12	52	24	121	33	69	27	137	33	154	17	21	24	15	27	13	31	25	30	13	0	0	0	0	0	0	0	0	0	57	29
ESV0000174	ACGGAAGGTGCAAGCGTTAATCGGAATTACTGGGCGTAAAGCGCGCGTAGGTGGTTTGTTAAGTTGGATGTGAAAGCCCTGGGCTCAACCTAGGAACTGCATCCAAAACTAACTCACTAGAGTACGATAGAGGGAGGTAGAATTCATAGTGTAGCGGTGGAATGCGTAGATATTATGAAGAATACCAGTGGCGAAGGCGGCCTCCTGGATCTGTACTGACACTGAGGTGCGAAAGCGTGGGTAGCGAACAGGATTAGATACCCTGGTAGTCCACGCCGTAAACGATGACAACTAGCTGTTGGGAAACAATGTTTTTCAGTGGCGCAGCTAACGTTTTAAGTTGTCCGCCTGGGGAGTACGGCCGCAAGGCTA	Bacteria	Proteobacteria	Gammaproteobacteria	SAR86_clade	NA	NA	NA	Rare	Rare	0	0	26	39	18	0	40	32	41	60	34	33	55	48	65	63	55	70	46	74	35	38	32	0	42	29	52	44	0	0	0	0	21	25	18	14	56	47	70
ESV0000175	ACGGAGGGTGCGAGCGTTAATCGGAATTACTGGGCGTAAAGCGCGCGTAGGTGGTCTGTTAAGTCGGATGTGAAAGCCCCGGGCTCAACCTGGGAACTGCATCCGATACTGGCAGACTAGAGTGCGGGAGAGGGAGGTAGAATTCCACGTGTAGCGGTGAAATGCGTAGATATGTGGAGGAATACCAGTGGCGAAGGCGGCCTCCTGGCTCGACACTGACACTGAGGTGCGAAAGCGTGGGGAGCAAACAGGATTAGATACCCTGGTAGTCCACGCCGTAAACGATGTCTACTAGCTGTAGGGGTACTTGAGACCTTTGTAGCGCAGCTAACGCAATAAGTAGACCGCCTGGGGAGTACGGCCGCAAGGTTA	Bacteria	Proteobacteria	Gammaproteobacteria	Cellvibrionales	Halieaceae	OM60(NOR5)_clade	NA	Rare	Rare	25	0	47	73	43	78	51	0	0	40	0	27	34	0	0	0	22	34	49	43	42	17	32	22	46	41	65	34	0	66	85	52	83	66	72	58	36	33	65
ESV0000176	ACGAAGGGACCTAGCGTAGTTCGGAATTACTGGGCTTAAAGAGCTCGTAGGTGGTTAAAAAAGTTGATGGTGAAATCCCAAGGCTCAACCTTGGAACTGCCATCAAAACTTTTTAGCTAGAGTGTGATAGAGGAAAGTGGAATTTCTAGTGTAGAGGTGAAATTCGTAGATATTAGAAAGAACACCAAATGCGAAGGCAACTTTCTGGGTCACTACTGACACTGAGGAGCGAAAGCATGGGTAGCGAAGAGGATTAGATACCCTCGTAGTCCATGCCGTAAACGATGTGTGCTAGACGTTGGAAATATATTTTTCAGTGTCGCAGCGAAAGCATTAAGCACACCGCCTGGGGAGTACGACCGCAAGGTTA	Bacteria	Proteobacteria	Alphaproteobacteria	SAR11_clade	Clade_II	NA	NA	Rare	Rare	0	0	0	0	0	0	0	63	0	42	0	62	0	62	26	58	0	89	0	0	0	0	0	0	0	0	0	0	0	0	0	31	0	57	0	38	0	58	0
ESV0000177	ACGAAGGGGGCTAGCGTTGTTCGGAATCACTGGGCGTAAAGCGTATGTAGGCGGATCAAAAAGTTAGATGTGAAATCCCTGGGCTCAACCCAGGAACTGCATTTAAAACTAGTGATCTAGAATTTGGTAAGGGTTAGTAGAATTTCCAGTGTAGAGGTGAAATTCGTAGATATTGGAAAGAATACCAGAAGCGAAGGCGACTAACTAGGCCATTTTTGACGCTGAGATACGAAAGCGTGGGTAGCAAACAGGATTAGATACCCTGGTAGTCCACGCAGTAAACGATGAGTGCTAGTCGCTGGTACAATAGTATCAGTGTCGAAGCTAACGCATTAAGCACTCCGCCTGGGAAGTACGGTCGCAAGATTA	Bacteria	Proteobacteria	Alphaproteobacteria	Rhodospirillales	AEGEAN-169_marine_group	NA	NA	Rare	Rare	26	0	24	0	38	0	36	0	21	37	16	61	30	0	41	0	41	23	49	90	47	38	60	60	39	45	35	33	0	0	21	0	29	0	15	0	18	50	32
ESV0000179	ACGGAGGGTGCAAGCGTTAATCGGAATTACTGGGCGTAAAGCGCGCGTAGGCGGTTTTTTAAGTCGGATGTGAAAGCCCCGGGCTCAACCTGGGAACTGCATCCGATACTGGAAGACTAGAATGCGGGAGAGGGAGGTAGAATTCCATGTGTAGCAGTGAAATGCGTAGATATATGGAGGAATACCAGTGGCGAAGGCGGCCTCCTGGCTCGACATTGACGCTGAGGTGCGAAAGCGTGGGGAGCAAACGGGATTAGATACCCCGGTAGTCCACGCCGTAAACGATGTCTACTAGCTGTAGGGGTACTTGAGACCTTTGTAGCGCAGCTAACGCAATAAGTAGACCGCCTGGGGAGTACGGCCGCAAGGTTA	Bacteria	Proteobacteria	Gammaproteobacteria	Cellvibrionales	Halieaceae	OM60(NOR5)_clade	NA	Rare	Rare	23	52	25	59	38	73	48	36	25	29	19	19	13	17	16	27	23	18	43	38	55	24	47	39	73	56	83	47	0	29	32	25	0	22	46	24	26	44	20
ESV0000180	ACGGAGGGTGCAAGCGTTATCCGGATTCACTGGGTTTAAAGGGTGCGTAGGCGGGCGTATAAGTCAGTGGTGAAATCCTGGAGCTTAACTCCAGAACTGCCATTGATACTATATGTCTTGAATATGGTGGAGGTAAGCGGAATATGTCATGTAGCGGTGAAATGCATAGATATGACATAGAACACCTATTGCGAAGGCAGCTTACTACGCCTATATTGACGCTGAGGCACGAAAGCGTGGGGATCAAACAGGATTAGATACCCTGGTAGTCCACGCCCTAAACGATGATTACTCGACGTGTGCGATAAACGGTACGCGTCTGAGCGAAAGCATTAAGTAATCCACCTGGGAAGTACGACCGCAAGGTTG	Bacteria	Bacteroidota	Bacteroidia	Chitinophagales	Chitinophagaceae	Asinibacterium	NA	Rare	Rare	0	0	0	0	0	0	0	0	0	0	0	0	0	0	0	0	0	0	0	0	0	0	0	0	0	0	0	0	0	6	0	0	0	0	14	8	0	0	0
ESV0000181	ACGAAGGGGGCTAGCGTTGTTCGGATTTACTGGGCGTAAAGCGCACGTAGGCGGATTGTTAAGTTAGGGGTGAAATCCCAGGGCTCAACCCTGGAACTGCCTTTAATACTGGCAATCTCGAGTCCGGAAGAGGTGAGTGGAATTCCGAGTGTAGAGGTGAAATTCGTAGATATTCGGAGGAACACCAGTGGCGAAGGCGGCTCACTGGTCCGGTACTGACGCTGAGGTGCGAAAGCGTGGGGAGCAAACAGGATTAGATACCCTGGTAGTCCACGCTGTAAACGATGGAAGCTAGCCGTCGGCAAGTTTACTTGTCGGTGGCGCAGCTAACGCATTAAGCTTCCCGCCTGGGGAGTACGGTCGCAAGATTA	Bacteria	Proteobacteria	Alphaproteobacteria	Rhizobiales	Rhizobiaceae	Mesorhizobium	NA	Intermediate fluctuating	Rare	0	0	0	0	0	0	0	0	0	0	0	0	0	0	0	0	0	0	0	0	0	0	77	0	0	0	67	0	10	0	0	0	0	0	978	0	0	0	0
ESV0000182	ACGGAAGGTGCAAGCGTTAATCGGAATTACTGGGCGTAAAGCGCGCGTAGGCTGTTATCTAAGTCGGATGTGAAATCCTCGGGCTCAACCTGGGAACTGCATCCGAAACTGAATAACTAGAGTATGGGAGAGGTAAGTAGAATTTCCGGTGTAGCGGTGAAATGCGTAGATATCGGAAGGAATACCAGTGGCGAAGGCGGCTTACTGGACCAATACTGACGCTGAGGTGCGAAAGCGTGGGGAGCGAACAGGATTAGATACCCTGGTAGTCCACGCCGTAAACGATGAGAACTAGATGTTGGGAGGGTTAGCCTCTCAGTGTCGCAGCTAACGCATTAAGTTCTCCGCCTGGGGAGTACGACCGCAAGGTTG	Bacteria	Proteobacteria	Gammaproteobacteria	HOC36	NA	NA	NA	Rare	Rare	0	0	10	0	7	0	10	0	6	8	13	16	14	30	8	28	17	23	0	0	0	0	0	0	0	0	0	0	0	0	0	0	0	0	0	0	7	0	12
ESV0000183	ACGGAGGGTGCAAGCGTTATCCGGATTTACTGGGTTTAAAGGGTGCGCAGGCGGTCTATTAAGTCAGTGGTGAAAGCCCGGGGCTCAACTCCGGAATTGCCATTGAAACTGATAGACTTGAGTATGGAAGAGGTAGGCGGAATACAGCATGTAGCGGTGAAATGCATAGATATGCTGTAGAACACCAATTGCGAAGGCAGCTTACTATACCATTACTGACGTTCAGGCACGAAAGCGTGGGGAGCGAACAGGATTAGATACCCTGGTAGTCCACGCCCTAAACGATGTTTACTCGATCTTCATTTATGAGGGTCCAAGCGAAAGCGTTAAGTAAACCACCTGGGGAGTACGTTCGCAAGAATG	Bacteria	Bacteroidota	Bacteroidia	Chitinophagales	NA	NA	NA	Rare	Rare	0	0	6	15	3	6	2	0	0	0	0	0	0	0	0	0	0	0	5	0	12	13	54	17	28	20	16	17	0	0	6	17	10	22	7	16	0	0	0
ESV0000184	ACGAAGGGACCTAGCGTAGTTCGGAATTACTGGGCTTAAAGAGTTCGTAGGTGGTTGAAAAAGTTAGTGGTGAAATCCCAGAGCTTAACTCTGGAACTGCCATTAAAACTTTTCAGCTAGAGTGTGATAGAGGAAAGCAGAATTTCTAGTGTAGAGGTGAAATTCGTAGATATTAGAAAGAATACCAATTGCGAAGGCAGCTTTCTGGATCATTACTGACACTGAGGAACGAAAGCATGGGTAGCGAAGAGGATTAGATACCCTCGTAGTCCATGCCGTAAACGATGTGTGTTAGACGTTGGAAATTTATTTTCAGTGTCGCAGCGAAAGCGATAAACACACCGCCTGGGGAGTACGACCGCAAGGTTA	Bacteria	Proteobacteria	Alphaproteobacteria	SAR11_clade	Clade_I	Clade_Ia	NA	Rare	Rare	0	0	0	0	0	0	0	69	0	0	0	0	0	53	0	0	0	0	0	149	99	177	60	161	0	93	79	151	0	0	0	0	0	55	0	74	0	0	0
ESV0000185	ACGGAGGGAGCTAGCGTTGTTCGGAATTACTGGGCGTAAAGCGCACGTAGGCGGCTTTTCAAGTCAGGGGTGAAATCCCGGGGCTCAACCCCGGAACTGCCCTTGAAACTGGATGGCTAGAATACTGGAGAGGTGAGTGGAATTCCGAGTGTAGAGGTGAAATTCGTAGATATTCGGAAGAACACCAGTGGCGAAGGCGACTCACTGGACAGTTATTGACGCTGAGGTGCGAAAGCGTGGGGAGCAAACAGGATTAGATACCCTGGTAGTCCACGCCGTAAACGATGATAACTAGCTGCTTGGGCTCATGGAGCTTGGGTGGCGCAGCTAACGCATTAAGTTATCCGCCTGGGGAGTACGGTCGCAAGATTA	Bacteria	Proteobacteria	Alphaproteobacteria	Sphingomonadales	Sphingomonadaceae	Erythrobacter	NA	Rare	Rare	0	59	0	89	0	0	0	0	0	0	0	17	7	0	0	0	0	0	0	0	0	0	0	0	0	0	0	0	0	0	0	0	0	0	0	0	0	0	0
ESV0000186	ACGGGAGTGGCAAGCGTTATCCGGAATTATTGGGCGTAAAGCGTCCGCAGGCGGCCCAGAAAGTCTGCTGTTAAAACGTGGAGCTTAACTCCATCATGGCAGTGGAAACTGTTGGGCTTGAGTGTGGTAGGGGCAGAGGGAATTCCCGGTGTAGCGGTGAAATGCGTAGATATCGGGAAGAACACCAGTGGCGAAGGCGCTCTGCTGGGCCATCACTGACGCTCATGGACGAAAGCCAGGGGAGCGAAAGGGATTAGATACCCCTGTAGTCCTGGCCGTAAACGATGAACACTAGGTGTCGGGGGAATCGACCCCCTCGGTGTCGTAGCCAACGCGTTAAGTGTTCCGCCTGGGGAGTACGCACGCAAGTGTG	Bacteria	Cyanobacteria	Cyanobacteriia	Synechococcales	Cyanobiaceae	Synechococcus_CC9902	NA	Rare	Rare	32	0	25	0	35	0	28	0	72	23	55	0	67	25	39	0	51	0	18	25	35	0	0	0	31	0	0	0	58	0	77	0	73	0	53	0	91	28	74
ESV0000187	ACGAAGGGACCTAGCGTAGTTCGGAATTACTGGGCTTAAAGAGTTCGTAGGTGGTTAAAAAAGTTGGTTGTGAAATCCCGAAGCTTAACTTCGGAACTGCAATCAAAACTTTTTAGCTAGAGTTTGATAGAGGAAAGCAGAATTTCTAGTGTAGAGGTGAAATTCGTAGATATTAGAAAGAATACCGATTGCGAAGGCAGCTTTCTGGATCATTACTGACACTGAGGAACGAAAGCATGGGTAGCGAAGAGGATTAGATACCCTCGTAGTCCATGCTGTAAACGATGTGTGTTAGACGTTGGAAATTTATTTTCAGTGTCGCAGCGAAAGCAGTAAACACACCGCCTGGGGAGTACGACCGCAAGGTTA	Bacteria	Proteobacteria	Alphaproteobacteria	SAR11_clade	Clade_I	Clade_Ib	NA	Rare	Rare	0	0	0	33	0	0	18	35	16	70	14	62	32	50	41	51	31	59	0	0	0	0	0	0	0	0	0	0	0	0	0	16	19	56	15	47	0	70	31
ESV0000188	ACGGAGGGTGCAAGCGTTAATCGGAATTACTGGGCGTAAAGCGCGCGTAGGTGGTCTGTTAAGTCGGATGTGAAAGCCCCGGGCTCAACCTGGGAACTGCATCCGATACTGGCAGACTAGAGTGCGGGAGAGGGAGGTAGAATTCCACGTGTAGCGGTGAAATGCGTAGATATGTGGAGGAATACCAGTGGCGAAGGCGGCCTCCTGGCTCGACACTGACACTGAGGTGCGAAAGCGTGGGGAGCAAACAGGATTAGATACCCTGGTAGTCCACGCCGTAAACGATGTCTACTAGCTGTAGGGGTACTTGAGACCTTTGTAGCGCAGCTAACGCAATAAGTAGACCGCCTGGGGAGTACGGCCGCAAGGTTA	Bacteria	Proteobacteria	Gammaproteobacteria	Cellvibrionales	Halieaceae	OM60(NOR5)_clade	NA	Rare	Rare	0	0	21	0	39	0	22	61	65	106	52	29	49	58	40	23	41	0	0	0	0	0	0	0	23	0	0	0	0	0	0	56	0	29	41	40	39	58	0
ESV0000190	ACGAAGGGGGCTAGCGTTGTTCGGAATCACTGGGCGTAAAGCGTATGTAGGCGGATCAAAAAGTTAGATGTGAAATCCCTGGGCTCAACCCAGGAACTGCATTTAAAACTAGTGATCTAGAATTTGGTAAGGGTTAGTAGAATTTCCAGTGTAGAGGTGAAATTCGTAGATATTGGAAAGAATACCAGAAGCGAAGGCGACTAACTAGGCCATTTTTGACGCTGAGATACGAAAGCGTGGGTAGCAAACAGGATTAGATACCCTGGTAGTCCACGCAGTAAACGATGAGTGCTAGTCGCTGGTACAGTAGTATCAGTGTCGTAGCTAACGCATTAAGCACTCCGCCTGGGAAGTACGGTCGCAAGATTA	Bacteria	Proteobacteria	Alphaproteobacteria	Rhodospirillales	AEGEAN-169_marine_group	NA	NA	Rare	Rare	46	56	79	0	66	0	91	24	17	0	25	0	20	0	27	0	22	0	54	14	80	0	76	35	86	18	73	0	98	33	64	21	51	21	42	42	0	12	36
ESV0000192	ACGGAGACCTCGAGCGTTACTCGGATTCACTGGGCGTAAAGGGTGAGTAGGCGGCCAAGTATGTCGGGTGTGAAATCCCGGGGCTTAACCCCGGAACTGCGCCCGAAACTACTTGGCTAGAGTCTCGGAGAGGACAGTGGAATTCCAGGTGTAGCGGTGAAATGCGTAGATATCTGGAGGAACACCAGTGGCGAAGGCGACTGTCTGGACGAGTACTGACGCTCAATCACGAAAGCGTGGGTAGCGAAAGGGATTAGATACCCCTGTAGTCCACGCCGTAAACGTTGCACACTAAGTTTCGGAGGATTCGACCCCTTCGGAGCTCAAGCTAACGCGTTAAGTGTGCCGCCTGAGGACTACGGCCGCAAGGCTA	Bacteria	Verrucomicrobiota	Verrucomicrobiae	Opitutales	Puniceicoccaceae	MB11C04_marine_group	NA	Intermediate fluctuating	Rare	0	26	0	0	26	54	24	0	0	0	0	0	0	0	0	0	51	0	91	33	230	110	164	126	162	169	177	129	0	0	0	0	0	0	0	35	0	0	0
ESV0000193	ACGTAGGTGACAAGCGTTGTCCGGATTTATTGGGCGTAAAGCGAGCGCAGGCGGTCTTTTAAGTCTGATGTGAAAGCCCACGGCTCAACCGTGGATGGTCATTGGAAACTGGAAGACTTGAATGCAGAAGAGGAAAGTGGAATTCCATGTGTAGCGGTGAAATGCGTAGATATATGGAGGAACACCAGTGGCGAAGGCGACTTTCTGGTCTGTAATTGACGCTGAGGCTCGAAAGCGTGGGGAGCAAACAGGATTAGATACCCTGGTAGTCCACGCCGTAAACGATGAGTGCTAAGTGTTGGAGGGTTTCCGCCCTTCAGTGCTGGAGCTAACGCATTAAGCACTCCGCCTGGGGAGTACGGCCGCAAGGCTG	Bacteria	Firmicutes	Bacilli	Lactobacillales	Carnobacteriaceae	Alkalibacterium	olivapovliticus	Rare	Rare	0	0	0	0	0	0	0	0	0	0	0	0	0	0	0	0	0	0	0	0	0	0	0	0	0	0	0	0	0	0	0	0	0	0	0	0	0	0	0
ESV0000194	ACGGAGGGGGTTAGCGTTGTTCGGAATTACTGGGCGTAAAGCGCACGTAGGCGGATTAGTCAGTCAGAGGTGAAATCCCGAGGCTCAACCTCGGAACTGCCTTTGATACTGCTAGTCTAGAGTTCGAGAGAGGTGAGTGGAATTCCGAGTGTAGAGGTGAAATTCGTAGATATTCGGAGGAACACCAGTGGCGAAGGCGGCTCACTGGATCGATACTGACGCTGAGGTGCGAAAGCGTGGGGAGCAAACAGGATTAGATACCCTGGTAGTCCACGCCGTAAACGATGAGAGCTAGTCGTCGGAAGGCATGCTTTTCGGTGACGCAGTTAACGCGTTAAGCTCTCCGCCTGGGGAGTACGATCGCAAGATTA	Bacteria	Proteobacteria	Alphaproteobacteria	Rhodobacterales	Rhodobacteraceae	NA	NA	Rare	Rare	0	0	22	0	0	0	19	23	0	63	42	53	95	63	41	46	48	0	0	0	0	0	0	0	0	0	0	0	0	0	0	0	0	8	7	0	52	68	41
ESV0000197	ACGAGGGGTGCTAGCGTTGTCCGGAATCATTGGGCGTAAAGGGTCCGTAGGCGGTTTAACAAGTCAATTGTTAAAGACATCGGCTTAACCGATGGAGTGCAGTTGAAACTGTTAGAATAGAGTTTAGGAGAGGAAAGTGGAATTTCTGGTGTAGCGGTGACATGCGTAGATATCAGAAGGAACACCAATGGCGAAGGCAACTTTCTGGCCTAAAACTGACGCTGAGGGACGAAAGCGTGGGGAGCGAACAGGATTAGATACCCTGGTAGTCCACGCCGTAAACGATGAGTATTTGTTGTCGGGAGATTCGACCCTCTCGGTAGCGGAGCTAACGCGTTAAATACTCCGCCTGGGTACTACGACCGCAAGGTTG	Bacteria	Marinimicrobia_(SAR406_clade)	NA	NA	NA	NA	NA	Rare	Rare	0	0	69	46	48	0	70	0	54	21	62	36	39	53	65	52	48	50	0	0	0	0	0	0	0	0	0	0	0	0	0	0	0	0	0	0	34	33	59
ESV0000198	ACGGGAGTGGCAAGCGTTATCCGGAATTATTGGGCGTAAAGCGTCCGCAGGCGGCCTTTCAAGTCTGCTGTTAAAGCGTGGAGCTTAACTCCATCATGGCAGTGGAAACTGATTGGCTTGAGTATGGTAGGGGCAGAGGGAATTCCCGGTGTAGCGGTGAAATGCGTAGATATCGGGAAGAACACCAGTGGCGAAGGCGCTCTGCTGGGCCATTACTGACGCTCATGGACGAAAGCCAGGGGAGCGAAAGGGATTAGATACCCCTGTAGTCCTGGCCGTAAACGATGAACACTAGGTGTCGGGGGAATCGACCCCTTCGGTGTCGTAGCTAACGCGTTAAGTGTTCCGCCTGGGGAGTACGCACGCAAGTGTG	Bacteria	Cyanobacteria	Cyanobacteriia	Synechococcales	Cyanobiaceae	Prochlorococcus_MIT9313	NA	Rare	Rare	0	0	0	0	0	0	0	0	0	0	0	0	0	0	0	0	0	0	0	0	0	0	0	0	0	0	0	0	0	0	0	0	0	0	0	0	0	0	0
ESV0000199	ACGGAGGGATCTAGCGTTATTCGGAATTACTGGGCGTAAAGCGAGCGTAGGCTGATTTGTAAGTTGGATGTGAAATCCCAGAGCTTAACTCTGGAACTGCATCCAAAACTACATTTCTTGAGTTTGGTAGAGGAGAGTGGAATTCCTAGTGTAGAGGTGAAATTCGTAGATATTAGGAGGAACACCAGTGGCGAAGGCGACTCTCTGGGCCAATACTGACGCTGAGGTTCGAAAGCGTGGGTAGCGAACAGGATTAGATACCCTGGTAGTCCACGCAGTAAACGATGAATGCTAGATGTTGGAAACATTAGTTTTCAGTATCGCAGCTAACGCATTAAGCATTCCGCCTGGGAAGTACGGCCGCAAGGCTA	Bacteria	Proteobacteria	Alphaproteobacteria	SAR11_clade	Clade_IV	NA	NA	Rare	Rare	0	0	46	48	12	41	41	60	0	46	0	57	0	49	37	58	48	85	0	0	0	0	0	0	0	0	0	0	0	0	13	28	25	38	14	64	0	67	0
ESV0000200	ACGGAGGGTGCAAGCGTTAATCGGAATTACTGGGCGTAAAGCGCGCGTAGGCGGTTTGTTAAGTGAGATGTGAAAGCCCAGGGCTCAACCTTGGAACTGCATCTCATACTGGCAGGCTAGAGTACGGTAGAGGGGGGTAGAATTCCATGTGTAGCGGTGAAATGCGTAGAGATGTGGAGGAATACCAGTGGCGAAGGCGGCCCCCTGGATCGATACTGACGCTAAGGTGCGAAAGCGTGGGGAGCAAACAGGATTAGATACCCTGGTAGTCCACGCTGTAAACGATGTCAACTAGCCGTTGGAAGGGTAATCCTTTTAGTGGCGTAGCTAACGCGCTAAGTTGACCGCCTGGGGAGTACGGTCGCAAGATTA	Bacteria	Proteobacteria	Gammaproteobacteria	Oceanospirillales	Pseudohongiellaceae	Pseudohongiella	NA	Rare	Rare	32	0	47	0	95	0	18	0	33	19	18	16	13	22	15	18	15	11	0	0	0	0	0	0	0	0	0	0	0	0	0	0	0	0	0	0	56	35	65
ESV0000201	ACGGAGGATCCAAGCGTTATCCGGAATTATTGGGTTTAAAGGGTCCGCAGGCTGTTTGTTAAGTCAGAGGTGAAATCCTACCGCTCAACGGTAGAACTGCCTTTGATACTGGCAAACTTGAGTTATTGTGAAGTAGTTAGAATGTGTAGTGTAGCGGTGAAATGCATAGATATTACACAGAATACCGATTGCGAAAGCAGATTACTAACAATGTACTGACGCTGAGGGACGAAAGCGTGGGTAGCGAACAGGATTAGATACCCTGGTAGTCCACGCCGTAAACGATGGTCACTAGCTGTTTGATGTACATTGGTACATTGAGTGGCTAAGCGAAAGTGATAAGTGACCCACCTGGGGAGTACGCTCGCAAGAGTG	Bacteria	Bacteroidota	Bacteroidia	Flavobacteriales	Flavobacteriaceae	NS5_marine_group	NA	Rare	Rare	0	0	0	96	0	76	0	102	0	0	0	0	0	33	0	36	0	0	0	0	0	123	0	87	0	148	0	241	0	0	0	0	0	39	0	80	0	78	0
ESV0000202	ACGGAGGGAGCTAGCGTTGTTCGGAATTACTGGGCGTAAAGCGCACGTAGGCGGCCATTCAAGTCAGAGGTGAAAGCCCGGGGCTCAACCCCGGAACTGCCTTTGAAACTAGATGGCTTGAATCTTGGAGAGGCGAGTGGAATTCCGAGTGTAGAGGTGAAATTCGTAGATATTCGGAAGAACACCAGTGGCGAAGGCGACTCGCTGGACAAGTATTGACGCTGAGGTGCGAAAGCGTGGGGAGCAAACAGGATTAGATACCCTGGTAGTCCACGCCGTAAACGATGATAACTAGCTGTCCGGGTTCATGGAACTTGGGTGGCGCAGCTAACGCATTAAGTTATCCGCCTGGGGAGTACGGTCGCAAGATTA	Bacteria	Proteobacteria	Alphaproteobacteria	Sphingomonadales	Sphingomonadaceae	Blastomonas	NA	Rare	Rare	0	0	0	0	0	0	0	0	0	0	0	0	0	0	0	0	0	0	9	0	0	0	0	0	0	0	0	0	0	0	0	0	0	0	0	0	0	0	0
ESV0000203	ACGGAAGGTGCAAGCGTTAATCGGAATTACTGGGCGTAAAGCGCGCGTAGGTGGTTTGTTAAGTTGGATGTGAAAGCCCTGGGCTCAACCTAGGAACTGCATCCAAAACTAACTCACTAGAGTACGATAGAGGGAGGTAGAATTCATAGTGTAGCGGTGGAATGCGTAGATATTATGAAGAATACCAGTGGCGAAGGCGGCCTCCTGGATCTGTACTGACACTGAGGTGCGAAAGCGTGGGTAGCGAACAGGATTAGATACCCTGGTAGTCCACGCCGTAAACGATGACAACTAGCTGTTGGAAGACAAAGTCTTTCAGTGGCGCAGCTAACGTTTTAAGTTGTCCGCCTGGGGAGTACGGCCGCAAGGCTA	Bacteria	Proteobacteria	Gammaproteobacteria	SAR86_clade	NA	NA	NA	Rare	Rare	0	0	31	62	40	75	59	69	0	22	0	26	0	52	0	36	37	40	0	77	0	30	0	0	0	29	0	19	47	102	59	85	39	57	51	68	35	64	64
ESV0000204	ACGGAGGGTGCGAGCGTTAATCGGAATTACTGGGCGTAAAGCGCGCGTAGGCGGTTTGATAAGCTAGCTGTGAAAGCCCCGGGCTCAACCTGGGAATTGCAGTTAGAACTGTCCGACTAGAGTACAGTAGAGGGTGGCGGAATTTCCTGTGTAGCGGTGAAATGCGTAGATATAGGAAGGAACATCAGTGGCGAAGGCGGCTATCTGGACTGATACTGACGCTGAGGTGCGAAAGCGTGGGGAGCAAACAGGATTAGATACCCTGGTAGTCCACGCCGTAAACGATGTCTACTAGCCGTTGGGAGACTTGATCTTTTAGTGGCGCAGTTAACGCGATAAGTAGACCGCCTGGGGAGTACGGCCGCAAGGTTA	Bacteria	Proteobacteria	Gammaproteobacteria	Cellvibrionales	Porticoccaceae	SAR92_clade	NA	Rare	Rare	9	14	139	59	78	42	157	37	0	0	0	0	28	11	36	0	20	0	89	18	125	14	131	33	157	32	153	25	0	0	0	0	19	0	19	0	44	10	64
ESV0000205	ACGGAGGGTGCGAGCGTTAATCGGAATTACTGGGCGTAAAGCGTACGCAGGCGGTTTGTTAAGCGAGATGTGAAAGCCCCGGGCTCAACCTGGGAACTGCATTTCGAACTGGCAAACTAGAGTGTGATAGAGGGTGGTAGAATTTCAGGTGTAGCGGTGAAATGCGTAGAGATCTGAAGGAATACCGATGGCGAAGGCAGCCACCTGGGTCAACACTGACGCTCATGTACGAAAGCGTGGGGAGCAAACAGGATTAGATACCCTGGTAGTCCACGCCGTAAACGATGTCTACTAGAAGCTCGGGTCTTCGGACTTGTTTTTCAAAGCTAACGCATTAAGTAGACCGCCTGGGGAGTACGGCCGCAAGGTTA	Bacteria	Proteobacteria	Gammaproteobacteria	Alteromonadales	Pseudoalteromonadaceae	Pseudoalteromonas	NA	Rare	Rare	0	0	0	0	2	0	0	0	0	0	0	0	0	0	0	0	0	0	136	28	74	37	43	28	141	56	59	38	0	0	0	0	0	0	0	0	0	0	0
ESV0000206	ACGAAGGGACCTAGCGTAGTTCGGAATTACTGGGCTTAAAGAGCTCGTAGGTGGTTAAAAAAGTTGGTGGTGAAATCCCAAGGCTTAACCTTGGAACTGCCATCAAAACTTTTTAGCTTGAGTGTGATAGAGGAAAGTGGAATTTCTAGTGTAGAGGTGAAATTCGTAGATATTAGAAAGAACACCAAATGCGAAGGCAACTTTCTGGATCACTACTGACACTGAGGAGCGAAAGCATGGGTAGCGAAGAGGATTAGATACCCTCGTAGTCCATGCTGTAAACGATGTGTGCTAGACGTTGGAAATTTTATTTTCAGTGTCGCAGCAAAAGCGTTAAGCACACCGCCTGGGGAGTACGACCGCAAGGTTA	Bacteria	Proteobacteria	Alphaproteobacteria	SAR11_clade	Clade_II	NA	NA	Rare	Rare	4	0	33	51	0	60	23	51	17	65	23	79	38	70	28	54	19	40	0	0	0	0	0	0	0	0	0	0	0	0	0	0	13	24	11	36	0	21	0
ESV0000208	ACGAAGGGACCTAGCGTAATTCGGAATTACTGGGCGTAAAGCGCGCGTAGGCGGTTAAGTAAGTTAATTGTGAAAGCCCAAAGCTCAACTTTGGAATTGCAATTAAAACTATTTAGCTAGAGTTTATCAGAGGAAAGCGGAATACATAGTGTAGAGGTGAAATTCGTAGATATTATGTAGAACACCAGTTGCGAAGGCGGCTTTCTGGGATAACACTGACGCTGAGGTGCGAAAGTATGGGTAGCGAAGAGGATTAGATACCCTCGTAGTCCATACCGTAAACGATGATTGTTAGATGTTGGAAATTTATTTTCAGTATCACAGCTAACGCGTTAAACAATCCGCCTGGGGAGTACGACCGCAAGGTTA	Bacteria	Proteobacteria	Alphaproteobacteria	SAR11_clade	Clade_III	NA	NA	Rare	Intermediate fluctuating	0	0	0	0	0	0	0	0	0	0	0	0	0	0	0	0	13	0	0	0	0	0	0	0	0	0	13	0	22	69	25	162	66	200	88	258	0	0	0
ESV0000209	ACGAAGGGGGCTAGCGTTGTTCGGAATCACTGGGCGTAAAGCGTATGTAGGCGGATCAAAAAGTTAGATGTGAAATCCCTGGGCTCAACCCAGGAACTGCATTTAAAACTAGTGATCTAGAAATTGGTAAGGGTTAGTAGAATTTCCAGTGTAGAGGTGAAATTCGTAGATATTGGAAAGAATACCAGAAGCGAAGGCGACTAACTAGGCCATTTTTGACGCTGAGATACGAAAGCGTGGGTAGCAAACAGGATTAGATACCCTGGTAGTCCACGCAGTAAACGATGAGTGCTAGTCGCTGGGACAATAGTTTCAGTGTCGAAGCTAACGCATTAAGCACTCCGCCTGGGAAGTACGGTCGCAAGATTA	Bacteria	Proteobacteria	Alphaproteobacteria	Rhodospirillales	AEGEAN-169_marine_group	NA	NA	Rare	Rare	19	0	43	0	36	0	24	0	52	0	59	0	53	28	68	55	60	45	36	0	49	0	27	0	38	0	34	0	34	0	37	0	35	13	25	0	21	30	65
ESV0000210	ACAGAGGGTGCGAGCGTTAATCGGAATTACTGGGCGTAAAGAGTACGTAGGTTGTTATTTAAGTCAGATGTGAAAGCCCTGGGCTCAACCTAGGAACTGCATCTGATACTGGATAACTGGAGTATAGTAGAGGAAAGAGGAATTTCTGGTGTAGCAGTGAAATGCGTAGATATCAGAAGGAACATCAGTGGCGAAGGCGTCTTTCTGGACTAATACTGACACTGAGGTACGAAAGCGTGGGTAGCGAACAGGATTAGATACCCTGGTAGTCCACGCCGTAAACGATGAATACTAGCCGTTGGGTCATCAAAGACTTAGTGGCGCAGCTAACGCGTTAAGTATTCCGCCTGGGGAGTACGGCCGCAAGGTTA	Bacteria	Proteobacteria	Gammaproteobacteria	Piscirickettsiales	Piscirickettsiaceae	Candidatus_Endoecteinascidia	NA	Intermediate fluctuating	Intermediate fluctuating	0	0	0	0	0	0	0	0	0	0	0	0	0	0	0	0	30	0	0	0	0	0	0	0	0	0	0	0	0	0	193	165	644	203	410	241	0	0	0
ESV0000211	ACGGAGGGTGCGAGCGTTAATCGGAATTACTGGGCGTAAAGCGCGCGTAGGTGGTTTAATAAGCTAGCTGTGAAAGCCCCGGGCTTAACCTGGGAACTGCAGTTAGAACTGTTTGACTAGAGTATAATAGAGGGTGGCGGAATTTCCTGTGTAGCGGTGAAATGCGTAGATATAGGAAGGAACATCAGTGGCGAAGGCGGCCACCTGGATTAATACTGACACTGAGGTGCGAAAGCGTGGGGAGCAAACAGGATTAGATACCCTGGTAGTCCACGCCGTAAACGATGTCTACTAGCCGTTGGAAGACTTGATCTTTTAGTGGCGCAGTTAACGCGATAAGTAGACCGCCTGGGGAGTACGGCCGCAAGGTTA	Bacteria	Proteobacteria	Gammaproteobacteria	Cellvibrionales	Porticoccaceae	SAR92_clade	NA	Rare	Rare	0	0	13	22	10	16	9	10	60	57	46	66	36	47	88	55	64	33	0	0	0	0	0	0	0	0	3	0	0	0	0	0	8	0	4	0	23	37	58
ESV0000212	ACGAGGGGGGCAAGCGTTGTCCGGATTTATTGGGCGTAAAGGGTTCGTAGGTGGATCAGTCAGTCAAAATTGAAATCCAATGGCTTAACCATTGTCACGGTTTTGATACTACTGATCTTGAGTTAAATAGAGGTAAGTGGAATTCCTGGTGTAGCGGTGAAATGCGTAGATATCAGGAGGAACGCCAAAGGAGAAGTCAGCTTACTGGATTTATACTGACACTGAGGAACGAAAGCGTGGGTAGCAAACAGGATTAGAGACCCTGGTAGTCCACGCTGTAAACGATGAGCACTAGATGGTGGGTGATTCGACCCTCTCACTGTTACAGTTAACGCATTAAGTGCTCCGCCTGGGAAGTACGTTCGCAAGAATG	Bacteria	Marinimicrobia_(SAR406_clade)	NA	NA	NA	NA	NA	Intermediate fluctuating	Rare	14	17	320	60	285	41	268	68	0	0	0	0	0	0	0	0	4	0	0	0	0	0	0	0	0	0	0	0	39	10	8	0	20	4	15	0	0	0	0
ESV0000214	ACGGGAGTGGCAAGCGTTATCCGGAATTATTGGGCGTAAAGCGTCCGCAGGCGGCCCTTCAAGTCTGCTGTTAAAAAGTGGAGCTTAACTCCATCATGGCAGTGGAAACTGTTGGGCTTGAGTGTGGTAGGGGCAGAGGGAATTCCCGGTGTAGCGGTGAAATGCGTAGATATCGGGAAGAACACCAGTGGCGAAGGCGCTCTGCTGGGCCATCACTGACGCTCATGGACGAAAGCCAGGGGAGCGAAAGGGATTAGATACCCCTGTAGTCCTGGCCGTAAACGATGAACACTAGGTGTCGGGGGAATCGACCCCTTCGGTGTCGTAGCCAACGCGTTAAGTGTTCCGCCTGGGGAGTACGCACGCAAGTGTG	Bacteria	Cyanobacteria	Cyanobacteriia	Synechococcales	Cyanobiaceae	Synechococcus_CC9902	NA	Rare	Rare	48	0	121	0	92	77	74	84	68	67	105	0	127	37	59	0	132	0	37	0	60	0	112	0	0	0	0	0	0	0	76	0	85	0	0	0	0	0	0
ESV0000215	ACGGAGGAGGCAAGCGTTATCCGGAATGATTGGGCGTAAAGCGTCCGCAGGTGGCCATGTAAGTCTGCTGTCAAAACCCAGGGCTTAACTCTGGTCAGGCAGTGGAAACTACAAAGCTAGAGTTCGGTAGGGGCAAAGGGAATTCCCGGTGTAGCGGTGAAATGCGTAGATATCGGGAAGAACATCGGTGGCGAAAGCGCTTTGCTAGACCAAAACTGACACTCAGGGACGAAAGCTAGGGGAGCGAATGGGATTAGATACCCCAGTAGTCCTAGCCGTAAACGATGGATACTAGGTGTTGCCTGTATCGACCCAGGCAGTGCCGTAGCTAACGCGTTAAGTATCCCGCCTGGGGAGTACGCACGCAAGTGTG	Bacteria	Cyanobacteria	Cyanobacteriia	Cyanobacteriales	Phormidiaceae	Trichodesmium_IMS101	thiebautii	Intermediate fluctuating	Rare	0	0	0	0	0	0	0	0	0	0	0	0	0	0	0	0	0	0	1809	0	0	0	0	0	0	0	0	0	0	0	0	0	0	0	0	0	0	0	0
ESV0000217	ACGTAGGAACCGAGCGTTGTCCGAATTTACTGGGCGTAAAGAGCGCGTAGGCGGTTTATTAAGTCTCATGTGTAATCTCCCGGCTCAACTGGGAGGGGTCATGGGATACTGGTAGACTTGAAGATAGCAGAGGAAAGCGGAATTCCCGGAGTAGTGGTGAAATGCGTAGATACCGGGAGGAACACCAGAAGCGAAGGCGGCTTTCTGGGCTATTCTTGACGCTGAGGCGCGAAAGCGTGGGGAGCGAACCGGATTAGATACCCGGGTAGTCCACGCCCTAAACGATGGATACTAGATGTTGGAGGTATAGACCCCTTCAGTGTCGAAGTTAACGCGATAAGTATCCCGCCTGGGGAGTACGGCCGCAAGGCTA	Bacteria	Chloroflexi	Dehalococcoidia	SAR202_clade	NA	NA	NA	Rare	Rare	2	14	6	37	10	35	5	19	0	0	0	0	1	6	3	11	0	0	0	0	0	0	0	0	0	0	0	0	0	0	0	0	0	0	0	0	10	4	7
ESV0000219	ACCGGCGCCTCAAGTGGTAGTCGCTTTTATTGGGCCTAAAACGTCCGTAGCCGGTCTGGTGCATTCGTGGGTAAATCAACCCGCTCAACGGGTTGAATTCTGCGAGCACGGCCAGACTTGGGACCGGGAGAGGTGTGGGGTACTCTCAGGGTAGGGGTAAAATCCTGTCATCCTGAGAGGACCACCTGTTGCGAAGGCGCCACACTAGAACGGATCCGACGGTCAGGGACGAAACCTAGGGGCACGAACCGGATTAGATACCCGGGTAGTCCTAGGTGTAAACGCTGTGGACTTGATGTTGGGGGCGCTCCGAGCGCTTTCAGTGTCGAAGCGAAGGTGATAAGTCCACTGCCTGGGGAGTACGGTCGCAAGGCTG	Archaea	Thermoplasmatota	Thermoplasmata	Marine_Group_II	NA	NA	NA	Rare	Rare	0	0	0	0	0	0	0	0	0	0	15	41	0	0	0	0	0	27	0	0	0	0	0	0	0	0	0	0	0	0	0	0	0	0	0	0	0	0	0
ESV0000220	ACGGAAGGTGCAAGCGTTAATCGGAATTACTGGGCGTAAAGCGCGCGTAGGTGGTTTGTTAAGTTGGATGTGAAAGCCCTGGGCTCAACCTAGGAACTGCATCCAAAACTAACTCACTAGAGTACGATAGAGGGAGGTAGAATTCATAGTGTAGCGGTGGAATGCGTAGATATTATGAAGAATACCAGTGGCGAAGGCGGCCTCCTGGATCTGTACTGACACTGAGGTGCGAAAGCGTGGGTAGCGAACAGGATTAGATACCCTGGTAGTCCACGCCGTAAACGATGACAACTAGCTGTTGGGAGACAATGTCTCTCAGTGGCGCAGCTAACGTTTTAAGTTGTCCGCCTGGGGAGTACGGCCGCAAGGCTA	Bacteria	Proteobacteria	Gammaproteobacteria	SAR86_clade	NA	NA	NA	Rare	Rare	0	0	38	0	0	0	39	49	0	0	0	0	68	76	49	98	63	62	0	0	0	0	0	0	0	0	0	0	0	0	0	0	0	14	0	0	0	57	0
ESV0000221	ACAGAGGTGGCGAACGTTGTTCGGATTTACTGGGCGTAAAGGGTCCGCAGGCGGTCTTGTGTGTCGGATGTGAAAGCTCACGGCTCAACCGTGGAATTGCATTCGAAACTGCAAGACTAGAGTACTGGAGGGGAGAAGGGAACACTTGGTGTAGCGGTGAAATGCGTAGATATCAAGTGGAACACCGGAGGCGAAGGCGCTTCTCTGGACAGATACTGACGCTCATGGACGAAAGTTAGGGTAGCGAAAGGGATTAGATACCCCTGTAGTCCTAACCGTAAACGGTGTGCGCTAGGCGTGGGTGGCTTTACCCCCATCCGTGCCTGAGCTAACGCATTAAGCGCACCGCCTGGGGAGTACGGTCGCAAGATTA	Bacteria	Verrucomicrobiota	Kiritimatiellae	Kiritimatiellales	Kiritimatiellaceae	R76-B128	NA	Rare	Rare	2	13	84	82	32	58	84	62	24	28	14	37	34	74	35	28	33	29	0	0	0	0	0	0	0	0	0	0	0	8	98	41	129	56	76	34	9	10	9
ESV0000222	ACGGAGGATCCAAGCGTTATCCGGAATCATTGGGTTTAAAGGGTCCGCAGGCGGTTTTTTAAGTCAGAGGTGAAATCCTGCAGCTCAACTGTAGAATTGCCTTTGATACTGAAAGACTTGAGTTATTGTGAAGTGGTTAGAATGTGTGGTGTAGCGGTGAAATGCATAGATATCACACAGAATACCAATTGCGAAGGCAGATCACTAACAATATACTGACGCTCAGGGACGAAAGCGTGGGTAGCGAACAGGATTAGATACCCTGGTAGTCCACGCCGTAAACGATGGATACTAGCTGTATGTCTACTTCAGGTAGATGTGTGGCTAAGCGAAAGTGATAAGTATCCCACCTGGGGAGTACGATCGCAAGATTG	Bacteria	Bacteroidota	Bacteroidia	Flavobacteriales	Flavobacteriaceae	NS4_marine_group	NA	Rare	Rare	0	0	0	0	0	55	0	0	27	52	49	57	0	80	43	48	40	61	0	0	0	0	0	0	0	0	0	0	0	20	0	0	0	33	0	0	0	55	0
ESV0000223	ACGAAAGGTGCAAGCGTTAATCGGAATTACTGGGCGTAAAGCGCGCGTAGGCGGTGTGTTAAGTCGGATGTGAAAGCCCAGGGCTCAACCTTGGAATTGCATCCGATACTGGCACGCTAGAGTGCAGTAGAGGGAGGTGGAATTTCCGGTGTAGCGGTGAAATGCGTAGAGATCGGAAGGAACACCAGTGGCGAAGGCGGCCTCCTGGACTGACACTGACGCTGAGGTGCGAAAGCGTGGGGAGCAAACAGGATTAGATACCCTGGTAGTCCACGCTGTAAACGATGTCTACTAGCCGTCGGGGTCCTTAGTGACTTTGGTGGCGCAGCTAACGCGATAAGTAGACCGCCTGGGGAGTACGGCCGCAAGGTTA	Bacteria	Proteobacteria	Gammaproteobacteria	Oceanospirillales	Alcanivoracaceae1	Alcanivorax	venustensis	Rare	Rare	0	0	0	0	0	0	0	0	0	0	0	0	0	18	0	0	0	0	7	0	0	0	0	0	0	0	0	0	15	131	16	8	6	12	0	0	0	0	0
ESV0000224	ACGGGAGTGGCAAGCGTTATCCGGAATTATTGGGCGTAAAGCGTCCGCAGGCGGCCTTTCAAGTCTGCTGTTAAAGCGTGGAGCTTAACTCCATCATGGCAGTGGAAACTGATCGGCTTGAGTATGGTAGGGGCAGAGGGAATTCCCGGTGTAGCGGTGAAATGCGTAGATATCGGGAAGAACACCAGTGGCGAAGGCGCTCTGCTGGGCCATTACTGACGCTCATGGACGAAAGCCAGGGGAGCGAAAGGGATTAGATACCCCTGTAGTCCTGGCCGTAAACGATGAACACTAGGTGTCGGGGGAATCGACCCCTTCGGTGTCGTAGCTAACGCGTTAAGTGTTCCGCCTGGGGAGTACGCACGCAAGTGTG	Bacteria	Cyanobacteria	Cyanobacteriia	Synechococcales	Cyanobiaceae	Prochlorococcus_MIT9313	marinus	Intermediate fluctuating	Rare	0	0	0	0	0	0	0	0	239	0	204	0	57	0	119	0	104	0	0	0	0	0	0	0	0	0	0	0	0	0	0	0	0	0	0	0	120	0	116
ESV0000225	ACGTAGGTGGCAAATGTTGTCCGGAATCATTGGGCGTAAAGGGTCCGTAGGTGGCTTGAAAAGTCTTATGTGAAATCTCTTGGCTCAACCAAGAAACGCCATAAGAAACTTTCATGCTAGAGATCATCAGAGGGAGGTAGAATTTCAGGTGTAGTGGTGAAATGCGTAGATATCTGAAGGAATACCAATGGCGAAAGCAGCCTCCTGGGGTGAATCTGACATTGAGGGACGAAAGCGTGGGTAGCAAACCGGATTAGATACCCGGGTAGTCCATGCCGTAAACGATGAATACTGGGTCTTCGGGGAATCGACCCCCTGTGGACCGAAGCTAACGCGTTAAGTATTCCGCCTGGGGAGTACGGTCGCAAGACTA	Bacteria	Chloroflexi	Dehalococcoidia	SAR202_clade	NA	NA	NA	Rare	Rare	51	131	43	101	63	129	67	59	5	16	0	0	12	28	19	28	14	22	0	0	0	0	0	0	0	0	0	0	0	0	0	0	0	0	12	0	11	0	0
ESV0000226	ACGGGAGTGGCAAGCGTTATCCGGAATTATTGGGCGTAAAGCGTCCGCAGGCGGCCTGAAAAGTCTGCTGTTAAAGCGTGGAGCTTAACTCCATTTCAGCAGTGGAAACTGTCAGGCTTGAGTGTGGTAGGGGCAGAGGGAATTCCCGGTGTAGCGGTGAAATGCGTAGATATCGGGAAGAACACCAGTGGCGAAAGCGCTCTGCTGGGCCATAACTGACGCTCATGGACGAAAGCCAGGGGAGCGAAAGGGATTAGATACCCCTGTAGTCCTGGCCGTAAACGATGAACACTAGGTGTCGGGGGAATCGACCCCCTCGGTGTCGTAGCCAACGCGTTAAGTGTTCCGCCTGGGGAGTACGCACGCAAGTGTG	Bacteria	Cyanobacteria	Cyanobacteriia	Synechococcales	Cyanobiaceae	Cyanobium_PCC-6307	NA	Intermediate fluctuating	Rare	82	0	53	0	101	47	15	39	18	0	0	0	55	0	0	0	34	0	0	0	0	0	0	0	0	0	0	0	101	54	217	64	141	77	63	0	53	25	0
ESV0000230	ACGAGGGGTGCTAGCGTTGTCCGGATTTACTGGGCGTAAAGGGTACGTAGGCGTTTTAATAAGTTGTATGTTAAATATCTTAGCTTAACTAAGAAGATGCATCCAAAACTGTTAAAATAGAGTTTGAGAGAGGAACGCAGAATTCATGGTGGAGCGGTGACATGCGTAGATATCATGAGGAAAGTCAAATGCGAAGGCAGCCTTCTGGCTCAAAACTGACGCTGAGGTACGAAAGCGTGGGGAGCGAACAGGATTAGATACCCTGGTAGTCCACGCCGTAAACGATGAGTATTTGGTGCTGGGGGATTCGACCCTTTCAGTGCCGTAGCTAACGCGATAAATACTCCGCCTGGGGACTACGATCGCAAGATTG	Bacteria	Marinimicrobia_(SAR406_clade)	NA	NA	NA	NA	NA	Rare	Rare	0	84	0	48	0	0	0	43	0	30	0	37	0	62	11	75	0	69	0	0	0	0	0	0	0	0	0	0	27	116	0	35	0	0	0	0	0	73	23
ESV0000231	ACGGAGGATCCAAGCGTTATCCGGATTTATTGGGTTTAAAGGGTCCGTAGGCGGGTCTTTAAGTCAGTGGTGAAAGCCTGCAGCTTAACTGTAGAATTGCCATTGATACTGAAGACCTTGAGTGTAGTAGAAGTAGGCGGAATATGGCATGTAGCGGTGAAATGCATAGATATGCCATAGAACACCGATTGCGAAGGCAGCTTACTATGTTACAACTGACGCTGAGGGACGAAAGCGTGGGTAGCAAACAGGATTAGATACCCTGGTAGTCCACGCCGTAAACGATGATTACTCGCTGTTAGCGATATACAGTTAGCGGCCAAGCGAAAGCATTAAGTAATCCACCTGGGGAGTACGCCGGCAACGGTG	Bacteria	Bacteroidota	Bacteroidia	Flavobacteriales	Cryomorphaceae	NA	NA	Rare	Rare	0	7	2	32	0	12	0	18	0	45	0	54	19	103	0	85	9	105	0	3	0	0	0	0	0	0	0	0	0	0	0	5	0	7	0	13	10	52	0
ESV0000232	ACGGAGGATCCAAGCGTTATCCGGAATCATTGGGTTTAAAGGGTCCGCAGGCGGCCTGTTAAGTCAGAGGTGAAATCCTACAGCTCAACTGTAGAACTGCCTTTGATACTGATAGGCTTGAGTTATTGTGAAGTGGTTAGAATGTGTGGTGTAGCGGTGAAATGCTTAGATATCACACAGAATACCCATTGCGAAGGCAGATCACTAACAATATACTGACGCTCATGGACGAAAGCGTGGGGAGCGAACGGGATTAGATACCCCGGTAGTCCACGCCGTAAACGATGGATACTAACTGTTCGACCTTAGGGTTGAGTGGTCAAGCGAAAGTGATAAGTATCCCACCTGGGGAGTACGCTCGCAAGAGTG	Bacteria	Bacteroidota	Bacteroidia	Flavobacteriales	Flavobacteriaceae	NS4_marine_group	NA	Rare	Rare	0	0	0	0	0	0	0	0	25	100	56	155	66	167	23	108	28	123	0	0	0	0	0	0	0	0	0	0	0	0	0	0	0	0	0	0	13	33	0
ESV0000233	ACGAAAGGTGCAAGCGTTAATCGGAATTACTGGGCGTAAAGCGCGCGTAGGCGGCTTGGTAAGTTGGATGTGAAAGCCCCGGGCTCAACCTGGGAACTGCATCCAAAACTGCCTAGCTAGAGTATGGTAGAGGATGGCGGAATTTCCTGTGTAGCGGTGAAATGCGTAGATATAGGAAGGAACATCAGTGGCGAAGGCGGCCATCTGGACCAATACTGACGCTGAGGTGCGAAAGCGTGGGGAGCAAACAGGATTAGATACCCTGGTAGTCCACGCCGTAAACGATGAGAACTAGCCGTTGGACATCTTGCATGTTTAGTGGCGCAGCTAACGCGATAAGTTCTCCGCCTGGGGAGTACGGCCGCAAGGTTA	Bacteria	Proteobacteria	Gammaproteobacteria	Oceanospirillales	Litoricolaceae	Litoricola	NA	Rare	Rare	21	39	30	40	49	0	0	0	31	20	29	0	0	0	0	22	30	0	46	0	79	43	82	55	100	66	96	70	0	0	0	0	0	0	0	0	14	28	0
ESV0000234	ACGAAGGGTGCAAGCGTTAATCGGAATTACTGGGCGTAAAGCGCGCGTAGGTGGTTCAGTAAGTTGGATGTGAAATCCCCGGGCTCAACCTGGGAACTGCATCCAAAACTGCTGAGCTAGAGTACGGTAGAGGGTGGTGGAATTTCCTGTGTAGCGGTGAAATGCGTAGATATAGGAAGGAACACCAGTGGCGAAGGCGACCACCTGGACTGATACTGACACTGAGGTGCGAAAGCGTGGGGAGCAAACAGGATTAGATACCCTGGTAGTCCACGCCGTAAACGATGTCAACTAGCCGTTGGGTTCCTTGAGAACTTAGTGGCGCAGCTAACGCATTAAGTTGACCGCCTGGGGAGTACGGCCGCAAGGTTA	Bacteria	Proteobacteria	Gammaproteobacteria	Pseudomonadales	Pseudomonadaceae	Pseudomonas	NA	Intermediate fluctuating	Rare	0	0	0	0	0	0	0	0	0	0	0	0	0	0	0	0	0	0	406	0	16	0	0	7	50	21	19	0	0	0	0	0	0	0	0	0	0	0	0
ESV0000235	ACGAAGGGACCTAGCGTAGTTCGGAATTACTGGGCTTAAAGAGTTCGTAGGTGGTTGAAATAGTTGGTGGTGAAATCCCAGAGCTTAACTCTGGAACTGCCATCAAAACTTTTCAGCTAGAGTATGATAGAGGAAAGCAGAATTTCTAGTGTAGAGGTGAAATTCGTAGATATTAGAAAGAATACCAATTGCGAAGGCAGCTTTCTGGATCATTACTGACACTGAGGAACGAAAGCATGGGTAGCGAAGAGGATTAGATACCCTCGTAGTCCATGCCGTAAACGATGTGTGTTAGACGTTGGAAATTTATTTTCAGTGTCGCAGCGAAAGCGATAAACACACCGCCTGGGGAGTACGACCGCAAGGTTA	Bacteria	Proteobacteria	Alphaproteobacteria	SAR11_clade	Clade_I	Clade_Ia	NA	Rare	Rare	0	0	0	0	0	0	0	45	0	83	0	65	0	92	0	85	0	74	0	0	0	45	0	58	0	0	0	57	0	0	0	0	0	0	0	0	0	69	0
ESV0000236	ACGAAGGGGGCTAGCGTTGTTCGGAATCACTGGGCGTAAAGCGTATGTAGGCGGATCAAAAAGTTAGATGTGAAATCCCTGGGCTCAACCCAGGAACTGCATTTAAAACTAGTGATCTAGAATTTGGTAAAGGTTAGTAGAATTTCCAGTGTAGAGGTGAAATTCGTAGATATTGGAAAGAATACCAGAAGCGAAGGCGACTAACTAGGCCATTTTTGACGCTGAGATACGAAAGCGTGGGTAGCAAACAGGATTAGATACCCTGGTAGTCCACGCAGTAAACGATGAGTGCTAGTCGCTGGGACAATAGTTTCAGTGTCGAAGCTAACGCATTAAGCACTCCGCCTGGGAAGTACGGTCGCAAGATTA	Bacteria	Proteobacteria	Alphaproteobacteria	Rhodospirillales	AEGEAN-169_marine_group	NA	NA	Rare	Rare	11	0	45	0	28	0	51	0	21	0	31	0	36	11	40	39	42	7	46	0	42	0	67	0	42	0	32	0	35	0	47	0	51	42	45	0	26	17	39
ESV0000237	ACGGAGGGTCCAAGCGTTAATCGGAATTACTGGGCGTAAAGCGCGCGTAGGCGGTTTGACAAGTTGGGTGTGAAATCCCCGGGCTTAACCTGGGAACTGCATTCAAAACTTTTAAACTGGAGTACGGGAGAGGAGAGTAGAATTCATGGTGTAGCGGTGAAATGCGTAGATATCATGAGGAATACCAATGGCGAAGGCAACTCTCTGGACCGTAACTGACGCTGAGGTGCGAAAGCGTGGGTAGCAAACAGGATTAGATACCCTGGTAGTCCACGCCGTAAACGATGACAACTAGCCGTTGGACTTTCGAGTTCAGTGGCACAGCTAACGCATTAAGTTGTCCGCCTGGGGAGTACGGCCGCAAGGCTA	Bacteria	Proteobacteria	Gammaproteobacteria	SAR86_clade	NA	NA	NA	Rare	Rare	0	0	22	0	0	0	23	0	47	36	0	25	36	38	68	55	39	48	0	0	0	0	0	0	0	0	0	0	0	0	0	0	0	19	0	0	13	52	87
ESV0000238	ACGGAGGGGGCTAGCGTTGTTCGGAATTACTGGGCGTAAAGCGTATGTAGGCGGATCAAAAAGTTAGATGTGAAATCCCTGGGCTTAACCTAGGAACTGCATTTAAAACTAGTGATCTAGAATTTGGTAGGGGTTAGTAGAATTTCCAGTGTAGAGGTGAAATTCGTAGATATTGGAAAGAATACCAGTGGCGAAGGCGACTAACTGGGCCATTTTTGACGCTGAGATACGAAAGCGTGGGTAGCAAACAGGATTAGATACCCTGGTAGTCCACGCAGTAAACGATGAGTGCTAGTCGCTGGGTCAATAGATTCAGTGTCGAAGCTAACGCATTAAGCACTCCGCCTGGGAAGTACGGTCGCAAGATTA	Bacteria	Proteobacteria	Alphaproteobacteria	Rhodospirillales	AEGEAN-169_marine_group	NA	NA	Rare	Rare	0	0	0	0	0	0	0	0	19	0	25	16	30	28	33	39	25	46	0	0	0	0	0	0	0	0	0	0	0	0	0	0	0	0	0	0	0	0	0
ESV0000239	ACCAGCACCTCAAGTGGTCAGGATGATTATTGGGCCTAAAGCATCCGTAGCCGGCTCTGTAAGTTTTCGGTTAAATCTGTACGCTCAACGTACAGGCTGCCGGGAATACTGCAGAGCTAGGGAGTGGGAGAGGTAGACGGTACTCGGTAGGAAGGGGTAAAATCCTTTGATCTATTGATGACCACCTGTGGCGAAGGCGGTCTACCAGAACACGTCCGACGGTGAGGGATGAAAGCTGGGGGAGCAAACCGGATTAGATACCCGGGTAGTCCCAGCTGTAAACTATGCAAACTCAGTGATGCATTGGCTTGTGGCCAATGCAGTGCTGCAGGGAAGCCGTTAAGTTTGCCGCCTGGGAAGTACGTACGCAAGTATG	Archaea	Crenarchaeota	Nitrososphaeria	Nitrosopumilales	Nitrosopumilaceae	Candidatus_Nitrosopumilus	NA	Rare	Rare	0	0	0	0	0	0	0	0	0	0	2	0	0	0	0	0	0	0	0	0	0	0	0	0	0	0	0	0	0	14	0	7	0	0	0	0	3	8	0
ESV0000241	ACGTAGGGTGCAAGCGTTAATCGGAATTACTGGGCGTAAAGCGTGCGCAGGCGGTTTACTAAGACAGGTGTGAAATCCCCGGGCTTAACCTGGGAACTGCATCTGTGACTAGTAGACTAGAGTTTGGCAGAGGGGGGTGGAATTCCTGGTGTAGCAGTGAAATGCGTAGATATCAGGAGGAACACCGATGGCGAAGGCAGCCCCCTGGGCCACCACTGACGCTCATGCACGAAAGCGTGGGGAGCAAACAGGATTAGATACCCTGGTAGTCCACGCCCTAAACGATGTCAACTAGTTGTTGGATCTTTTCTGATTTGGTAACGAAGCTAACGCGTGAAGTTGACCGCCTGGGGAGTACGGCCGCAAGGTTA	Bacteria	Proteobacteria	Gammaproteobacteria	Burkholderiales	MWH-UniP1_aquatic_group	NA	NA	Rare	Rare	24	57	45	40	27	44	34	34	16	16	19	16	7	0	10	0	17	0	8	0	0	0	0	0	0	0	0	0	32	113	72	143	131	136	72	135	0	0	14
ESV0000242	ACGAAGGGGGCGAGCGTTGTTCGGAATTACTGGGCGTAAAGGGCGCGTAGGCGGTCTATCCAGTTGGGCGTGAAAGCCCTGGGCTCAACCCAGGAATTGCGTCCAATACTAATAGACTAGAGACCGAGAGAGGATAGTGGAATTTCCAGTGTAGAGGTGAAATTCGTAGATATTGGAAAGAACACCAGTGGCGAAAGCGACTATCTGGCTCGGTTCTGACGCTGAGGCGCGAAAGCGTGGGGAGCAAACAGGATTAGATACCCTGGTAGTCCACGCCGTAAACGATGTCTGCTAGGTGTCGGGAGGTAACCTTTCGGTGCCGCAGCTAACGCATTAAGCAGACCGCCTGGGAAGTACGGCCGCAAGGCTA	Bacteria	Proteobacteria	Alphaproteobacteria	Puniceispirillales	SAR116_clade	NA	NA	Rare	Rare	28	19	61	20	97	48	72	23	59	16	82	27	98	24	52	16	62	32	21	0	19	3	8	4	8	0	15	0	42	43	85	0	81	0	59	31	52	10	28
ESV0000244	ACGAAGGGGGCTAGCGTTGTTCGGAATCACTGGGCGTAAAGCGTATGTAGGCGGATCAAAAAGTTAGATGTGAAATCCCTGGGCTCAACCCAGGAACTGCATTTAAAACTAGTGATCTAGAATTTGGTAAGGGTTAGTAGAATTTCCAGTGTAGAGGTGAAATTCGTAGATATTGGAAAGAATACCAGAAGCGAAGGCGACTAACTAGGCCATTTTTGACGCTGAGATACGAAAGCGTGGGTAGCAAACAGGATTAGATACCCTGGTAGTCCACGCAGTAAACGATGAGTGCTAGTCGCTGGTACAGTAGTATCAGTGTCGAAGCTAACGCATTAAGCACTCCGCCTGGGAAGTACGGTCGCAAGATTA	Bacteria	Proteobacteria	Alphaproteobacteria	Rhodospirillales	AEGEAN-169_marine_group	NA	NA	Rare	Rare	20	0	45	0	42	0	40	0	23	0	24	0	35	0	0	0	22	13	39	0	56	21	65	0	85	23	56	12	0	0	51	31	50	32	20	0	20	0	48
ESV0000245	ACGGAGGGGGCAAACGTTATTCGGATTTACTGGGCGTAAAGGGTTCGTAGGCGGTTTTTTAAGTTAGATGTGAAAGCTTGAAGCTTAACTTCAAAATAGCATCTAAAACTGAATTACTAGATTCTTGGAGAGGTAGATGGAATTACCGGTGTAGCGGTGAAATGCGTAGATATCGGTAGGAACACCAGTGGCGAAAGCGATCTACTGGACAAGTAATGACGCTGAGGGACGAAAGCGTGGGTAGCAAACAGGATTAGATACCCTGGTAGTCCACGCCCTAAACGATGAATACTAGATGTTGGATTTATTCAGTATCGTAGCTAACGTATTAAGTATTCCGCCTGGGGAGTACGGTCGCAAGGCTG	Bacteria	Dadabacteria	Dadabacteriia	Dadabacteriales	NA	NA	NA	Rare	Rare	5	17	0	12	5	23	0	8	9	31	0	30	0	34	6	45	0	40	0	0	0	0	0	0	0	0	0	0	0	0	0	0	0	0	0	0	7	90	25
ESV0000246	ACAGAGGGTGCGAGCGTTAATCGGATTTACTGGGCGTAAAGCGTGCGTAGGCGGCTTTTTAAGTCGGATGTGAAATCCCTGAGCTTAACTTAGGAATTGCATTCGATACTGGGAAGCTAGAGTATGGGAGAGGATGGTAGAATTCCAGGTGTAGCGGTGAAATGCGTAGAGATCTGGAGGAATACCGATGGCGAAGGCAGCCATCTGGCCTAATACTGACGCTGAGGTACGAAAGCATGGGGAGCAAACAGGATTAGATACCCTGGTAGTCCATGCCGTAAACGATGTCTACTAGCCGTTGGGGCCTTTGAGGCTTTAGTGGCGCAGCTAACGCGATAAGTAGACCGCCTGGGGAGTACGGTCGCAAGACTA	Bacteria	Proteobacteria	Gammaproteobacteria	Pseudomonadales	Moraxellaceae	Acinetobacter	NA	Rare	Rare	0	0	0	0	0	0	0	0	0	0	0	0	0	0	0	0	0	0	90	0	0	0	0	9	0	14	40	4	0	0	0	0	0	0	0	0	0	0	0
ESV0000248	ACGTAGGGTGCGAGCGTTGTTCGGAATTACTGGGCGTAAAGGGCGCGCAGGCGGAGGTGTAAGTCGGAGGTGAAAGCCCGGGGCTCAACCCCGGAGGGTCTTTCGAAACTGCATCTCTAGAGAGGGTCAGGGGCCGGCAGAATTCCTGGTGTAGAGGTGAAATTCGTAGATATCAGGAGGAATACCGGTGGCGAAAGCGGCCGGCTGGGGCCACTCTGACGCTGAGGCGCGAAAGCGTGGGGAGCAAACAGGATTAGATACCCTGGTAGTCCACGCCGTAAACGATGAGCACTGGACGTTCGGAGGGTTCGACCCTTCTGGGTGTTTCAGCTAACGCATTAAGTGCTCCGCCTGGGGAGTACGGTCGCAAGACTA	Bacteria	SAR324_clade(Marine_group_B)	NA	NA	NA	NA	NA	Rare	Rare	0	0	0	0	0	0	0	0	0	0	0	14	0	0	0	0	0	6	0	0	0	0	0	0	0	0	0	0	0	0	0	0	0	0	0	0	0	0	0
ESV0000249	ACGAGGGGTGCGAGCGTTGTCCGGAATCACTGGGCGTAAAGGGTCCGTAGGCGTTTCAACAAGTCATTTGTTAAAGACACCGGCTTAACCGGTGGAGTGCATTTGAAACTTTTGAGATAGAGTATAGGAGAGGAAAGTGGAATTCCTGGTGTAGCGGTGACATGCGTAGATATCAGGAGGAACACCAATGGCGAAGGCAACTTTCTGGCCTATTACTGACGCTGAGGGACGAAAGCGTGGGGAGCGAACAGGATTAGATACCCTGGTAGTCCACGCCGTAAACGATGAGTACTTGGTGTCGGGGGATTCGACCCCCTCGGTACCGGAGCTAACGCATTAAGTACTCCGCCTGGGAACTACGACCGCAAGGTTG	Bacteria	Marinimicrobia_(SAR406_clade)	NA	NA	NA	NA	NA	Rare	Rare	16	0	38	10	71	50	42	0	73	26	59	55	74	33	68	47	69	42	0	0	0	0	0	0	0	0	0	0	0	0	0	0	0	0	12	0	90	40	61
ESV0000250	ACGGAGGATCCAAGCGTTGTCCGGATTTATTGGGTTTAAAGGGTGCGTAGGCGGGACAATAAGTCAGTGGTGAAAGCCTGCAGCTTAACTGTAGAATTGCCATTGAAACTGTTGTTCTTGAGTCCGGTTGAGGTTGATGGAATATATCATGTAGCGGTGAAATGCTTAGATATGATATAGAACACCAATTGCGAAGGCAGTCAACTAAACCGGTACTGACGCTGAGGCACGAAAGCGTGGGGAGCGAACAGGATTAGATACCCTGGTAGTCCACGCTGTAAACGATGTTCACTCGCTGTTGGCGATACACTGTCAGCGGCCAAGCGAAAGCATTAAGTGAACCACCTGGGGAGTACGATCGCAAGGTTG	Bacteria	Bacteroidota	Bacteroidia	Sphingobacteriales	NS11-12_marine_group	NA	NA	Rare	Rare	0	21	19	28	6	48	11	55	0	0	0	0	1	0	0	0	0	0	2	9	13	23	20	28	11	31	21	21	0	30	11	45	30	59	55	90	0	21	4
ESV0000251	ACGAAGGGGGCGAGCGTTATTCGGAATTATTGGGCGTAAAGGGCTCGCAGGCTGCTTGAACAGTTAGACGTGAAATCCCCGGGCTCAACCTGGGAACTGCGTTTAATACTAGCAAGCTAGAGAAATAGAGAGGAAAGTGGAACTCCCAGTGTAGAGGTGAAATTCGTAGATATTGGGAAGAACACCAGTGGCGAAAGCGACTTTCTGGCTATTTTCTGACGCTGAGGAGCGAAAGCGTGGGGAGCAAACAGGATTAGATACCCTGGTAGTCCACGCCGTAAACGATGTGTGCTAGATGTTGGAGGGTTACCTTTCAGTGTCGCAGCTAACGCACTAAGCACACCGCCTGGGAAGTACGGTCGCAAGATTA	Bacteria	Proteobacteria	Alphaproteobacteria	Puniceispirillales	SAR116_clade	NA	NA	Rare	Rare	1	0	18	8	7	0	12	5	91	91	128	95	107	63	72	71	104	0	4	4	4	0	13	0	5	0	2	0	0	0	2	4	7	12	4	1	43	0	29
ESV0000252	ACGGAGGGTGCGAGCGTTATCCGGAATTATTGGGTTTAAAGGGTGCGTAGGCGGAAATTTAAGTCAGTGGTGAAAGCCTGCAGCTTAACTGTAGAATTGCCATTGATACTGGATTTCTTGAATCTAATAGAAGTAGGCGGAATATGACATGTAGCGGTGAAATGCTTAGATATGTCATAGAACACCGATAGCGAAGGCAGCTTACTATGTTAGTATTGACGCTAATGCACGAAAGCGTGGGGAGCGAACAGGATTAGATACCCTGGTAGTCCACGCCGTAAACGATGATTACTCGCTATTGGCGATACACTGTCAGTGGCTAAGCGAAAGTGATAAGTAATCCACCTGGGGAGTACGATCGCAAGGTTG	Bacteria	Bacteroidota	Bacteroidia	Flavobacteriales	NS7_marine_group	NA	NA	Rare	Rare	0	0	6	0	0	0	0	13	0	62	17	51	28	66	31	143	28	202	0	0	0	0	0	0	0	0	0	0	0	0	0	0	0	0	0	0	0	38	0
ESV0000253	ACGGAGGATCCAAGCGTTATCCGGAATTATTGGGTTTAAAGGGTCCGCAGGCTGTTTGTTAAGTCAGAGGTGAAATCCTACCGCTCAACGGTAGAACTGCCTTTGATACTGGCAAACTTGAGTTATTGTGAAGTAGTTAGAATGTGTAGTGTAGCGGTGAAATGCATAGATATTACACAGAATACCGATTGCGAAAGCAGATTACTAACAATTAACTGACGCTGAGGGACGAAAGCGTGGGTAGCGAACAGGATTAGATACCCTGGTAGTCCACGCCGTAAACGATGGTCACTAGCTGTTCGATGTACATTGGTACATTGAGTGGCTAAGCGAAAGTGATAAGTGACCCACCTGGGGAGTACGCTCGCAAGAGTG	Bacteria	Bacteroidota	Bacteroidia	Flavobacteriales	Flavobacteriaceae	NS5_marine_group	NA	Rare	Rare	0	0	0	0	0	0	0	20	0	42	0	72	23	56	0	41	0	57	0	0	0	0	0	0	0	0	0	0	0	0	0	0	0	0	0	0	0	64	0
ESV0000254	ACGGAGGGTGCGAACGTTAATCGGAATTACTGGGCGTAAAGCGCGCGTAGGCGGTTTGCTAAGTGGGATGTGAAAGCCCCGGGCTTAACCTGGGAACTGCATTCCAAACTGGCAGACTAGAGTATGGTAGAGGGAGGTAGAATTTCCTGTGTAGCGGTGAAATGCGTAGATATAGGAAGGAATACCGATGGCGAAGGCAGCCTCCTGGACCAATACTGACGCTGAGGTGCGAAAGCGTGGGGAGCAAACAGGATTAGATACCCTGGTAGTCCACGCCGTAAACGATGAGAACTAGCCGTCGGGGTCCTTGAGACCTTGGTGGCGCAGCTAACGCGATAAGTTCTCCGCCTGGGGAGTACGGCCGCAAGGTTA	Bacteria	Proteobacteria	Gammaproteobacteria	KI89A_clade	NA	NA	NA	Intermediate fluctuating	Rare	459	99	14	0	23	14	0	0	0	0	0	0	0	0	0	0	0	0	0	0	0	0	0	0	0	0	0	0	159	43	62	8	0	0	0	0	22	0	16
ESV0000256	ACGAACCGTGCGAACGTTATTCGGAATCACTGGGCTTAAAGGGTGCGTAGGCGGCTTTGCAAGTGGGATGTGAAATCCCTCAGCTCAACTGAGGAACTGCGTTCCAAACTGCAAAGCTAGAGGGAGACAGAGGTAAGCGGAACTGATGGTGGAGCGGTGAAATGCGTTGATATCATCAGGAACACCAGTGGCGAAGGCGGCTTACTGGGTCTCTTCTGACGCTGAGGCACGAAAGCTAGGGTAGCGAACGGGATTAGATACCCCGGTAGTCCTAGCTGTAAACGATGAGTACTGGATCGTGGGGCCTTCCACAGCCTCTCGGTCGTAGCGAAAGTGTTAAGTACTCCGCCTGGGGAGTATGGTCGCAAGGCTG	Bacteria	Planctomycetota	Planctomycetes	Pirellulales	Pirellulaceae	Rhodopirellula	NA	Rare	Rare	174	114	0	0	0	0	0	0	17	0	17	12	0	0	0	0	0	0	0	0	0	0	0	0	0	0	0	0	40	0	0	4	0	0	0	0	56	7	56
ESV0000257	ACGGAAGGTCCAAGCGTTAATCGGAATTACTGGGCGTAAAGCGCGCGTAGGTGGTTTTTTAAGTTGGATGTGAAAGCCCTGGGCTCAACCTAGGAACTGCATCCAAAACTAGATGACTAGAGTACGAAAGAGGGAAGTAGAATTCACAGTGTAGCGGTGGAATGCGTAGATATTGTGAAGAATACCAATGGCGAAGGCAGCTTCCTGGTTCTGTACTGACACTAAGGTGCGAAAGCGTGGGTAGCGAACAGGATTAGATACCCTGGTAGTCCACGCCGTAAACGATGACAACTAGCTGTTGGGAGACTAGATCTCTCAGTGGCGCAGCTAACGCTTTAAGTTGTCCGCCTGGGGAGTACGGCCGCAAGGCTA	Bacteria	Proteobacteria	Gammaproteobacteria	SAR86_clade	NA	NA	NA	Rare	Rare	12	0	30	41	0	0	49	0	71	0	59	0	49	0	117	55	105	50	0	0	0	0	0	0	0	0	0	0	0	0	0	0	0	0	16	0	53	0	98
ESV0000259	ACGGAGGGATCTAGCGTTATTCGGAATTACTGGGCGTAAAGCGAGCGTAGGCGGATTTGTAAGTTGGAGGTGAAATCCCAGAGCTTAACTCTGGAACTGCCTTCAAAACTACATTTCTTGAGTTTGGTAGAGGAGAGTGGAATTCCTAGTGTAGAGGTGAAATTCGTAGATATTAGGAGGAACACCAGTGGCGAAGGCGACTCTCTGGGCCAATACTGACGCTGAGGTTCGAAAGCATGGGTAGCGAACAGGATTAGATACCCTGGTAGTCCATGCAGTAAACGATGAGTGCTAGATGTTGGGAATTTAAATTTCCAGTATCGCAGCTAACGCCTTAAGCACTCCGCCTGGGAAGTACGGCCGCAAGGCTA	Bacteria	Proteobacteria	Alphaproteobacteria	SAR11_clade	Clade_IV	NA	NA	Rare	Rare	0	0	10	37	0	0	21	30	23	33	35	36	43	57	79	65	35	69	0	0	0	0	0	0	0	0	0	0	0	0	0	0	23	0	16	22	30	49	33
ESV0000260	ACGAAGGGGGCTAGCGTTGTTCGGAATCACTGGGCGTAAAGCGTATGTAGGCGGATCAAAAAGTTAGATGTGAAATCCCTGGGCTCAACCCAGGAACTGCATTTAAAACTAGTGATCTAGAATTTGGTAAGGGTTAGTAGAATTTCCAGTGTAGAGGTGAAATTCGTAGATATTGGAAAGAATACCAGAAGCGAAGGCGACTAACTAGGCCATTTTTGACGCTGAGATACGAAAGCGTGGGTAGCAAACAGGATTAGATACCCTGGTAGTCCACGCAGTAAACGATGAGTGCTAGTCGCTGGTGCAATAGTATCAGTGTCGAAGCTAACGCATTAAGCACTCCGCCTGGGAAGTACGGTCGCAAGATTA	Bacteria	Proteobacteria	Alphaproteobacteria	Rhodospirillales	AEGEAN-169_marine_group	NA	NA	Rare	Rare	37	47	39	0	55	0	62	0	52	0	61	0	47	0	43	0	44	0	70	0	85	0	96	0	71	0	66	0	62	38	38	0	49	0	45	0	34	0	47
ESV0000262	ACGAAGGGGGCTAGCGTTGTTCGGAATCACTGGGCGTAAAGCGTATGTAGGCGGATCAAAAAGTTAGATGTGAAATCCCTGGGCTCAACCCAGGAACTGCATTTAAAACTAGTGATCTAGAAATTGGTAAAGGTTAGTAGAATTTCCAGTGTAGAGGTGAAATTCGTAGATATTGGAAAGAATACCAGAAGCGAAGGCGACTAACTAGGCCATTTTTGACGCTGAGATACGAAAGCGTGGGTAGCAAACAGGATTAGATACCCTGGTAGTCCACGCAGTAAACGATGAGTGCTAGTCGCTGGGACAATAGTTTCAGTGTCGAAGCTAACGCATTAAGCACTCCGCCTGGGAAGTACGGTCGCAAGATTA	Bacteria	Proteobacteria	Alphaproteobacteria	Rhodospirillales	AEGEAN-169_marine_group	NA	NA	Rare	Rare	13	0	50	0	30	0	61	0	24	0	41	0	38	18	30	0	37	0	38	0	70	0	61	0	63	0	34	0	52	0	43	0	48	0	27	0	29	0	42
ESV0000263	ACGGAGGGTGCAAGCGTTATCCGGATTTATTGGGTTTAAAGGGTCCGTAGGTGGACCATTAAGTCAGAGGTGAAAGCCCGCGGCTCAACCGCGGAATTGCCTTTGATACTGGTGGTCTTGAGTGTGCTCGAAGTTGGCGGAATATGACATGTAGCGGTGAAATGCTTAGATATGTCATAGAACACCGATTGCGAAGGCAGCCAACTAGGTCACAACTGACACTGAGGGACGAAAGCGTGGGGAGCGAACAGGATTAGATACCCTGGTAGTCCACGCCGTAAACGATGAATACTCGGTATTGGCTTCGGTCAGTGCCCAAGCGAAAGTGATAAGTATTCCACCTGGGGAGTACGGCCGCAAGGTTG	Bacteria	Bacteroidota	Bacteroidia	Flavobacteriales	NS9_marine_group	NA	NA	Rare	Rare	0	0	0	39	0	0	0	0	0	0	0	0	0	0	0	0	0	0	19	0	16	9	41	9	10	15	8	11	0	0	0	20	17	17	10	17	0	0	0
ESV0000264	ACGGAGGGTTCAAGCGTTATCCGGATTTATTGGGTTTAAAGAGTGCGTAGGTGGTTTATTAAGTCAGTGGTGAAATCCTGCAGCTCAACTGTAGAACTGCCATTGATACTGGTAAACTTGAGTTTGGTTGAGGTAAGCGGAATTTATGATGTAGCGGTGAAATGCATAGATATCATAAGGAACACCAATAGCGTAGGCAGCTTACTGGACCAATACTGACACTGAGGCACGAAAGCGTGGGTAGCGAACAGGATTAGATACCCTGGTAGTCCACGCCGTAAACGATGCTCACTCGATGTTAGCGATATACTGTTAGCGTCCAAGCTAAAGCGTTAAGTGAGCCACCTGGGTAGTACGCCGGCAACGGTG	Bacteria	Bacteroidota	Bacteroidia	Cytophagales	Cyclobacteriaceae	Marinoscillum	NA	Rare	Rare	0	0	0	0	0	0	0	0	0	0	0	0	0	0	0	8	0	11	0	0	0	0	0	0	0	0	0	0	0	0	0	0	0	0	0	0	0	0	0
ESV0000266	ACGTAGGGGGCGAGCGTTGTCCGGATTTATTGGGCGTAAAGAGCTCGTAGGCGGTTCAACAAGTCGGTCGTGAAAGTTCAGGGCTCAACCCTGAAATGTCGATCGATACTGTTGTGACTAGGATACGGTAGAGGTGAGTGGAATTCCGAGTGTAGCGGTGAAATGCGTAGATATTCGGAGGAACACCAATTGCGAAGGCAGCTCACTGGGCCGCTATCGACGCTGAGGAGCGAAAGCTAGGGGAGCAAACAGGATTAGATACCCTGGTAGTCCTAGCTGTAAACGATGGATACTAGATGTAGGAACTGGATTGACGGTTTCTGTATCGCAGCTAACGCGTTAAGTATCCCGCCTGGGGAGTACGGTCGCAAGACTA	Bacteria	Actinobacteriota	Acidimicrobiia	Actinomarinales	Actinomarinaceae	Candidatus_Actinomarina	NA	Rare	Rare	0	0	0	0	0	0	0	0	0	95	0	86	0	85	0	110	0	91	0	0	0	0	0	0	0	0	0	0	0	0	0	0	0	0	0	0	0	82	0
ESV0000267	ACGGAGGGGGCTAGCGTTGTTCGGAATTACTGGGCGTAAAGCGCGCGTAGGCGGACTAGTAAGTCAGTGGTGAAAGCCCGGGGCTCAACCTCGGAACTGCCTTTGATACTGCTAGTCTTGAGTTCGAGAGAGGTGAGTGGAATTTCTAGTGTAGAGGTGAAATTCGTAGATATTAGAAAGAACACCAGTGGCGAAGGCGGCTCACTGGCTCGATACTGACGCTGAGGTGCGAAAGCGTGGGGAGCAAACAGGATTAGATACCCTGGTAGTCCACGCCGTAAACGATGAATGCTAGCTGTCGGTAAGTTTACTTATCGGTGGCGCAGCTAACGCATTAAGCATTCCGCCTGGGGAGTACGGTCGCAAGATTA	Bacteria	Proteobacteria	Alphaproteobacteria	Parvibaculales	Parvibaculaceae	NA	NA	Rare	Rare	104	119	97	57	174	110	122	49	0	0	41	0	20	21	18	0	0	0	13	10	0	0	0	0	0	0	0	0	27	29	33	24	70	34	41	37	35	0	0
ESV0000270	ACGAAGGGGGCTAGCGTTGTTCGGAATCACTGGGCGTAAAGCGTATGTAGGCGGATCAAAAAGTTAGATGTGAAATCCCTGGGCTCAACCCAGGAACTGCATTTAAAACTAGTGATCTAGAATTTGGTAAAGGTTAGTAGAATTTCCAGTGTAGAGGTGAAATTCGTAGATATTGGAAAGAATACCAGAAGCGAAGGCGACTAACTAGGCCATTTTTGACGCTGAGATACGAAAGCGTGGGTAGCAAACAGGATTAGATACCCTGGTAGTCCACGCAGTAAACGATGAGTGCTAGTCGCTGGTACAATAGTATCAGTGTCGAAGCTAACGCATTAAGCACTCCGCCTGGGAAGTACGGTCGCAAGATTA	Bacteria	Proteobacteria	Alphaproteobacteria	Rhodospirillales	AEGEAN-169_marine_group	NA	NA	Rare	Rare	18	0	24	0	26	0	18	0	21	30	22	4	16	0	25	0	28	13	44	38	54	29	80	27	36	36	67	18	0	0	23	0	20	0	5	0	20	28	63
ESV0000271	ACGGAGGGGGCTAACGTTGTTCGGAATTACTGGGCGTAAAGCGCGCGTAGGCGGATTAGACAGTTGAGGGTGAAATCCCGGAGCTTAACTTCGGAACTGCCCCCAATACTACTAATCTAGAGTTCGGAAGAGGTGAGTGGAATTCCTAGTGTAGAGGTGAAATTCGTAGATATTAGGAAGAACATCAGAGGCGAAGGCGGCTCACTGGTCCGATACTGACGCTAAGGTGCGAAAGCGTGGGGAGCAAACAGGATTAGATACCCTGGTAGTCCACGCCGTAAACGATGGAAGCTAGTTGTTGGACAGTTTACTGTTCAGTGACACAGCTAACGCATTAAGCTTCCCGCCTGGGGAGTACGGTCGCAAGATTA	Bacteria	Proteobacteria	Alphaproteobacteria	Parvibaculales	OCS116_clade	NA	NA	Rare	Rare	0	0	0	0	0	0	0	0	15	16	18	15	9	25	16	0	9	0	0	0	0	0	0	0	0	0	0	0	0	0	0	0	0	0	0	0	0	0	0
ESV0000272	ACGAGGGGTGCTAGCGTTGTCCGGAATAACTGGGCGTAAAGGGTCCGTAGGCGTTTTATTAAGTTGATTGTTAAATCCACCGGCTTAACCGGTGACCTGCAATCAAAACTGATAAAATAGAATATGTGAGAGGAATGTGGAATTCCTGGTGTAGCGGTGACATGCGTAGATATCAGGAGGAACACCGATGGCGAAGGCAGCATTCTGGCACAATATTGACGCTGAGGGACGAAAGCGTGGGGAGCGAACAGGATTAGATACCCTGGTAGTCCACGCCGTAAACGATGAGTACTTGATGGTGGAGGATTCGACCCTTTCACTATCGGAGCTAACGCGTTAAGTACTCCGCCTGGGGACTACGGCCGCAAGGCTG	Bacteria	Marinimicrobia_(SAR406_clade)	NA	NA	NA	NA	NA	Rare	Rare	0	0	11	47	15	39	16	44	11	15	9	24	0	24	7	29	15	20	0	0	0	0	0	0	0	0	0	0	0	0	0	0	0	10	0	8	16	51	29
ESV0000273	ACGTAGGGTGCAAGCGTTAATCGGAATTACTGGGCGTAAAGCGTGCGCAGGCGGTTGTGTAAGTCAGATGTGAAATCCCCGGGCTCAACCTGGGAATTGCATTTGAGACTGCACGGCTAGAGTGTGTCAGAGGGGGGTAGAATTCCACGTGTAGCAGTGAAATGCGTAGATATGTGGAGGAATACCGATGGCGAAGGCAGCCCCCTGGGATAACACTGACGCTCATGCACGAAAGCGTGGGGAGCAAACAGGATTAGATACCCTGGTAGTCCACGCCCTAAACGATGTCTACTAGTTGTCGGGTCTTAATTGACTTGGTAACGCAGCTAACGCGTGAAGTAGACCGCCTGGGGAGTACGGTCGCAAGATTA	Bacteria	Proteobacteria	Gammaproteobacteria	Burkholderiales	Oxalobacteraceae	Herbaspirillum	NA	Intermediate fluctuating	Rare	0	0	0	0	0	0	0	0	0	0	0	0	0	0	0	0	0	0	92	0	16	0	112	0	28	0	121	0	0	0	21	0	0	0	13	0	0	0	0
ESV0000276	ACGAAGGGGGCTAGCGTTGCTCGGAATTACTGGGCGTAAAGGGAGCGTAGGCGGACTGTTTAGTCAGAGGTGAAAGCCCAGGGCTCAACCTTGGAATTGCCTTTGATACTGGCAGTCTTGAGTACGGAAGAGGTATGTGGAACTCCGAGTGTAGAGGTGAAATTCGTAGATATTCGGAAGAACACCAGTGGCGAAGGCGACATACTGGTCCGTTACTGACGCTGAGGCTCGAAAGCGTGGGGAGCAAACAGGATTAGATACCCTGGTAGTCCACGCCGTAAACGATGAGTGCTAGTTGTCGGCATGCATGCATGTCGGTGACGCAGCTAACGCATTAAGCACTCCGCCTGGGGAGTACGGTCGCAAGATTA	Bacteria	Proteobacteria	Alphaproteobacteria	Caulobacterales	Caulobacteraceae	Caulobacter	NA	Rare	Rare	0	0	0	0	0	40	0	0	0	0	0	0	22	0	0	0	0	0	0	0	0	0	0	0	0	0	0	0	0	0	0	0	0	0	0	0	0	0	0
ESV0000277	ACGGAGGGGGTTAGCGTTGTTCGGAATTACTGGGCGTAAAGCGCACGTAGGCGGATTAGTCAGTCAGGGGTGAAATCCCGAGGCTCAACCTCGGAACTGCCTTTGATACTGCTAGTCTAGAGTTCGAGAGAGGTGAGTGGAATTCCGAGTGTAGAGGTGAAATTCGTAGATATTCGGAGGAACACCAGTGGCGAAGGCGGCTCACTGGCTCGATACTGACGCTGAGGTGCGAAAGCGTGGGGAGCAAACAGGATTAGATACCCTGGTAGTCCACGCCGTAAACGATGAGAGCTAGTCGTCGGGGGGCATGCCCTTCGGTGACGCAGTTAACGCATTAAGCTCTCCGCCTGGGGAGTACGGTCGCAAGATTA	Bacteria	Proteobacteria	Alphaproteobacteria	Rhodobacterales	Rhodobacteraceae	NA	NA	Rare	Rare	0	0	23	0	19	0	23	0	46	20	45	36	96	53	48	35	83	23	0	0	0	0	0	0	0	0	0	0	0	0	0	0	0	0	0	0	45	28	47
ESV0000278	ACAGAGGTCCCAAGCGTTGTTCGGATTTACTGGGCGTAAAGGGTGCGTAGGCGGTTAAAAAAGTTTGGTGTGAAATCTTCGGGCTCAACCCGGAAACTGCACTGAAAACTATTTAACTAGAGGATCGGAGAGGAGATTGGAATTCTCAGTGTAGCAGTGAAATGCGTAGATATTGAGAGGAACACCAGTTGCGAAGGCGGATCTCTGGACGATTCCTGACGCTGAGGCACGAAAGCTGGGGGAGCGAAGAGGATTAGATACCCTCGTAGTCCCAGCCGTAAACGGTGCGCACTTGCTGTGGGCGGATTCGACCCCGTCCGTGGCGAAGCTAACGCGTTAAGTGCGCCGCCTGGGGAGTACGGTCGCAAGATTA	Bacteria	Verrucomicrobiota	Verrucomicrobiae	Arctic97B-4_marine_group	NA	NA	NA	Intermediate fluctuating	Rare	37	0	0	0	47	0	0	0	26	0	59	0	0	0	0	0	0	0	0	0	0	0	0	0	0	0	0	0	73	0	0	0	0	0	0	0	245	0	285
ESV0000279	ACGAAGGGGGCTAGCGTTGCTCGGAATCACTGGGCGTAAAGGGTGCGTAGGCGGGTCTTTAAGTCAGGGGTGAAATCCTGGAGCTCAACTCCAGAACTGCCTTTGATACTGAAGATCTTGAGTTCGGGAGAGGTGAGTGGAACTGCGAGTGTAGAGGTGAAATTCGTAGATATTCGCAAGAACACCAGTGGCGAAGGCGGCTCACTGGCCCGATACTGACGCTGAGGCACGAAAGCGTGGGGAGCAAACAGGATTAGATACCCTGGTAGTCCACGCCGTAAACGATGAATGCCAGCCGTTGGTGGGTTTACTCACCAGTGGCGCAGCTAACGCTTTAAGCATTCCGCCTGGGGAGTACGGTCGCAAGATTA	Bacteria	Proteobacteria	Alphaproteobacteria	Rhizobiales	Xanthobacteraceae	Bradyrhizobium	NA	Intermediate fluctuating	Rare	0	0	10	0	0	0	0	0	0	0	0	0	0	0	0	0	0	0	0	0	0	0	107	0	47	0	314	0	0	0	0	0	0	0	592	0	0	0	0
ESV0000280	ACGGAGGGGGCTAGCGTTGTTCGGAATCACTGGGCGTAAAGCGCGCGTAGGCGGATTGATTAGTTGGGGGTGAAATCCCGGGGCTCAACCTCGGAACTGCCTTCAATACTGTCAGTCTTGAGTTCGTGAGAGGTAAGTGGAATTCCGAGTGTAGAGGTGAAATTCGTAGATATTCGGAAGAACACCAGTGGCGAAGGCGACTTACTGGCACGATACTGACGCTGAGGTGCGAAAGCGTGGGGAGCAAACAGGATTAGATACCCTGGTAGTCCACGCCGTAAACGATGAATGCTAGCTGTCGGGCAGTTAACTGTTCGGTGGCGCAGCTAACGCATTAAGCATTCCGCCTGGGGAGTACGGTCGCAAGACTA	Bacteria	Proteobacteria	Alphaproteobacteria	Parvibaculales	PS1_clade	NA	NA	Rare	Rare	6	8	16	27	14	0	12	15	7	13	0	3	0	0	0	0	0	0	32	47	54	38	38	38	53	49	54	36	0	0	0	37	29	51	27	40	0	0	0
ESV0000281	ACGGAGGGTGCAAGCGTTATCCGGAATTATTGGGTTTAAAGGGTGCGTAGGCGGAAATTTAAGTCAGTGGTGAAAGCCTGCAGCTCAACTGTAGAATTGCCATTGAAACTGAATTTCTTGAATCTAATTGAAGTGGGCGGAACATGACATGTAGCGGTGAAATGCTTAGATATGTCATAGAACACCGATAGCGAAGGCAGCTCACTAAGTTAGTATTGACGCTAATGCACGAAAGCGTGGGGAGCGAACAGGATTAGATACCCTGGTAGTCCACGCCGTAAACTATGATTACTCGCTATTGGCGATACACTGTCAGTGGCTAAGCGAAAGTGATAAGTAATCCACCTGGGGAGTACGATCGCAAGGTTG	Bacteria	Bacteroidota	Bacteroidia	Flavobacteriales	NS7_marine_group	NA	NA	Rare	Rare	0	0	0	0	0	0	0	0	0	20	0	23	39	42	29	58	26	86	0	0	0	0	0	0	0	0	0	0	0	0	0	0	0	0	0	0	14	36	0
ESV0000282	ACGGAGGGATCGAACGTTAATCGGAATTACTGGGCGTAAAGCGCGCGTAGGCGGCTTGTTAAGTGGGATGTGAAAGCCCCGGGCTCAACCTGGGAACTGCATTCCAAACTGACAGACTTGAGTACGATAGAGGGGGGTAGAATTCAGAGTGTAGCGGTGAAATGCGTAGATATTCTGAGGAATACCGGTGGCGAAGGCGGCCCCCTGGATTGATACTGACGCTGAGGTGCGAAAGCGTGGGGAGCAAACAGGATTAGATACCCTGGTAGTCCACGCCGTAAACGATGTCTACTAGCCGTTGGGAGGCTTGACCTTTTAGTGGCGAAGCTAACGCGATAAGTAGACCGCCTGGGGAGTACGGTCGCAAGATTA	Bacteria	Proteobacteria	Gammaproteobacteria	OM182_clade	NA	NA	NA	Rare	Rare	130	145	0	0	40	0	0	0	62	18	0	0	0	0	0	0	0	0	22	0	0	0	0	0	0	0	0	0	161	66	42	0	0	0	0	0	154	27	105
ESV0000283	ACGGAGGGTGCAAGCGTTAATCGGAATTACTGGGCGTAAAGCGCGCGTAGGCGGTTTTTTAAGTCGGATGTGAAAGCCCCGGGCTCAACCTGGGAACTGCATCCGATACTGGATGACTAGAATGCGGGAGAGGGAGGTAGAATTCCATGTGTAGCAGTGAAATGCGTAGATATATGGAGGAATACCAGTGGCGAAGGCGGCCTCCTGGCTCGACATTGACGCTGAGGTGCGAAAGCGTGGGGAGCAAACGGGATTAGATACCCCGGTAGTCCACGCCGTAAACGATGTCTACTAGCTGTAGGGGTACTTGAGACCTTTGTAGCGCAGCTAACGCAATAAGTAGACCGCCTGGGGAGTACGGCCGCAAGGTTA	Bacteria	Proteobacteria	Gammaproteobacteria	Cellvibrionales	Halieaceae	OM60(NOR5)_clade	NA	Rare	Rare	0	0	0	0	0	0	0	0	0	0	0	23	0	0	0	0	0	0	0	0	35	22	62	0	50	0	72	58	16	0	0	27	62	0	0	0	0	0	0
ESV0000286	ACCGGCACCCCGAGTGGTAGCCACTATTATTGGGCCTAAAGCGTTCGTAGCCGGTTTAGTAAATTCTTGGGTAAATCGTACAGCTTAACTGTGCGGATTCCGGGGACACTACTAGACTTGAGACCGGGAGAGATTAGAGGTACTTGCAGGGGAGCGGTGAAATGTTGTAATCCTGCAGGGACCACCAGTGGCGAAGGCGTCTAATCATAACGGCTCTGACGGTGAGGAACGAAACCCTGGGGCGCAAACGGGATTAGATACCCCGGTAGTCCAGGGCGTAAACGCTGCTGACTTGGTGTTGGAGATCCTACGAGGGTGTCCAGTGCTGGCGCGAAGGTATTAAGTCAGCCGCCTGGGGAGTACGGTCGCAAGACTG	Archaea	Thermoplasmatota	Thermoplasmata	Thermoplasmata_or	Thermoplasmata_fa	Marine_Group_III	NA	Rare	Rare	1	6	0	28	12	0	9	17	7	12	20	21	0	39	16	26	14	16	0	0	0	0	0	0	0	0	0	0	36	36	11	13	5	14	0	0	36	26	19
ESV0000287	ACGGAGGGTGCAAGCGTTAATCGGAATTACTGGGCGTAAAGCGCGCGTAGGCGGTTTTTTAAGTCGGATGTGAAAGCCCCGGGCTCAACCTGGGAACTGCATCCGATACTGGATAACTAGAATGCGGGAGAGGGAGGTAGAATTCCATGTGTAGCAGTGAAATGCGTAGATATATGGAGGAATACCAGTGGCGAAGGCGGCCTCCTGGCTCGACATTGACGCTGAGGTGCGAAAGCGTGGGGAGCAAACGGGATTAGATACCCCGGTAGTCCACGCCGTAAACGATGTCTACTAGCTGTAGGGGTACTTGAGACCTTTGTAGCGCAGCTAACGCAATAAGTAGACCGCCTGGGGAGTACGGCCGCAAGGTTA	Bacteria	Proteobacteria	Gammaproteobacteria	Cellvibrionales	Halieaceae	OM60(NOR5)_clade	NA	Rare	Rare	0	0	6	13	0	0	0	0	71	60	41	35	33	26	42	44	47	45	0	0	47	0	0	41	25	83	32	0	0	0	0	0	0	34	0	0	54	0	42
ESV0000288	ACGAAGGGACCTAGCGTAGTTCGGAATTACTGGGCTTAAAGAGTTCGTAGGTGGTTAAAAAAGTTGGTGGTGAAATCCCAGAGCTTAACTCTGGAACTGCCATCAAAACTTTTTAGCTAGAGTATGATAGAGGAAAGCAGAATTTCTAGTGTAGAGGTGAAATTCGTAGATATTAGAAAGAATACCAATTGCGAAGGCAGCTTTCTGGATCATTACTGACACTGAGGAACGAAAGCATGGGTAGCGAAGAGGATTAGATACCCTCGTAGTCCATGCCGTAAACGATGTGTGTTAGATGTTGGAAATTTATTTTCAGTATCGCAGCGAAAGCAATAAACACACCGCCTGGGGAGTACGACCGCAAGGTTA	Bacteria	Proteobacteria	Alphaproteobacteria	SAR11_clade	Clade_I	Clade_Ib	NA	Rare	Rare	0	0	0	0	0	0	0	0	0	2	0	11	11	6	1	15	18	8	0	0	0	0	0	0	0	0	0	0	0	0	0	0	0	0	0	0	0	0	26
ESV0000290	ACGGAGGGGGCAAGCGTTGTTCGGAATTACTGGGCGTAAAGGGCACGTAGGCGGCGATGCGGGTCAGGTGTGAAAGCCCCGGGCTTAACCTGGGAACTGCACTTGAAACTGCATTGCTAGAGGACGGAAGAGGAGAATGGAATTCCCAGTGTAGAGGTGAAATTCGTAGATATTGGGAAGAACACCAGTGGCGAAGGCGATTCTCTGGTCCGTATCTGACGCTGAGGTGCGAAAGCGTGGGGAGCAAACAGGATTAGATACCCTGGTAGTCCACGCCGTAAACGATGTGTGCTAGACGTTGGTGGTTCAGCCATCGGTGTCGCAGCTAACGCGTTAAGCACACCGCCTGGGGAGTACGGTCGCAAGATTA	Bacteria	Proteobacteria	Alphaproteobacteria	NA	NA	NA	NA	Rare	Rare	0	0	13	0	48	0	0	0	38	0	43	11	41	18	73	0	50	0	0	0	0	0	0	0	0	0	0	0	0	0	0	6	5	0	7	0	119	9	145
ESV0000291	ACGGAGGGTGCGAGCGTTAATCGGAATTACTGGGCGTAAAGCGCACGTAGGTGGTTTGGTAAGTCGGATGTGAAATCCCAGGGCTCAACCTTGGAATTGCATTCGATACTGCCTCACTAGAGTCTAGCAGAGGGATGGGGAATTCCGGGTGTAGCGGTGAAATGCGTAGAGATCCGGAGGAACATCAGTGGCGAAGGCGCCATCCTGGGCTAAGACTGACACTGAGGTGCGAAAGCGTGGGGAGCAAACAGGATTAGATACCCTGGTAGTCCACGCCGTAAACGATGTCAACTAGCCGTTGGGAGGGTAAAACCTCAAAGTGGCGCAGCTAACGCGATAAGTTGACCGCCTGGGGAGTACGCGCGCAAGCGTA	Bacteria	Proteobacteria	Gammaproteobacteria	Tenderiales	Tenderiaceae	Candidatus_Tenderia	NA	Rare	Rare	1	7	11	27	7	24	15	12	0	0	0	0	0	0	0	0	0	0	29	22	108	61	62	83	68	127	69	98	1	0	2	15	15	36	22	41	0	0	0
ESV0000293	ACGGAGGGTGCAAGCGTTATCCGGATTTATTGGGTTTAAAGGGTCCGTAGGTGGAAATTTAAGTCAGTGGTGAAAGCCCACAGCTCAACTGTGGAATTGCCATTGATACTGGATTTCTTGAATCTGATTGAAGTAGGCGGAATATGACATGTAGCGGTGAAATGCTTAGATATGTCATAGAACACCGATAGCGAAGGCAGCTTACTAAGTCAGTATTGACACTAAGGGACGAAAGCGTGGGGAGCGAACAGGATTAGATACCCTGGTAGTCCACGCTGTAAACGATGATTACTCGCTATTGGCGATACACTGTCAGTGGCTAAGCGAAAGTGATAAGTAATCCACCTGGGGAGTACGATCGCAAGGTTG	Bacteria	Bacteroidota	Bacteroidia	Flavobacteriales	NS7_marine_group	NA	NA	Rare	Rare	0	0	0	0	0	0	0	0	0	0	20	12	0	0	0	5	0	7	0	0	0	0	0	0	0	0	0	0	0	0	0	0	0	0	0	0	33	18	36
ESV0000295	ACGGAGGGGGCTAGCGTTGTTCGGAATTACTGGGCGTAAAGGGCGTGTAGGCGGCGGATTTAGTTAGGCGTGAAAGCCCCGGGCTCAACCTGGGAACTGCGCTTAATACTGATTTGCTAGAGTCCGGGAGAGGCGAGTGGAATATCCAGTGTAGAGGTGAAATTCGTAGATATTGGATGGAACACCAGTGGCGAAGGCGGCTCGCTGGACCGGAACTGACGCTGAGGCGCGAAAGCGTGGGGAGCAAACAGGATTAGATACCCTGGTAGTCCACGCTGTAAACGATGTTCACTAGACGTCGGGGGTTAGGCCTTCGGTGTCGCAGCTAACGCATTAAGTGAACCGCCTGGGGAGTACGGCCGCAAGGTTA	Bacteria	Proteobacteria	Alphaproteobacteria	Puniceispirillales	NA	NA	NA	Intermediate fluctuating	Rare	259	28	80	10	154	50	37	11	0	0	0	0	2	0	0	0	4	0	0	0	0	0	0	0	0	0	0	0	188	39	167	21	88	11	46	8	0	3	7
ESV0000300	ACGAAGGGACCTAGCGTAGTTCGGAATTACTGGGCTTAAAGAGTTCGTAGGTGGTTAAAAAAGTTGGTGGTGAAATCCCAGAGCTTAACTCTGGAACTGCCATCAAAACTTTTTAGCTAGAGTATGATAGAGGAAAGTAGAATTTCTAGTGTAGAGGTGAAATTCGTAGATATTAGAAAGAATACCAATTGCGAAGGCAGCTTTCTGGATCATTACTGACACTGAGGAACGAAAGCATGGGTAGCGAAGAGGATTAGATACCCTCGTAGTCCATGCCGTAAACGATGTGTGTTAGACGTTGGAAATTTATTTTCAGTGTCGCAGCGAAAGCAGTAAACACACCGCCTGGGGAGTACGACCGCAAGGTTA	Bacteria	Proteobacteria	Alphaproteobacteria	SAR11_clade	Clade_I	Clade_Ib	NA	Rare	Rare	0	0	0	0	0	0	0	0	0	73	35	51	41	77	41	91	53	66	0	0	0	0	0	0	0	0	0	0	0	0	0	0	0	0	0	42	0	43	32
ESV0000301	ACGGAGGGTGCAAGCGTTATCCGGATTTATTGGGTTTAAAGGGTCCGTAGGCGGATGATTAAGTCAGTGGTGAAAGCCCACAGCTCAACTGTGGAACTGCCATTGATACTGATTATCTTGAGTACAATTGAAGTTGGCGGAATAGGTCATGTAGCGGTGAAATGCTTAGATATGACCTAGAACACCGATTGCGAAGGCAGCCAACTAAGCTGTAACTGACGCTGAGGGACGAAAGCGTGGGGAGCGAACAGGATTAGATACCCTGGTAGTCCACGCTGTAAACGATGATTACTCGGTATTGGCTTTTGTCAGTGCCCAAGCGAAAGTGATAAGTAATCCACCTGGGGAGTACGGCCGCAAGGTTG	Bacteria	Bacteroidota	Bacteroidia	Flavobacteriales	NS9_marine_group	NA	NA	Rare	Rare	0	0	17	50	0	29	0	17	1	16	17	29	35	32	4	19	11	11	0	0	0	0	0	0	0	0	0	0	0	17	12	12	11	7	0	9	13	10	10
ESV0000303	ACGAAGGGGGCTAGCGTTGCTCGGAATTACTGGGCGTAAAGGGCGCGTAGGCGGACAGTTTAGTCAGAGGTGAAAGCCCAGGGCTCAACCTTGGAATAGCCTTTGATACTGGCTGTCTTGAGTGCGGGAGAGGTGTGTGGAACTCCGAGTGTAGAGGTGAAATTCGTAGATATTCGGAAGAACACCAGTGGCGAAGGCGACACACTGGCCCGTTACTGACGCTGAGGCGCGAAAGCGTGGGGAGCAAACAGGATTAGATACCCTGGTAGTCCACGCTGTAAACGATGAGTGCTAGTTGTCGGCATGCATGCATGTCGGTGACGCAGCTAACGCATTAAGCACTCCGCCTGGGGAGTACGGTCGCAAGATTA	Bacteria	Proteobacteria	Alphaproteobacteria	Caulobacterales	Caulobacteraceae	NA	NA	Rare	Intermediate fluctuating	4	8	0	11	0	238	0	0	0	0	0	0	0	2	0	0	3	0	0	6	0	0	20	0	8	0	0	0	82	87	0	45	8	0	0	0	12	30	78
ESV0000304	ACGGAGGGTGCAAGCGTTGTCCGGAATCATTGGGTGTAAAGGGTACGTAGGCGGGAGCCTAAGTCTGGGGTGAAATCTTGCCGCTTAACGGTAAAATGGCCCTGGATACTGGGTTTCTTGAGTGCAGAAGAGGCAGGTGGAATTCGTGGTGTAGCGGTGAAATGCTTAGATATCACGAAGAACATCAGTGGCGAAGGCGGCCTGCTGGTCTGCAACTGACGCTGAGGTACGAAAGCGTGGGGAGCGAACAGGATTAGATACCCTGGTAGTCCACGCCGTAAACGATGCATACTAGGTGTTGGCCTTTGGGCCAGTGCTGCAGTTAACGCATTAAGTATGCCACCTGGGGAGTACGTCGGCAACGATG	Bacteria	Bacteroidota	Rhodothermia	Balneolales	Balneolaceae	Balneola	NA	Rare	Rare	0	37	0	0	5	0	0	0	0	0	0	0	0	0	0	0	0	0	10	61	0	0	8	46	0	0	0	45	0	0	0	108	0	80	25	103	0	0	0
ESV0000305	ACGAAGGGACCTAGCGTAGTTCGGAATTACTGGGCTTAAAGAGCTCGTAGGTGGTTAAAAAAGTTGATGGTGAAATCCCAAGGCTCAACCTTGGAACTGCCATCAAAACTTTTTAGCTAGAGTGTGATAGAGGTAAGTGGAATTTCTAGTGTAGAGGTGAAATTCGTAGATATTAGAAAGAACACCAAATGCGAAGGCAACTTACTGGGTCACTACTGACACTGAGGAGCGAAAGCATGGGTAGCGAAGAGGATTAGATACCCTCGTAGTCCATGCCGTAAACGATGTGTGCTAGACGTTGGAAATTTATTTTTCAGTGTCGCAGCGAAAGCATTAAGCACACCGCCTGGGGAGTACGACCGCAAGGTTA	Bacteria	Proteobacteria	Alphaproteobacteria	SAR11_clade	Clade_II	NA	NA	Rare	Rare	0	0	0	78	0	0	0	67	0	57	0	66	0	59	0	65	0	0	0	0	0	0	0	0	0	0	0	0	0	0	0	91	0	74	0	79	0	0	0
ESV0000306	ACGAGGGGTGCTAGCGTTGTCCGGAATCATTGGGCGTAAAGGGTCCGTAGGCGGTTTAACAAGTCAATTGTTAAAGACATCGGCTTAACCGATGGAATGCAGTTGAAACTGTTAGAATAGAGTTTAGGAGAGGAAAGTGGAATTTCTGGTGTAGCGGTGACATGCGTAGATATCAGAAGGAACACCAATGGCGAAGGCAACTTTCTGGCCTAAAACTGACGCTGAGGGACGAAAGCGTGGGGAGCGAACAGGATTAGATACCCTGGTAGTCCACGCCGTAAACGATGAGTATTTGTTGTCGGGAGATTCGACCCTCTCGGTAGCGGAGCTAACGCGTTAAATACTCCGCCTGGGTACTACGACCGCAAGGTTG	Bacteria	Marinimicrobia_(SAR406_clade)	NA	NA	NA	NA	NA	Rare	Rare	43	62	90	68	68	92	84	70	0	0	0	0	0	0	0	0	0	0	19	29	0	0	0	0	0	0	0	0	151	45	31	0	49	28	43	0	36	0	43
ESV0000307	ACTAGGGGTGCTAGCGTTGTCCGGAATTATTGGGCGTAAAGGGTCCGTAGGCGTCTTTATAAGTCACCTGTTAAAGACATCGGCTTAACCGATGAAATGCAGTTGAAACTGTAGAGATAGAGTATAGGAGAGGAAAGTGGAATTCCTGGTGTAGCGGTGACATGCGTAGATATCAGGAGGAACACCAATGGCGAAGGCAACTTTCTGGCCTATTACTGACGCTGATGGACGAAAGCGTGGGGAGCGAACAGGATTAGATACCCTGGTAGTCCACGCCGTAAACGATGAGTACTTGGTGTCGGGGGAATCGACCCCTTCGGTACCGGAGCTAACGCATTAAGTACTCCGCCTGGGAACTACGACCGCAAGGTTG	Bacteria	Marinimicrobia_(SAR406_clade)	NA	NA	NA	NA	NA	Rare	Rare	0	0	45	23	21	0	31	0	46	0	0	0	66	46	51	46	33	0	0	0	0	0	0	0	0	0	0	0	0	0	0	0	0	0	0	0	82	24	83
ESV0000308	ACGGAGGGTGCGAGCGTTAATCGGAATTACTGGGCGTAAAGCGCGCGTAGGCGGTTTGATAAGCTAGCTGTGAAAGCCCTGGGCTCAACCTAGGAACTGCAGTTAGAACTGTCTGACTAGAGTACAATAGAGGGTGGCGGAATTTCCTGTGTAGCGGTGAAATGCGTAGATATAGGAAGGAACATCAGTGGCGAAGGCGGCCACCTGGATTGATACTGACGCTGAGGTGCGAAAGCGTGGGGAGCAAACAGGATTAGATACCCTGGTAGTCCACGCCGTAAACGATGTCTACTAGCCGTTGGAAGACTTGATCTTTCAGTGGCGCAGTTAACGCGATAAGTAGACCGCCTGGGGAGTACGGCCGCAAGGTTA	Bacteria	Proteobacteria	Gammaproteobacteria	Cellvibrionales	Porticoccaceae	SAR92_clade	NA	Rare	Rare	0	0	36	0	0	0	40	0	40	0	39	0	88	33	86	18	62	0	0	0	0	0	0	0	0	0	0	0	0	0	0	0	0	0	20	0	66	0	96
ESV0000309	ACGAAGGGACCTAGCGTAGTTCGGAATTACTGGGCTTAAAGAGTTCGTAGGTGGTTGAAAAAGTTGGTGGTGAAATCCCAGAGCTTAACTCTGGAACTGCCATCAAAACTTTTCAGCTAGAGTATGATAGAGGAAAGTAGAATTTCTAGTGTAGAGGTGAAATTCGTAGATATTAGAAAGAATACCAATTGCGAAGGCAGCTTTCTGGATCATTACTGACACTGAGGAACGAAAGCATGGGTAGCGAAGAGGATTAGATACCCTCGTAGTCCATGCCGTAAACGATGTGTGTTAGACGTTGGAAATTTATTTTCAGTGTCGCAGCGAAAGCGATAAACACACCGCCTGGGGAGTACGACCGCAAGGTTA	Bacteria	Proteobacteria	Alphaproteobacteria	SAR11_clade	Clade_I	Clade_Ia	NA	Rare	Rare	0	0	0	0	0	0	0	0	0	69	0	66	0	51	43	52	26	66	0	0	0	0	0	0	0	0	0	0	0	0	0	0	0	0	0	0	0	63	0
ESV0000310	ACGGAGGATCCAAGCGTTATCCGGAATTATTGGGTTTAAAGGGTCCGTAGGTGGTTTATTAAGTCAGAGGTGAAATACTGCAGCTTAACTGTAGAACTGCCTTTGAAACTGATAGACTTGAGTTATTGTGAAGTAGTTAGAATGTGTAGTGTAGCGGTGAAATGCATAGATATTACACAGAATACCGATTGCGAAGGCAGATTACTAACAATATACTGACACTGAGGGACGAAAGCGTGGGTAGCGAACAGGATTAGATACCCTGGTAGTCCACGCCGTAAACGATGGTCACTAGCTGTTTGATGCACATTGGTGTGTTGAGTGGCTAAGCGAAAGTGATAAGTGACCCACCTGGGGAGTACGCTCGCAAGAGTG	Bacteria	Bacteroidota	Bacteroidia	Flavobacteriales	Flavobacteriaceae	NS5_marine_group	NA	Rare	Rare	0	27	7	30	10	56	0	43	0	23	0	25	0	10	0	17	0	22	0	0	0	0	0	0	0	0	0	0	0	0	0	14	0	17	0	0	0	55	0
ESV0000312	ACGAGGGGTGCTAGCGTTGTCCGGAATAACTGGGCGTAAAGGGTCCGTAGGCGTTTTGCTAAGTTGATCGTTAAATCCATCGGCTCAACCGATGATCTGCGATCAAAACTGGCAGAATAGAATATGTGAGAGGAATGTGGAATTCCTGGTGTAGCGGTGACATGCGTAGATATCAGGAGGAACACCAATGGCGAAGGCAGCATTCTGGCACAATATTGACGCTGAGGGACGAAAGCGTGGGGAGCGAACAGGATTAGATACCCTGGTAGTCCACGCCGTAAACGATGAGTACTTGGTGGTGGAGGATTCGACCCCTTCACTATCGGAGCTAACGCATTAAGTACTCCGCCTGGGAACTACGGCCGCAAGGCTG	Bacteria	Marinimicrobia_(SAR406_clade)	NA	NA	NA	NA	NA	Rare	Rare	0	12	15	61	15	20	16	26	15	10	13	23	16	25	19	28	29	43	0	0	0	0	0	0	0	0	0	0	0	0	0	0	9	18	5	0	32	47	36
ESV0000313	ACGAGGGGTGCTAGCGTTGTCCGGAATCATTGGGCGTAAAGGGTCCGTAGGCGGTTTAGCAAGTCAATTGTTAAAGACATCGGCTTAACCGGTGGAATGCAGTTGAAACTGTTAGAATAGAGTTTAGGAGAGGAAAGTGGAATTTCTGGTGTAGCGGTGACATGCGTAGATATCAGAAGGAACACCAATGGCGAAGGCAACTTTCTGGCCTAAAACTGACGCTGAGGGACGAAAGCGTGGGGAGCGAACAGGATTAGATACCCTGGTAGTCCACGCCGTAAACGATGAGTATTTGTTGTCGGGAGATTCGACCCTCTCGGTAGCGGAGCTAACGCGTTAAATACTCCGCCTGGGTACTACGACCGCAAGGTTG	Bacteria	Marinimicrobia_(SAR406_clade)	NA	NA	NA	NA	NA	Rare	Rare	28	20	85	51	55	33	101	29	42	16	34	15	26	0	41	0	25	0	6	0	0	0	0	0	0	0	0	0	46	0	0	0	34	0	23	23	35	15	59
ESV0000315	ACGGAGACTGCAAGCGTTACTCGGATTCACTGGGCGTAAAGGGTGCGTAGGCCGCTAAGCATGTCGGGTGTGAAATCTCGGGGCTCAACCTCGAAACTGCGCCCGAAACTGTTTAGCTAGAGTGTCGGAGAGGTAAGCGGAATTCCAGGTGTAGCGGTGAAATGCGTAGATATCTGGAGGAACACCAATGGCGAAGGCAGCTTACTGGACGACAACTGACGCTGAGGCACGAAAGCATGGGTAGCGAAAGGGATTAGATACCCCTGTAGTCCATGCCGTAAACGTTGTACACTAGGTCTTGGGGGTTTCGACCCTTTCAGGACCTAAGCTAACGCAATAAGTGTACCGCCTGAGGACTACGGCCGCAAGGCTA	Bacteria	Verrucomicrobiota	Verrucomicrobiae	Opitutales	Puniceicoccaceae	Coraliomargarita	NA	Rare	Rare	0	0	0	6	0	0	0	0	0	0	0	0	13	25	11	0	12	0	0	0	0	0	0	0	0	0	0	0	0	0	0	0	0	0	0	0	15	0	0
ESV0000318	ACGGAGGGGGTTAGCGTTGTTCGGAATTACTGGGCGTAAAGCGCACGTAGGCGGACTAGTAAGTCAGAGGTGAAATCCCGAGGCTCAACCTCGGAACTGCCTTTGATACTGTTAGTCTAGAGTTCGAGAGAGGTGAGTGGAATTCCGAGTGTAGAGGTGAAATTCGTAGATATTCGGAGGAACACCAGTGGCGAAGGCGGCTCACTGGATCGATACTGACGCTGAGGTGCGAAAGCGTGGGGAGCAAACAGGATTAGATACCCTGGTAGTCCACGCCGTAAACGATGAGAGCTAGTCGTCGGAAGGCATGCTTTTCGGTGACGCAGTTAACGCGTTAAGCTCTCCGCCTGGGGAGTACGATCGCAAGATTA	Bacteria	Proteobacteria	Alphaproteobacteria	Rhodobacterales	Rhodobacteraceae	NA	NA	Rare	Rare	2	5	22	17	25	31	20	29	13	21	22	18	47	30	14	17	23	12	0	0	0	0	0	0	0	0	0	0	0	16	20	48	25	29	13	38	23	29	18
ESV0000319	ACGTAGGTCACGAACGTTGTCCGGAATTATTGGGCGTAAAGGGTCCGTAGGCCGTTTGGTCAGTCTCCTGTGAAATCTCTAGGCTCAACCTAGAGAGGTCGGGAGATACTGCTAAACTAGAGATTGTCAGAGGCAAGTGGAATTCCCGGTGTAGTGGTGAAATGCGTAGATATCGGGAGGAACATCAATGGCGAAAGCAGCTTGCTGGGGCACTTCTGACGCTGAGGGACGAAAGCGTGGGTAGCAAACCGGATTAGATACCCGGGTAGTCCACGCCCTAAACGATGAATGCTAGGTTTGCGGGGTATCGACCCCTTGTGAGCCGAAGCTAACGCGATAAGCATTCCGCCTGGGGACTACGGCCGCAAGGCTA	Bacteria	Chloroflexi	Dehalococcoidia	SAR202_clade	NA	NA	NA	Rare	Rare	3	0	3	0	13	0	6	0	0	0	9	7	6	4	9	11	15	18	0	0	0	0	0	0	0	0	0	0	0	0	0	0	0	0	0	0	15	7	9
ESV0000323	ACGAAGGGGGCTAGCGTTGTTCGGAATCACTGGGCGTAAAGCGTATGTAGGCGGATCAAAAAGTTAGATGTGAAATCCCTGGGCTCAACCCAGGAACTGCATTTAAAACTAGTGATCTAGAAATTGGTAAGGGTTAGTAGAATTTCCAGTGTAGAGGTGAAATTCGTAGATATTGGAAAGAATACCAGAAGCGAAGGCGACTAACTAGGCCATTTTTGACGCTGAGATACGAAAGCGTGGGTAGCAAACAGGATTAGATACCCTGGTAGTCCACGCAGTAAACGATGAGTGCTAGTCGCTGGTACAGTAGTATCAGTGTCGTAGCTAACGCATTAAGCACTCCGCCTGGGAAGTACGGTCGCAAGATTA	Bacteria	Proteobacteria	Alphaproteobacteria	Rhodospirillales	AEGEAN-169_marine_group	NA	NA	Rare	Rare	23	21	61	0	41	0	81	10	11	0	10	0	13	0	14	0	11	0	22	5	42	0	36	31	39	14	32	0	30	0	29	13	33	10	33	15	0	6	22
ESV0000325	ACGAACCGTCCAAACGTTATTCGGTATCACTGGGCTTAAAGCGTGCGTAGGCGGCTTGGTAGGTGAGATGTGAAAGCCCACGGCTCAACCGTGGAATTGCGTTTCAAACCCCCAAGCTCGAGGAAGATAGGGGTGATGGGAACTTATGGTGGAGCGGTGAAATGCGTTGATATCATAGGGAACACCGGTGGCGAAAGCGCATCACTGGATCTTTTCTGACGCTGAGGCACGAAAGCTAGGGTAGCGAACGGGATTAGATACCCCGGTAGTCCTAGCCGTAAACGATGAACACTGGGTTGAGGGGACTTCCACATCCTCTCGGCCGTAGCGAAAGCGTTAAGTGTTCCGCCTGGGGAGTATGGTCGCAAGGCTG	Bacteria	Planctomycetota	Planctomycetes	Pirellulales	Pirellulaceae	Rubripirellula	NA	Rare	Rare	56	114	8	0	9	0	0	0	10	0	27	0	0	0	2	0	5	0	0	0	0	0	0	0	0	0	0	0	66	19	30	0	0	0	0	0	10	7	0
ESV0000326	ACAGAGGTGGCGAACGTTGTTCGGATTTACTGGGCGTAAAGGGTCCGTAGGCGGCTTGGTGTGTCGGATGTGAAAGCTCACAGCTTAACTGTGGAATTGCATTCGAAACTGCCGAGCTAGAGTACTGGAGGGGAGAAGGGAACACTTGGTGTAGCGGTGAAATGCGTAGATATCAAGTGGAACACCGGAGGCGAAGGCGCTTCTCTGGACAGATACTGACGCTCATGGACGAAAGTTAGGGTAGCGAAAGGGATTAGATACCCCTGTAGTCCTAACCGTAAACGGTGTGCACTAGGCGTGGGAGGCTTTACCCCCTTCCGTGTCTGAGCTAACGCATTAAGTGCACCGCCTGGGGAGTACGGTCGCAAGATTA	Bacteria	Verrucomicrobiota	Kiritimatiellae	Kiritimatiellales	Kiritimatiellaceae	R76-B128	NA	Rare	Rare	0	0	0	0	0	0	0	0	24	22	33	24	50	41	83	57	39	50	0	0	0	0	0	0	0	0	0	0	0	0	0	0	0	0	0	0	17	10	18
ESV0000327	ACGGAGGGTACGAACGTTAATCGGAATTACTGGGCGTAAAGCGCGCGTAGGCGGTTTATTAAGTGGGATGTGAAAGCCCCGGGCTTAACCTGGGAACTGCATTCCAAACTGATAGACTAGAGTACGATAGAGGGGGGTAGAATTCAGAGTGTAGCGGTGAAATGCGTAGATATTCTGAGGAATACCGGTGGCGAAGGCGGCCCCCTGGATTGATACTGACGCTGAGGTGCGAAAGCGTGGGGAGCAAACAGGATTAGATACCCTGGTAGTCCACGCCGTAAACGATGTCTACTAGCCGTTGGGAGGCTTGACCTTTTAGTGGCGCAGCTAACGCGATAAGTAGACCGCCTGGGGAGTACGGTCGCAAGATTA	Bacteria	Proteobacteria	Gammaproteobacteria	OM182_clade	NA	NA	NA	Rare	Rare	27	0	70	39	79	44	52	27	62	0	50	32	54	22	30	29	31	11	0	0	0	0	0	0	0	0	0	0	0	0	0	21	26	12	19	20	0	0	0
ESV0000330	ACGGAGGGTCCGAGCGTTATCCGGAATCATTGGGTTTAAAGGGTCCGTAGGCGGGCTAATAAGTCAGAGGTGAAAGTTTGCAGCTCAACTGTAAAATTGCCTTTGATACTGTTAGTCTTGAGTTATAGTGAAGTGGTTAGAATAAGTGGTGTAGCGGTGAAATGCATAGATATCACTTAGAATACCGATTGCGAAGGCAGATCACTAACTATATACTGACGCTGAGGGACGAAAGCATGGGTAGCGAACGGGATTAGATACCCCGGTAGTCCATGCTGTAAACGATGGATACTAGCTGTTGGCTTCGGTCAGTGGCTAAGCGAAAGTGATAAGTATCCCACCTGGGGAGTACGTTCGCAAGAATG	Bacteria	Bacteroidota	Bacteroidia	Flavobacteriales	Flavobacteriaceae	NA	NA	Rare	Rare	13	0	69	65	30	55	9	12	0	0	0	0	24	0	6	0	0	0	0	0	29	0	86	4	35	10	38	0	0	0	0	0	0	0	5	0	0	0	0
ESV0000331	ACGGAGGGGGCGAGCGTTGTTCGGAATTACTGGGCGTAAAGGGCGTGTAGGCGGTTTGTTAAGTTAGGCGTGAAAGCCCCGGGCTCAACCTGGGAACTGCGCTTAATACTGGCAGACTTGAGACCGGGAGAGGGTAGTGGAATTTCCAGTGTAGAGGTGAAATTCGTAGATATTGGAAAGAACACCAGTGGCGAAGGCGGCTACCTGGCCCGGATCTGACGCTGAGGCGCGAAAGCGTGGGGAGCAAACAGGATTAGATACCCTGGTAGTCCACGCCGTAAACGATGAATGCTAGACGTCGGGAGACTTGTCTTTCGGTGTCGCCGCTAACGCATTAAGCATTCCGCCTGGGGAGTACGGCCGCAAGGTTA	Bacteria	Proteobacteria	Alphaproteobacteria	Thalassobaculales	NA	NA	NA	Intermediate fluctuating	Rare	0	0	0	0	0	0	33	0	0	0	0	0	0	0	0	0	0	0	0	0	20	0	56	8	0	0	32	0	11	0	43	12	40	19	43	23	0	0	0
ESV0000333	ACGAAGGGACCTAGCGTAGTTCGGAATTACTGGGCTTAAAGAGTTCGTAGGTGGTTAAAAAAGTTGGTGGTGAAAGCCCAGAGCTTAACTCTGGAACTGCCATCAAAACTTTTTAGCTAGAGTATGATAGAGGAAAGCAGAATTTCTAGTGTAGAGGTGAAATTCGTAGATATTAGAAAGAATACCAATTGCGAAGGCAGCTTTCTGGATCATTACTGACACTGAGGAACGAAAGCATGGGTAGCGAAGAGGATTAGATACCCTCGTAGTCCATGCCGTAAACGATGTGTGTTAGATGTTGGAAATTTATTTTCAGTATCGCAGCGAAAGCAATAAACACACCGCCTGGGGAGTACGACCGCAAGGTTA	Bacteria	Proteobacteria	Alphaproteobacteria	SAR11_clade	Clade_I	Clade_Ib	NA	Rare	Rare	0	0	0	0	0	0	0	0	0	53	0	57	0	97	29	56	0	55	0	0	0	0	0	0	0	0	0	0	0	0	0	0	0	0	0	0	0	0	0
ESV0000334	ACGGAAGGTCCAAGCGTTAATCGGAATTACTGGGCGTAAAGCGCGCGTAGGTGGTTTATTAAGTTGGATGTGAAATCCCCGGGCTCAACCTGGGAACTGCATCCAAAACTGATTCACTAGAGTACGATAGAGGGAGGTAGAATTCACAGTGTAGCGGTGGAATGCGTAGATATTGTGAAGAATACCAATGGCGAAGGCAGCCTCCTGGATCTGTACTGACACTGAGGTGCGAAAGCGTGGGTAGCGAACAGGATTAGATACCCTGGTAGTCCACGCCGTAAACGATGTCAACTAGCTGTTGGAGAACTATGTTCTTCAGTGGCGCAGCTAACGTAGTAAGTTGACCGCCTGGGGAGTACGGCCGCAAGGCTA	Bacteria	Proteobacteria	Gammaproteobacteria	SAR86_clade	NA	NA	NA	Rare	Rare	0	0	0	7	0	0	0	0	41	42	55	34	31	32	35	37	27	32	0	0	0	0	0	0	0	0	0	0	0	0	0	0	0	0	0	0	39	37	52
ESV0000335	ACGAAGGGACCTAGCGTAGTTCGGAATTACTGGGCTTAAAGAGTTCGTAGGTGGTTAAAAAAGTTGGTGGTGAAATCCCAGAGCTTAACTCTGGAACTGCCATCAAAACTTTTTAGCTAGAGTATGATAGAGGAAAGCAGAATTTCTAGTGTAGAGGTGAAATTCGTAGATATTAGAAAGAATACCGATTGCGAAGGCAGCTTTCTGGATCATTACTGACACTGAGGAACGAAAGCATGGGTAGCGAAGAGGATTAGATACCCTCGTAGTCCATGCTGTAAACGATGTGTGTTAGACGTTGGAAATTTATTTTCAGTGTCGCAGCGAAAGCAATAAACACACCGCCTGGGGAGTACGACCGCAAGGTTA	Bacteria	Proteobacteria	Alphaproteobacteria	SAR11_clade	Clade_I	Clade_Ib	NA	Rare	Rare	0	0	0	0	0	0	0	0	0	48	22	72	0	64	0	45	0	50	0	0	0	0	0	0	0	0	0	0	0	0	0	0	0	0	0	0	0	45	0
ESV0000339	ACGAAGGGACCTAGCGTAGTTCGGAATTACTGGGCTTAAAGAGTTCGTAGGTGGTTAAAAAAGTTGGTTGTGAAATCCCGGAGCTTAACTCCGGAACTGCAATCAAAACTTTTTAGCTAGAGTATGATAGAGGAAAGCAGAATTTCTAGTGTAGAGGTGAAATTCGTAGATATTAGAAAGAATACCAATTGCGAAGGCAGCTTTCTGGATCATTACTGACGCTGAGGAACGAAAGCATGGGTAGCGAAGAGGATTAGATACCCTCGTAGTCCATGCCGTAAACGATGTGTGTTAGACGTTGGAAATTTATTTTCAGTGTCGCAGCGAAAGCAGTAAACACACCGCCTGGGGAGTACGACCGCAAGGTTA	Bacteria	Proteobacteria	Alphaproteobacteria	SAR11_clade	Clade_I	Clade_Ib	NA	Rare	Rare	0	0	0	0	0	0	0	0	0	6	7	11	3	20	1	24	5	16	0	0	0	0	0	0	0	0	0	0	0	0	0	0	0	0	0	0	0	6	0
ESV0000340	ACGGAGGGATCTAGCGTTATTCGGAATTACTGGGCGTAAAGCGAGCGTAGGCTGAATTGTAAGTTGGATGTGAAATCCCAGAGCTTAACTCTGGAACTGCATCCAAAACTACATTTCTTGAGTTTGGTAGAGGAGAGTGGAATTCCTAGTGTAGAGGTGAAATTCGTAGATATTAGGAGGAACACCAGTGGCGAAGGCGACTCTCTGGGCCAATACTGACGCTGAGGTTCGAAAGCGTGGGTAGCGAACAGGATTAGATACCCTGGTAGTCCACGCAGTAAACGATGAATGCTAGATGTTGGAAACATTAGTTTTCAGTATCGCAGCTAACGCATTAAGCATTCCGCCTGGGAAGTACGGCCGCAAGGCTA	Bacteria	Proteobacteria	Alphaproteobacteria	SAR11_clade	Clade_IV	NA	NA	Rare	Rare	0	0	0	0	0	0	0	0	27	23	51	32	44	29	45	44	30	49	0	0	0	0	0	0	0	0	0	0	0	25	12	0	30	16	13	0	43	34	27
ESV0000343	ACGGAGGGATCGAACGTTAATCGGAATTACTGGGCGTAAAGCGCGCGTAGGTGGTTCATTAAGTGGGATGTGAAAGCCCTGGGCTTAACCTGGGAACTGCATTCCAAACTGGCGAACTAGAGTACGATAGAGGGGGGTAGAATTCACAGTGTAGCGGTGAAATGCGTAGATATTGTGAGGAATACCAGTGGCGAAGGCGGCCCCCTGGATTGATACTGACACTCAGTGTGCGAAAGCGTGGGGAGCAAACAGGATTAGATACCCTGGTAGTCCACGCCGTAAACGATGTCTACTAGCCGTTGGGAGGCTTGTCCTCTTAGTGGCGCAGCTAACGCGATAAGTAGACCGCCTGGGGAGTACGGTCGCAAGATTA	Bacteria	Proteobacteria	Gammaproteobacteria	OM182_clade	NA	NA	NA	Rare	Rare	175	22	39	0	129	0	0	0	0	0	0	0	10	0	11	0	13	0	0	0	0	0	0	0	0	0	0	0	127	26	20	0	0	0	0	0	66	0	49
ESV0000344	ACGGAGGGAGCTAGCGTTGTTCGGAATTACTGGGCGTAAAGAGCGTGTAGGCTGTTAGGTAAGTCAGAGGTGAAATCCCTAAGCTCAACTTAGGAACTGCCTTTGATACTATCTTACTAGAGATCGAGAGAAGTTGGCGGAATTCCAAGTGTAGAGGTGAAATTCGTAGATATTTGGAAGAACACCAGTGGCGAAAGCGGCCAACTGGCTCGTTTCTGACGCTAAGACGCGAAAGCGTGGGTAGCAAACAGGATTAGATACCCTGGTAGTCCACGCCGTAAACGATGAGTGCTAGCCGTTTGTGATTTATCACAAGTGGTGCAGCTAACGCGTTAAGCACTCCGCCTGGGGAGTACGATCGCAAGATTA	Bacteria	Proteobacteria	Alphaproteobacteria	Rickettsiales	S25-593	NA	NA	Rare	Rare	0	0	23	0	0	0	0	15	20	29	35	38	28	28	27	26	35	21	17	0	19	0	16	8	18	0	12	10	0	0	0	0	0	21	0	17	16	0	31
ESV0000345	ACGTAGGGTGCAAGCGTTAATCGGAATTACTGGGCGTAAAGCGTGCGCAGGCGGTTATGCAAGACAGAGGTGAAATCCCCGGGCTCAACCTGGGAACTGCCTTTGTGACTGCATGGCTAGAGTACGGTAGAGGGGGATGGAATTCCGCGTGTAGCAGTGAAATGCGTAGATATGCGGAGGAACACCGATGGCGAAGGCAATCCCCTGGACCTGTACTGACGCTCATGCACGAAAGCGTGGGGAGCAAACAGGATTAGATACCCTGGTAGTCCACGCCCTAAACGATGTCAACTGGTTGTTGGGAGGGTTTCTTCTCAGTAACGTAGCTAACGCGTGAAGTTGACCGCCTGGGGAGTACGGCCGCAAGGTTG	Bacteria	Proteobacteria	Gammaproteobacteria	Burkholderiales	Comamonadaceae	Paucibacter	NA	Rare	Rare	0	0	3	0	0	0	0	0	0	0	0	0	0	0	0	0	0	0	7	0	0	0	29	0	5	0	63	0	0	0	7	0	17	0	23	0	0	0	0
ESV0000346	ACGTAGGGTGCAAGCGTTAATCGGAATTACTGGGCGTAAAGCGTGCGCAGGCGGTTATGTAAGACAGTTGTGAAATCCCCGGGCTCAACCTGGGAACTGCATCTGTGACTGCATAGCTAGAGTACGGTAGAGGGGGATGGAATTCCGCGTGTAGCAGTGAAATGCGTAGATATGCGGAGGAACACCGATGGCGAAGGCAATCCCCTGGACCTGTACTGACGCTCATGCACGAAAGCGTGGGGAGCAAACAGGATTAGATACCCTGGTAGTCCACGCCCTAAACGATGTCAACTGGTTGTTGGGTCTTCACTGACTCAGTAACGAAGCTAACGCGTGAAGTTGACCGCCTGGGGAGTACGGCCGCAAGGTTG	Bacteria	Proteobacteria	Gammaproteobacteria	Burkholderiales	Comamonadaceae	Variovorax	NA	Intermediate fluctuating	Rare	0	0	0	0	0	0	0	0	0	0	0	0	0	0	0	0	0	0	6	0	0	0	70	0	19	0	84	0	0	0	22	0	0	0	516	25	0	0	0
ESV0000347	ACGGAGGGTTCAAGCGTTTTCCGGATTTATTGGGTTTAAAGAGTGCGTAGGTGGTTTATTAAGTCAGTGGTGAAATCCTACAGCTCAACTGTAGAACTGCCATTGATACTGGTAAACTTGAGTTTGGTTTAGGTAAGCGGAATTTATGATGTAGCGGTGAAATGCATAGATATCATAAGGAACACCAATAGCGAAGGCAGCTTACTGGACCATAACTGACACTGAGGCACGAAAGCGTGGGTAGCGAACAGGATTAGATACCCTGGTAGTCCACGCCGTAAACGATGCTCACTCGATGTTAGCGATATACTGTTAGCGTCCAAGCTAAAGCGTTAAGTGAGCCACCTGGGGAGTACGCCGGCAACGGTG	Bacteria	Bacteroidota	Bacteroidia	Cytophagales	Cyclobacteriaceae	Marinoscillum	NA	Rare	Rare	0	0	0	0	0	0	0	0	0	52	0	70	0	25	2	32	0	29	0	0	0	0	0	0	0	0	0	0	0	0	0	0	0	9	0	0	0	51	0
ESV0000350	ACGAACTGCGCGAACGTTATTCGGAATCACTGGGCTTAAAGAGTTCGTAGGCGGCTTGGTCAGTCAGATGTGAAATCCCACAGCCCAACTGTGGAACTGCGTTTGATACTGCCAAGCTTGAGGGAGTTAGAGGAAAGCGGAACTGATGGTGGAGCGGTGAAATGCGTTGATATCATCAGGAACACCGGTGGCGAAAGCGGCTTTCTGGAGCTCTTCTGACGCTGAGGAACGAAAGCTAGGGGAGCGAACGGGATTAGATACCCCGGTAGTCCTAGCTGTAAACGATGAGCACTAGGTCGAGGGAACCTTCACATTCTCTCGGCCGGAGCGAAAGTGTTAAGTGCTCCGCCTGGGGAGTATGGTCGCAAGGCTG	Bacteria	Planctomycetota	Planctomycetes	Pirellulales	Pirellulaceae	Blastopirellula	NA	Rare	Rare	32	0	11	0	11	0	0	0	0	0	0	0	0	0	3	0	4	0	0	0	0	0	0	0	0	0	0	0	23	0	3	0	0	0	0	0	0	0	0
ESV0000352	ACGAAGGGACCTAGCGTAGTTCGGAATTACTGGGCTTAAAGAGTTCGTAGGTGGTTAAAAAAGTTGGTGGTGAAAGCCCAGAGCTTAACTCTGGAACGGCCATCAAAACTTTTTAGCTAGAGTATGATAGAGGAAAGCAGAATTTCTAGTGTAGAGGTGAAATTCGTAGATATTAGAAAGAATACCAATTGCGAAGGCAGCTTTCTGGATCATTACTGACACTGAGGAACGAAAGCATGGGTAGCGAAGAGGATTAGATACCCTCGTAGTCCATGCCGTAAACGATGTGTGTTAGATGTTGGAAATTTATTTTCAGTATCGCAGCGAAAGCAATAAACACACCGCCTGGGGAGTACGACCGCAAGGTTA	Bacteria	Proteobacteria	Alphaproteobacteria	SAR11_clade	Clade_I	Clade_Ib	NA	Rare	Rare	0	0	0	0	0	0	0	0	0	49	0	0	20	0	18	47	0	51	0	0	0	0	0	0	0	0	0	0	0	0	0	0	0	0	0	0	0	0	0
ESV0000353	ACGGAAGGTCCAAGCGTTAATCGGAATTACTGGGCGTAAAGCGCGCGTAGGTGGTTTATTAAGTTGGATGTGAAATCCCCGGGCTCAACCTGGGAACTGCATCCAAAACTGATTCACTAGAGTACGATAGAGGGAGGTAGAATTCACAGTGTAGCGGTGGAATGCGTAGATATTGTGAAGAATACCAATGGCGAAGGCAGCCTCCTGGATCTGTACTGACACTAAGGTGCGAAAGCGTGGGTAGCGAACAGGATTAGATACCCTGGTAGTCCACGCCGTAAACGATGTCAACTAGCTGTTGGGAAACAATGTTTTTCAGTGGCGCAGCTAACGTAGTAAGTTGACCGCCTGGGGAGTACGGCCGCAAGGCTA	Bacteria	Proteobacteria	Gammaproteobacteria	SAR86_clade	NA	NA	NA	Rare	Rare	0	0	0	0	0	0	0	0	94	61	107	61	94	65	99	61	97	52	0	53	0	0	0	0	0	0	0	0	0	0	0	0	0	0	0	0	61	0	0
ESV0000354	ACGGAGGGTACAAACGTTAATCGGAATTACTGGGCGTAAAGCGCGCGTAGGCGGTTCGTTAAGTGGGATGTGAAAGCCCCGGGCTCAACCTGGGAACTGCATTCCAAACTGGCAAACTAGAGTGTGGTAGAGGGAAGTAGAATTTGATGTGTAGCGGTGAAATGCGTAGATATATCAAGGAATACCAATGGCGAAGGCAGCTTCCTGGACTAACACTGACGCTGAGGCGCGAAAGCGTGGGGAGCAAACAGGATTAGATACCCTGGTAGTCCACGCCGTAAACGATGAGAACTAGCCGTTGGGAGGTTCGCCTCTTAGTGGCGCAGCTAACGCAATAAGTTCTCCGCCTGGGGAGTACGGCCGCAAGGTTA	Bacteria	Proteobacteria	Gammaproteobacteria	KI89A_clade	NA	NA	NA	Rare	Rare	7	0	32	11	23	11	32	11	38	0	29	28	62	36	45	23	33	17	0	0	0	0	0	0	0	0	0	0	0	0	0	0	0	0	0	0	38	12	41
ESV0000358	ACGAAAGGTGCAAGCGTTAATCGGAATTACTGGGCGTAAAGCGCGCGTAGGCGGCTTGGTAAGTTGAATGTGAAAGCCCCGGGCTCAACCTGGGAACTGCATCCAAAACTGCCTAGCTAGAGTATGGTAGAGGATGGCGGAATTTCCTGTGTAGCGGTGAAATGCGTAGATATAGGAAGGAACATCAGTGGCGAAGGCGGCCATCTGGACCAATACTGACGCTGAGGTGCGAAAGCGTGGGGAGCAAACAGGATTAGATACCCTGGTAGTCCACGCCGTAAACGATGAGAACTAGCCGTTGGACATCTTGCATGTTTAGTGGCGCAGCTAACGCGATAAGTTCTCCGCCTGGGGAGTACGGCCGCAAGGTTA	Bacteria	Proteobacteria	Gammaproteobacteria	Oceanospirillales	Litoricolaceae	Litoricola	NA	Rare	Rare	0	0	17	0	0	0	13	0	0	0	0	0	0	0	0	0	0	0	45	0	50	18	60	27	54	71	46	26	0	0	14	0	9	17	16	11	0	0	0
ESV0000360	ACGAAGGGGGCTAGCGTTGTTCGGAATTACTGGGCGTAAAGCGCACGTAGGCGGACATTTAAGTCAGGGGTGAAATCCCGGGGCTCAACCCCGGAACTGCCTCTGATACTGGGTGTCTTGAGTGTGGTAGAGGTGAGTGGAATTGCGAGTGTAGAGGTGAAATTCGTAGATATTCGCAGGAACACCAGTGGCGAAGGCGGCTCACTGGACCACAACTGACGCTGAGGTGCGAAAGCGTGGGGAGCAAACAGGATTAGATACCCTGGTAGTCCACGCCGTAAACGATGGAAGCTAGCCGTCGGAGGATTTATCCTTCGGTGGCGCAGTTAACGCATTAAGCTTCCCGCCTGGGGAGTACGGTCGCAAGATTA	Bacteria	Proteobacteria	Alphaproteobacteria	Rhizobiales	Rhizobiaceae	Aurantimonas	NA	Rare	Rare	0	0	0	0	0	0	0	0	0	0	0	3	14	0	0	0	0	0	0	0	0	0	0	0	0	0	0	0	0	0	0	0	0	0	0	0	0	0	0
ESV0000361	ACGGAGGGATCGAGCGTTGCTCGGAATTACTGGGCGTAAAGGGCGCGTAGGCGGTCTTGTATGTCGGGCGTGAAAGCCCCGGGCTCAACCCGGGATGTGCGTCCGAAACTGCAAGACTAGAGTCTCGGAGAGGGAGGTGGAATTCCAGGTGTAGCGGTGGAATGCGTAGATATCTGGAAGAACACCGGTGGCGAAGGCGACCTCCTGGACGATGACTGACGCTGAGGCGCGAAAGCGTGGGTAGCAAACAGGATTAGATACCCTGGTAGTCCACGCCTTAAACGATGGGCACTAGGTGTCGCGGGTATTGACCCCTGCGGTGCCGCAGCTAACGCATTAAGTGCCCCGCCTGGGGACTACGGCCGCAAGGTTA	Bacteria	Desulfobacterota	NA	NA	NA	NA	NA	Rare	Rare	0	0	0	0	3	0	0	0	2	0	0	0	2	0	1	0	0	0	0	0	0	0	0	0	0	0	0	0	0	0	0	0	0	0	0	0	8	0	0
ESV0000362	ACGGAGGGTCCGAGCGTTATCCGGAATCATTGGGTTTAAAGGGTCCGTAGGCGGGCCTGTAAGTCAGGGGTGAAAGTTTGTGGCTCAACCATAAAATTGCCTTTGATACTGCAGGTCTTGAGTCATGGTGGGGTTGCCGGAACATGTGGTGTAGCGGTGAAATGCATAGATATCACATAGAACACCGATCGCGAAGGCAGGTGACCAACCATGTACTGACGCTGATGGACGAAAGCGTGGGTAGCGAACGGGATTAGATACCCCGGTAGTCCACGCCGTAAACGATGGATACTAGCTGTGGGGACTTCGGTCTCCGTGGCCAAGCGAAAGTGATAAGTATCCCACCTGGGGAGTACGTTCGCAAGAATG	Bacteria	Bacteroidota	Bacteroidia	Flavobacteriales	Flavobacteriaceae	Muricauda	NA	Rare	Rare	0	0	0	0	0	0	0	0	0	0	0	0	0	0	0	0	0	0	0	0	0	0	0	0	0	0	0	0	0	0	0	0	0	0	0	0	0	0	0
ESV0000363	ACGAAGGGACCTAGCGTAGTTCGGAATTACTGGGCTTAAAGAGTTCGTAGGTGGTTGAAAAAGTTGGTGGTGAAATCCCAGAGCTTAACTCTGGAACTGCCATCAAAACTTTTCAGCTAGAGTATGATAGAGGAAAGTAGAATTTCTAGTGTAGAGGTGAAATTCGTAGATATTAGAAAGAATACCGATTGCGAAGGCAGCTTTCTGGATCATTACTGACACTGAGGAACGAAAGCATGGGTAGCGAAGAGGATTAGATACCCTCGTAGTCCATGCCGTAAACGATGTGTGTTAGACGTTGGAAATTTATTTTCAGTGTCGCAGCGAAAGCGATAAACACACCGCCTGGGGAGTACGACCGCAAGGTTA	Bacteria	Proteobacteria	Alphaproteobacteria	SAR11_clade	Clade_I	Clade_Ia	NA	Rare	Rare	0	0	0	0	0	0	0	0	0	69	0	70	0	61	32	55	22	63	0	0	0	0	0	0	0	0	0	0	0	0	0	0	0	0	0	0	0	47	0
ESV0000364	ACGTAGGGTGCAAGCGTTAATCGGAATTACTGGGCGTAAAGCGTGCGCAGGCGGTTTGTTAAGACAGTTGTGAAATCCCCGGGCTCAACCTGGGAACTGCAATTGTGACTGGCAAGCTAGAGTTTGGCAGAGGGGGGTGGAATTCCTGGTGTAGCAGTGAAATGCGTAGATATCAGGAGGAACACCGATGGCGAAGGCAGCCCCCTGGGCCATGACTGACGCTCATGTACGAAAGCGTGGGGAGCAAACAGGATTAGATACCCTGGTAGTCCACGCCCTAAACGATGTCAACTAGTTGTTGGATCTTTTCTGATTTGGTAACGAAGCTAACGCGTGAAGTTGACCGCCTGGGGAGTACGGTCGCAAGATTA	Bacteria	Proteobacteria	Gammaproteobacteria	Burkholderiales	MWH-UniP1_aquatic_group	NA	NA	Rare	Rare	24	0	92	42	47	47	73	38	13	10	23	19	25	17	21	12	18	0	0	0	5	0	0	0	8	0	10	0	15	9	34	44	44	66	26	41	6	0	17
ESV0000368	ACGGAAGGTGCAAGCGTTAATCGGAATTACTGGGCGTAAAGCGCGCGTAGGTGGTTTGTTAAGTTGGATGTGAAAGCCCTGGGCTCAACCTAGGAACTGCATCCAAAACTAACTCACTAGAGTACGATAGAGGGAGGTAGAATTCATAGTGTAGCGGTGGAATGCGTAGATATTATGAAGAATACCAGTGGCGAAGGCGGCCTCCTGGATCTGTACTGACACTGAGGTGCGAAAGCGTGGGTAGCGAACAGGATTAGATACCCTGGTAGTCCACGCCGTAAACGATGACAACTAGCTGTTGGAAGACAACGTCTTTCAGTGGCGCAGCTAACGTTTTAAGTTGTCCGCCTGGGGAGTACGGCCGCAAGGCTA	Bacteria	Proteobacteria	Gammaproteobacteria	SAR86_clade	NA	NA	NA	Rare	Rare	86	155	0	0	29	0	0	0	37	0	60	46	0	0	0	0	0	0	0	0	0	0	0	0	0	0	0	0	0	0	0	0	0	0	0	0	50	57	61
ESV0000369	ACGAGGGGTGCAAGCGTTGTCCGGAATCACTGGGCGTAAAGGGTCCGTAGGCGTCCCAACAAGTCATTTGTTAAATCCACCGGCTTAACCGGTGACCTGCATTTGAAACTTTTGGGATAGAGTATAGGAGAGGAAAGTGGAATTCCTGGTGTAGCGGTGACATGCGTAGATATCAGGAGGAACACCAATGGCGAAGGCAGCTTTCTGGCCTATTACTGACGCTGAGGGACGAAAGCGTGGGGAGCGAACAGGATTAGATACCCTGGTAGTCCACGCCGTAAACGATGAGTACTTGGTGTCGGGGGATTCGACCCCTTCGGTACCGGAGCTAACGCATTAAGTACTCCGCCTGGGAACTACGACCGCAAGGTTG	Bacteria	Marinimicrobia_(SAR406_clade)	NA	NA	NA	NA	NA	Rare	Rare	0	0	3	0	0	11	4	0	5	0	9	9	0	11	8	7	6	9	0	0	0	0	0	0	0	0	0	0	0	0	0	0	0	0	0	0	0	0	0
ESV0000370	ACGGAGGATCCAAGCGTTATCCGGAATTATTGGGTTTAAAGGGTCCGTAGGTGGTTATTTAAGTCAGAGGTGAAATCCTGCCGCTTAACGGTAGAACTGCCTTTGATACTGATTAACTTGAGTTATTGTGAAGTAGTTAGAATATGTAGTGTAGCGGTGAAATGCATAGATATTACATAGAATACCGATTGCGAAGGCAGATTACTAACAATATACTGACACTGAGGGACGAAAGCGTGGGTAGCGAACAGGATTAGATACCCTGGTAGTCCACGCCGTAAACGATGGTCACTAGCTGTTTGATTAACATTGGTTAATTAAGTGGCTAAGCGAAAGTGATAAGTGACCCACCTGGGGAGTACGCTCGCAAGAGTG	Bacteria	Bacteroidota	Bacteroidia	Flavobacteriales	Flavobacteriaceae	NS5_marine_group	NA	Rare	Rare	11	27	13	27	15	34	12	18	0	27	0	24	5	5	0	0	5	22	4	28	0	14	0	0	0	19	0	17	9	31	11	30	0	35	9	34	0	35	16
ESV0000371	ACGAAGGGACCTAGCGTAGTTCGGAATTACTGGGCTTAAAGAGTTCGTAGGTGGTTAAAAAAGTTGGTTGTGAAATCCCGAAGCTTAACTTCGGAACTGCAATCAAAACTTTTTAGCTAGAGTATGATAGAGGAAAGCAGAATTTCTAGTGTAGAGGTGAAATTCGTAGATATTAGAAAGAATACCAATTGCGAAGGCAGCTTTCTGGATCATTACTGACACTGAGGAACGAAAGCATGGGTAGCGAAGAGGATTAGATACCCTCGTAGTCCATGCCGTAAACGATGTGTGTTAGACGTTGGAAATTTATTTTCAGTGTCGCAGCGAAAGCAATAAACACACCGCCTGGGGAGTACGACCGCAAGGTTA	Bacteria	Proteobacteria	Alphaproteobacteria	SAR11_clade	Clade_I	Clade_Ib	NA	Rare	Rare	0	0	0	1	0	0	0	4	9	25	12	27	17	25	13	19	10	36	0	0	0	0	0	0	0	0	0	0	0	18	0	1	0	3	3	2	0	32	0
ESV0000374	ACGAAGGGGGCTAGCGTTGTTCGGAATTACTGGGCGTAAAGCGCACGTAGGCGGATATTTAAGTCAGGGGTGAAATCCCGCAGCTCAACTGCGGAACTGCCTTTGATACTGGGTATCTTGAGTATGGAAGAGGTAAGTGGAATTCCGAGTGTAGAGGTGAAATTCGTAGATATTCGGAGGAACACCAGTGGCGAAGGCGGCTTACTGGTCCATTACTGACGCTGAGGTGCGAAAGCGTGGGGAGCAAACAGGATTAGATACCCTGGTAGTCCACGCCGTAAACGATGAATGTTAGCCGTCGGGCAGTATACTGTTCGGTGGCGCAGCTAACGCATTAAACATTCCGCCTGGGGAGTACGGTCGCAAGATTA	Bacteria	Proteobacteria	Alphaproteobacteria	Rhizobiales	Rhizobiaceae	Allorhizobium-Neorhizobium-Pararhizobium-Rhizobium	NA	Rare	Rare	0	0	0	0	0	0	0	0	0	0	0	0	0	0	0	0	0	0	31	9	0	0	15	0	10	0	13	5	43	17	155	27	0	0	10	0	0	0	36
ESV0000375	ACGGAGGATCCAAGCGTTATCCGGAATCATTGGGTTTAAAGGGTCCGCAGGCGGCCTGTTAAGTCAGAGGTGAAATCCTACAGCTCAACTGTAGAACTGCCTTTGATACTGATAGGCTTGAGTTATTGTGAAGTGGTTAGAATGTGTGGTGTAGCGGTGAAATGCTTAGATATCACACAGAATACCCATTGCGAAGGCAGATCACTAACAATATACTGACGCTCATGGACGAAAGCGTGGGGAGCGAACAGGATTAGATACCCTGGTAGTCCACGCCGTAAACGATGGATACTAACTGTTCGACCTTCGGGTTGAGTGGTCAAGCGAAAGTGATAAGTATCCCACCTGGGGAGTACGCTCGCAAGAGTG	Bacteria	Bacteroidota	Bacteroidia	Flavobacteriales	Flavobacteriaceae	NS4_marine_group	NA	Rare	Rare	0	0	0	0	0	0	0	0	0	0	0	0	0	0	0	0	0	10	0	42	0	65	35	113	15	82	0	92	0	0	0	0	0	0	0	0	0	0	0
ESV0000378	ACGGAGGGCGCAAGCGTTGTTCGGAATCACTGGGCATAAAGAGCACGTAGGCGGTCAACTAAGTCTGATGTGAAAGCCCTCGGCCCAACCGGGGAACTGCATTGGATACTGGTTGACTCGAGGACAGGAGGGGTGAGTGGAACTCCTGGTGGAACGGTGAAATGTGTAGATATCAGGAGGAACACCGGTGGCGAAAGCGGCTCACTGGCCTGTCTCTGACGCTGAGGTGCGAAAGCTAGGGGAGCGAACGGGATTAGATACCCCGGTAGTCCTAGCCGTAAACGATGGGCACTAGGTAATGGGTTTTCCCTATGGGGCTCATTGCCGTAGCTAATGTATTAAGTGCCCCGCCTGGGGAGTACGCTCGCAAGGGTA	Bacteria	Planctomycetota	OM190	NA	NA	NA	NA	Rare	Rare	0	0	0	0	16	0	0	0	0	0	0	0	0	0	5	0	1	0	0	0	0	0	0	0	0	0	0	0	0	0	0	0	0	0	0	0	8	0	2
ESV0000379	ACGAAGGGGGCTAGCGTTGTTCGGAATCACTGGGCGTAAAGCGTATGTAGGCGGATCAAAAAGTTAGATGTGAAATCCCTGGGCTCAACCCAGGAACTGCATTTAAAACTAGTGATCTAGAAATTGGTAAGGGTTAGTAGAATTTCCAGTGTAGAGGTGAAATTCGTAGATATTGGAAAGAATACCAGAAGCGAAGGCGACTAACTAGGCCATTTTTGACGCTGAGATACGAAAGCGTGGGTAGCAAACAGGATTAGATACCCTGGTAGTCCACGCAGTAAACGATGAGTGCTAGTCGCTGGTACAATAGTATCAGTGTCGTAGCTAACGCATTAAGCACTCCGCCTGGGAAGTACGGTCGCAAGATTA	Bacteria	Proteobacteria	Alphaproteobacteria	Rhodospirillales	AEGEAN-169_marine_group	NA	NA	Rare	Rare	9	0	27	0	31	43	45	38	3	0	10	0	7	0	7	0	6	0	20	0	33	20	34	0	38	0	28	29	23	0	44	0	38	0	30	18	31	19	4
ESV0000380	ACGTAGGGGGCGAGCGTTACCCGGAATCACTGGGCGTAAAGAGAGCGTAGGCGGTTTGGAAAGTCATTTGTGAAAGCTCCTGGCTCAACTAGGAGAGGTCAAGTGAAACTTCCTGACTTGAGGACGGTAGAGGTAAGCGGAATTCTTGGTGTAGCGGTGAAATGCGTAGATATCAAGAAGAACACCAGAGGCGAAGGCGGCTTACTGGGCCGTTTCTGACGCTGAGGCTCGAGAGCGTGGGTAGCAAACAGGATTAGATACCCTGGTAGTCCACGCCGTAAACGATGGATACTAGGTATGGAGGGTATCGACCCCTTCCGTGCCGAAGCTAACGCGATAAGTATCCCGCCTGGGGAGTACGGCCGCAAGGCTA	Bacteria	Chloroflexi	Dehalococcoidia	SAR202_clade	NA	NA	NA	Rare	Rare	0	0	0	0	0	0	0	0	0	0	0	0	0	0	0	5	9	6	0	0	0	0	0	0	0	0	0	0	0	0	0	0	0	0	0	0	0	4	0
ESV0000381	ACAGAGGTCCCAAGCGTTGTTCGGATTCACTGGGCGTAAAGGGTGCGTAGGCGGTGAGAAAAGTCTGATGTGAAAGCTCCGGGCTCAACCCGGAAAATGCATTGGATACTATCCCACTAGAGGATCGGAGGGGGGACTGGAATTCTTGGTGTAGCAGTGAAATGCATAGATATCAAGAGGAACACCAGTGGCGAAGGCGAGTCCCTGGACGATTCCTGACGCTGAGGCACGAAGGCTAGGGTAGCAAACAGGATTAGATACCCTGGTAGTCCTAGCAGTAAACGGTGCACACTTGCTGTAGGCGGTTCGACCCCGTCTGTGGCGTAGCTAACGTGTTAAGTGTGCCGCCTGGGGAGTACGGTCGCAAGGTTA	Bacteria	Verrucomicrobiota	Verrucomicrobiae	Pedosphaerales	Pedosphaeraceae	SCGC_AAA164-E04	NA	Intermediate fluctuating	Rare	56	64	26	0	65	74	19	12	0	0	0	0	0	0	0	0	18	0	21	0	0	0	0	0	0	0	0	0	66	38	71	15	239	30	89	18	0	0	0
ESV0000382	ACGGAGGGTGCAAGCGTTAATCGGAATTACTGGGCGTAAAGGGCGCGTAGGCGGCTTAGTCAGTCGGATGTGAAAGCCCCGGGCTTAACCTGGGAACTGCATTCGATACTGCTAAGCTAGAGTATGGAAGAGGGAAGTGGAATTCCGGGTGTAGCGGTGAAATGCGTAGATATCCGGAGGAACACCAGTGGCGAAGGCGACTTCCTGGTCCAATACTGACGCTGATGTGCGAAAGCGTGGGGAGCAAACAGGATTAGATACCCTGGTAGTCCACGCCCTAAACGATGTCAACTAGCCGTTGGGTTCATTTAAGGACTTAGTGGCGCAGCTAACGCGATAAGTTGACCGCCTGGGGAGTACGGTCGCAAGATTA	Bacteria	Proteobacteria	Gammaproteobacteria	Ga0077536	NA	NA	NA	Rare	Rare	2	0	0	0	16	0	0	0	31	5	38	7	0	0	4	0	8	5	0	0	0	0	0	0	0	0	0	0	0	0	0	0	0	0	0	0	94	10	78
ESV0000383	ACGAAGGGGGCTAGCGTTGCTCGGAATCACTGGGCGTAAAGGGTGCGTAGGCGGGTCTTTAAGTCAGGGGTGAAATCCTGGAGCTCAACTCCAGAACTGCCTTTGATACTGAAGATCTTGAGTTCGGGAGAGGTGAGTGGAACTGCGAGTGTAGAGGTGAAATTCGTAGATATTCGCAAGAACACCAGTGGCGAAGGCGGCTCACTGGCCCGATACTGACGCTGAGGCACGAAAGCGTGGGGAGCAAACAGGATTAGATACCCTGGTAGTCCACGCCGTAAACGATGAATGCCAGCCGTTGGAAAGTTTACTTTTCAGTGGCGCAGCTAACGCTTTAAGCATTCCGCCTGGGGAGTACGGTCGCAAGATTA	Bacteria	Proteobacteria	Alphaproteobacteria	Rhizobiales	Xanthobacteraceae	Afipia	broomeae	Rare	Rare	0	0	0	0	0	0	0	0	0	0	0	0	0	0	0	0	0	0	0	0	0	0	27	0	0	0	41	0	0	0	0	0	0	0	174	24	0	0	0
ESV0000385	ACGGAGGATCCAAGCGTTATCCGGAATCATTGGGTTTAAAGGGTCCGCAGGCGGTCTATTAAGTCAGAGGTGAAATCCTATCGCTCAACGATAGAACTGCCTTTGATACTGGTAGACTTGAGTTATTGTGAAGTAGTTAGAATGTGTAGTGTAGCGGTGAAATGCATAGATATTACACAGAATACCGATTGCGAAGGCAGATTACTAACAATATACTGACGCTCAGGGACGAAAGCGTGGGTAGCGAACAGGATTAGATACCCTGGTAGTCCACGCCGTAAACGATGGTCACTAGCTGTTTGACTAACATTGGTTAGTTGAGTGGCTAAGCGAAAGTGATAAGTGACCCACCTGGGGAGTACGCTCGCAAGAGTG	Bacteria	Bacteroidota	Bacteroidia	Flavobacteriales	Flavobacteriaceae	NS5_marine_group	NA	Rare	Rare	0	39	22	66	24	96	0	66	7	57	0	55	0	28	0	0	0	0	0	48	0	0	0	0	0	0	0	0	0	0	0	25	0	28	0	0	0	0	0
ESV0000386	ACCGGCGCCTCAAGTGGTCGTCGCTTTTATTGGGCCTAAAACGTCCGTAGCCGGTTTGGTACATTCGTGGGTAAATCAGCTCGCTCAACGAGCTGAATTCTGCGAGCACGGCCAGACTAGGGACCGGGAGAGGTGTGGGGAACTCTCAGGGTAGGGGTAAAATCCTGTCATCCTGAGAGGACCACCTGTTGCGAAGGCGCCACACTAGAACGGATCCGACGGTCAGGGACGAAGCCTAGGGGCACGAACCGGATTAGATACCCGGGTAGTCCTAGGTGTAAACGCTGTGGACTTGGTGTTGGGTGCGCTCCGAGCGCTTCCAGTGCCGTAGCGAAGGTGTTGAGTCCACTGCCTGGGGAGTACGGTCGCAAGGCTG	Archaea	Thermoplasmatota	Thermoplasmata	Marine_Group_II	NA	NA	NA	Rare	Rare	0	0	0	0	0	0	0	0	0	3	0	7	0	7	0	0	0	0	0	0	0	0	0	0	0	0	0	0	0	0	0	0	0	0	0	0	0	0	0
ESV0000387	ACGGAGACCTCGAGCGTTACTCGGATTCACTGGGCGTAAAGGGTGAGTAGGCGGCCAAGTATGTCGGGTGTGAAATCCCGGGGCTTAACCCCGGAACTGCGCCCGAAACTACTTGGCTAGAGTCTCGGAGAGGATAGTGGAATTCCAGGTGTAGCGGTGAAATGCGTAGATATCTGGAGGAACACCAGTGGCGAAGGCGACTGTCTGGACGAGTACTGACGCTCAATCACGAAAGCGTGGGTAGCGAAAGGGATTAGATACCCCTGTAGTCCACGCCGTAAACGTTGCACACTAAGTTTCGGAGGATTCGACCCCTTCGGAGCTCAAGCTAACGCGTTAAGTGTGCCGCCTGAGGACTACGGCCGCAAGGCTA	Bacteria	Verrucomicrobiota	Verrucomicrobiae	Opitutales	Puniceicoccaceae	MB11C04_marine_group	NA	Rare	Rare	31	0	53	40	37	0	36	56	0	0	0	0	32	23	30	0	0	0	0	0	0	0	0	0	0	0	0	0	20	0	28	0	75	32	53	0	47	0	43
ESV0000392	ACGGAGGGTGCAAGCGTTATCCGGATTTATTGGGTTTAAAGGGTCCGTAGGCGGATCATTAAGTCAGTGGTGAAAGCCGGCAGCTCAACTGTCGAACTGCCATTGATACTGATGATCTTGAATATTGTTGAAGTTGGCGGAATAGGTCATGTAGCGGTGAAATGCTTAGATATGACCTAGAACACCGATTGCGAAGGCAGCCAACTAAGCAGTTATTGACGCTGAGGGACGAAAGCGTGGGGAGCGAACAGGATTAGATACCCTGGTAGTCCACGCCGTAAACGATGATTACTCGGTATTGGCTTCGGTCAGTGCCCAAGCGAAAGTGATAAGTAATCCACCTGGGGAGTACGCCCGCAAGGGTG	Bacteria	Bacteroidota	Bacteroidia	Flavobacteriales	NS9_marine_group	NA	NA	Rare	Rare	0	0	0	0	0	0	0	0	0	13	6	13	28	7	0	11	14	8	0	0	0	0	0	0	0	0	0	0	0	0	0	0	0	0	0	0	6	0	9
ESV0000393	ACGGGAGTGGCAAGCGTTATCCGGAATTATTGGGCGTAAAGCGTCCGCAGGCGGCCTTTCAAGTCTGCTGTTAAAGCGTGGAGCTTAACTCCATTATGGCAGTGGAAACTGATTGGCTTGAGTATGGTAGGGGCAGAGGGAATTCCCGGTGTAGCGGTGAAATGCGTAGATATCGGGAAGAACACCAGTGGCGAAGGCGCTCTGCTGGGCCATTACTGACGCTCATGGACGAAAGCCAGGGGAGCGAAAGGGATTAGATACCCCTGTAGTCCTGGCCGTAAACGATGAACACTAGGTGTCGGGGGAATCGACCCCTTCGGTGTCGTAGCTAACGCGTTAAGTGTTCCGCCTGGGGAGTACGCACGCAAGTGTG	Bacteria	Cyanobacteria	Cyanobacteriia	Synechococcales	Cyanobiaceae	Prochlorococcus_MIT9313	NA	Rare	Rare	0	0	0	0	0	0	0	0	168	65	170	0	73	0	100	0	97	0	0	0	0	0	0	0	0	0	0	0	0	0	0	0	0	0	0	0	0	0	0
ESV0000394	ACGGAGGGTGCAAGCGTTAATCGGAATTACTGGGCGTAAAGAGTACGTAGGCGGCTTTGCAAGTCGGGTGTGAAAGCCCTGAGCTTAACTCAGGAACTGCATTCGATACTGCATCGCTAGAGTTTATTAGAGGATAGCGGAATTCCAGGTGTAGCGGTGAAATGCGTAGATATCTGGAAGAACACCAATGGCGAAGGCAGCTATCTGGGATACAACTGACGCTGAGGTACGAAAGCGTGGGGAGCAAACAGGATTAGATACCCTGGTAGTCCACGCCGTAAACGATGAGAACTAGACGTTGGGTATTTATATCTGGTGTCGCAGCTAACGCATTAAGTTCTCCGCCTGGGGAGTACGGCCGCAAGGTTG	Bacteria	Proteobacteria	Gammaproteobacteria	Ectothiorhodospirales	Ectothiorhodospiraceae	NA	NA	Intermediate fluctuating	Rare	69	22	30	0	59	0	60	0	0	0	0	0	0	0	0	0	0	0	0	0	0	0	0	0	0	0	0	0	245	31	80	56	84	26	26	0	0	0	0
ESV0000399	ACGGAGGGTACGAACGTTAATCGGAATTACTGGGCGTAAAGCGCGCGTAGGCGGTTTGATAAGTGGGATGTGAAAGCCCCGGGCTCAACCTGGGAACTGCATTCCAAACTGTCAGGCTAGAGTGTGGTAGAGGGAGGTAGAATTTCCTGTGTAGCGGTGAAATGCGTAGATATAGGAAGGAATACCGATGGCGAAGGCAGCCTCCTGGACCAACACTGACGCTGAGGTGCGAAAGCGTGGGGAGCAAACAGGATTAGATACCCTGGTAGTCCACGCCGTAAACGATGAGAACTAGCCGTTGGGACCTTTAAGGTCTTGGTGGCGCAGCTAACGCGATAAGTTCTCCGCCTGGGGAGTACGGCCGCAAGGTTA	Bacteria	Proteobacteria	Gammaproteobacteria	KI89A_clade	NA	NA	NA	Rare	Rare	0	0	0	0	0	0	0	0	0	0	0	0	0	0	0	0	0	0	0	0	36	0	68	37	56	48	56	47	0	0	0	0	0	0	0	0	0	0	0
ESV0000400	ACGGAGGGTTCAAGCGTTTTCCGGATTTATTGGGTTTAAAGAGTGCGTAGGTGGTTTATTAAGTCGGTGGTGAAATCCTGCAGCTCAACTGTAGAACTGCCATTGATACTGGTAAACTTGAGTTTGGTTTAGGTAAGCGGAATTTATGATGTAGCGGTGAAATGCATAGATATCATAAGGAACACCAATAGCGAAGGCAGCTTACTGGACCACAACTGACACTGAGGCACGAAAGCGTGGGTAGCGAACAGGATTAGATACCCTGGTAGTCCACGCCGTAAACGATGCTCACTCGATGTTAGCGATATACCGTTAGCGTCCAAGCTAAAGCGTTAAGTGAGCCACCTGGGGAGTACGCCGGCAACGGTG	Bacteria	Bacteroidota	Bacteroidia	Cytophagales	Cyclobacteriaceae	Marinoscillum	NA	Rare	Rare	0	49	0	0	0	0	0	34	8	44	0	53	0	0	0	0	0	20	0	0	0	0	0	0	0	0	0	0	0	0	0	0	0	0	0	0	16	54	0
ESV0000401	ACGGAGGGGGTTAGCGTTGTTCGGAATTACTGGGCGTAAAGCGCACGTAGGCGGATTAGAAAGTTAGAGGTGAAATCCCAGGGCTCAACCCTGGAACTGCCTTTAAAACTCCTAGTCTTGAGTTCGAGAGAGGTGAGTGGAATTCCAAGTGTAGAGGTGAAATTCGTAGATATTTGGAGGAACACCAGTGGCGAAGGCGGCTCACTGGCTCGATACTGACGCTGAGGTGCGAAAGTGTGGGGAGCAAACAGGATTAGATACCCTGGTAGTCCACACCGTAAACGATGAATGCCAGTCGTCGGGTAGTATACTATTCGGTGACACACCTAACGGATTAAGCATTCCGCCTGGGGAGTACGGTCGCAAGATTA	Bacteria	Proteobacteria	Alphaproteobacteria	Rhodobacterales	Rhodobacteraceae	Ascidiaceihabitans	NA	Rare	Rare	0	0	13	0	0	0	7	0	15	0	0	0	41	15	30	13	45	11	0	0	0	0	0	0	0	0	0	0	0	0	0	0	0	0	0	0	36	33	17
ESV0000403	ACGGAGGGTGCAAGCGTTGCTCGGAATTACTGGGCGTAAAGCGACCGCAGGCGGTTTGTCAGGTCGGATGTGAAAGCCCGGGGCTCAACCCCGGAACTGCATTCGAAACCGGCAGACTTGAATACGGGAGAGGAGGGCGGAATTCCTGGTGTAGAGGTGAAATTCGTAGATATCAGGAGGAACGTTCGTGGCGAAGGCGGCTCTCTGGCCCGATATTGACGCTCATGGTCGAAAGCGTGGGGAGCGAACAGGATTAGATACCCTGGTAGTCCACGCCGTAAACGATGAATGCTATCTGACGGAGGTCTATACCCATTCGTTGGAGAAGCTAACGCATTAAGCATTCCGCCTGGGGACTACGGCCGCAAGGCTA	Bacteria	Bdellovibrionota	Bdellovibrionia	Bdellovibrionales	Bdellovibrionaceae	OM27_clade	NA	Rare	Rare	19	10	0	0	5	0	0	0	0	0	6	0	8	0	0	0	2	0	0	0	0	0	0	0	0	0	0	0	24	0	8	0	0	0	0	0	24	1	9
ESV0000404	ACGTAGGGTGCGAGCGTTAATCGGAATTACTGGGCGTAAAGCGTGCGCAGGCGGTTGTGTAAGACAGGTGTGAAATCCCCGGGCTTAACCTGGGAACTGCGCTTGTGACTGCACGGCTAGAGTATGGCAGAGGGGGGTGGAATTCCACGTGTAGCAGTGAAATGCGTAGAGATGTGGAGGAACACCGATGGCGAAGGCAGCCCCCTGGGCCAATACTGACGCTCATGCACGAAAGCGTGGGGAGCAAACAGGATTAGATACCCTGGTAGTCCACGCCCTAAACGATGTCGACTAGGTGTTCGGTGAGGAGACTCATTGAGTACCGCAGCTAACGCGTGAAGTCGACCGCCTGGGGAGTACGGTCGCAAGATTA	Bacteria	Proteobacteria	Gammaproteobacteria	Burkholderiales	Rhodocyclaceae	Methyloversatilis	NA	Rare	Rare	0	0	0	0	0	0	0	0	0	0	0	0	0	0	0	0	0	0	0	0	0	0	0	0	0	0	0	0	0	0	7	0	0	0	0	0	0	0	0
ESV0000405	ACCGGCACCCCGAGTGGTAGCCACTATTATTGGGCCTAAAGCGTTCGTAGCCGGTTTGGTAAATTCTTGGGTAAATCGTACCGCTTAACGGTGCGGATTCCGGGGACACTACCAGACTTGAGACTGGGGGAGATCAGAGGTACTTGCGGGGGAGCGGTGAAATGTTGTAATCCCGCAGGGACCACCAGTGGCGAAGGCGTCTGATCAGAACGGTTCTGACGGTGAGGAACGAAACCCTGGGGCGCAAACGGGATTAGATACCCCGGTAGTCCAGGGCGTAAACGCTGCTGACTTGGTGTTGGAGATCCTACGAGGGTGTCCAGTGCTGGCGCGAAGGTATTAAGTCAGCCGCCTGGGGAGTACGGTCGCAAGACTG	Archaea	Thermoplasmatota	Thermoplasmata	Thermoplasmata_or	Thermoplasmata_fa	Marine_Group_III	NA	Rare	Rare	0	0	0	0	0	5	0	0	0	0	7	12	0	6	0	10	0	0	0	0	0	0	0	0	0	0	0	0	0	0	0	0	0	0	0	0	0	0	0
ESV0000409	ACGGAGGGGGCTAGCGTTACTCGGAATTACTGGGCGTAAAGCGAGCGTAGGCGGTTAACTAAGTTGGGGGTGAAAGCCCGGGGCTCAACCCCGGAAATGCCCTCAAAACTAGTTAGCTAGAGGACGGGAGAGGGGAGTGGAACTCCCAGTGTAGAGGTGAAATTCGTAGATATTGGGAAGAACACCAGTGGCGAAGGCGACTCTCTGGACCGTTTCTGACGCTAAGGCTCGAAAGCGTGGGTAGCAAACAGGATTAGATACCCTGGTAGTCCACGCCGTAAACGATGAGTGCTAGACGTTGGGGGGAACGCCCTTCAGTGTCGTCGCTAACGCATTAAGCACTCCGCCTGGGGAGTACGGTCGCAAGATTA	Bacteria	Proteobacteria	Alphaproteobacteria	Defluviicoccales	NA	NA	NA	Rare	Rare	95	188	0	14	20	57	0	9	0	0	5	0	0	0	0	5	0	0	0	0	0	0	0	0	0	0	0	0	19	33	12	12	0	0	0	0	0	0	0
ESV0000411	ACGAGGGGGGCAAGCGTTGTCCGGATTTATTGGGCGTAAAGGGCTCGTAGGTGGGCTAGTAAGTCAAAATTGAAATCCAATGGCTTAACCATTGTCACGGTTTTGATACTGCTAGTCTTGAGTGAAATAGAGGTAAGTGGAATTCCTGGTGTAGCGGTGAAATGCGTAGATATCAGGAGGAACGCCGAAGGAGAAGTCAGCTTACTGGATTTATACTGACACTGAGGAGCGAAAGCGTGGGTAGCAAACAGGATTAGAGACCCTGGTAGTCCACGCTGTAAACGATGAGTACTAGATGGTGGGTGATTCGACCCTCTCACTGTTACAGTTAACGCATTAAGTACTCCGCCTGGGAAGTACGTTCGCAAGAATG	Bacteria	Marinimicrobia_(SAR406_clade)	NA	NA	NA	NA	NA	Intermediate fluctuating	Rare	114	77	32	0	319	0	68	0	0	0	0	0	0	0	0	0	0	0	0	0	0	0	0	1	0	0	0	0	188	25	47	5	0	0	0	0	0	0	0
ESV0000415	ACAGAGGTCCCAAGCGTTGTTCGGATTTACTGGGCGTAAAGGGTGCGTAGGCGGTTAGAAAAGTTTGGTGTGAAATCTTCGGGCTCAACCCGGAAACTGCACTGAAAACTATTTAACTCGAGGATCGGAGAGGAGATTGGAATTCTCAGTGTAGCAGTGAAATGCGTAGATATTGAGAGGAACACCAGTTGCGAAGGCGGATCTCTGGACGATTCCTGACGCTGAGGCACGAAAGCTGGGGGAGCGAAGAGGATTAGATACCCTCGTAGTCCCAGCCGTAAACGGTGCGCACTTGCTGTGGGCGGATTCGACCCCGTCCGTGGCGAAGCTAACGCGTTAAGTGCGCCGCCTGGGGAGTACGGTCGCAAGATTA	Bacteria	Verrucomicrobiota	Verrucomicrobiae	Arctic97B-4_marine_group	NA	NA	NA	Intermediate fluctuating	Rare	281	77	0	0	0	0	0	0	0	0	0	0	0	0	0	0	0	0	0	0	0	0	0	0	0	0	0	0	339	68	67	0	0	0	0	0	0	0	0
ESV0000416	ACGGGGGGTCCGAGCGTTAATCGGAATTACTGGGCGTAAAGGGTCTGTAGGTGGTTTGTTAAGTCAGATGTGAAAGCCCAGGGCTCAACCTTGGAACTGCATTTGATACTGGCAAACTAGAGTATGGTAGAGGAATGGGGAATTTCTGGTGTAGCGGTGAAATGCGTAGAGATCAGAAGGAACACCAATGGCGAAGGCAACATTCTGGACCAATACTGACACTGAGGGACGAAAGCGTGGGGATCAAACAGGATTAGATACCCTGGTAGTCCACGCTGTAAACGATGAGTACTAGCTGTTGGATTCGGTGTAAAGGATCTAGTGGCGCAGCTAACGCGTTAAGTACTCCGCCTGGGGACTACGGCCGCAAGGCTA	Bacteria	Proteobacteria	Gammaproteobacteria	Francisellales	Francisellaceae	Francisella	NA	Rare	Rare	0	0	0	0	0	0	6	0	0	0	0	0	0	0	0	0	0	0	0	0	0	0	0	0	0	0	0	0	0	0	0	0	0	0	0	0	0	0	0
ESV0000417	ACGAAGGGACCTAGCGTAGTTCGGAATTACTGGGCTTAAAGAGTTCGTAGGTGGTTAAAAAAGTTGGTTGTGAAATCCCGAAGCTTAACTTCGGAACTGCAATCAAAACTTTTTAGCTAGAGTATGATAGAGGAAAGCAGAATTTCTAGTGTAGAGGTGAAATTCGTAGATATTAGAAAGAATACCAATTGCGAAGGCAGCTTTCTGGATCATTACTGACGCTGAGGAACGAAAGCATGGGTAGCGAAGAGGATTAGATACCCTCGTAGTCCATGCCGTAAACGATGTGTGTTAGACGTTGGAAATTTATTTTCAGTGTCGCAGCGAAAGCATTAAACACACCGCCTGGGGAGTACGACCGCAAGGTTA	Bacteria	Proteobacteria	Alphaproteobacteria	SAR11_clade	Clade_I	Clade_Ib	NA	Rare	Rare	3	8	25	50	17	40	25	44	12	17	5	23	7	18	2	23	8	20	7	5	0	0	4	0	0	0	0	3	0	0	4	7	2	11	1	12	10	14	11
ESV0000418	ACGGAGGATCCAAGCGTTATCCGGAATTATTGGGTTTAAAGGGTCCGCAGGCGGTCTATTAAGTCAGAGGTGAAATCTTGCAGCTCAACTGTAAAATTGCCTTTGATACTGGTAGACTTGAGTCATTGTGAAGTGGTTAGAATGTGTAGTGTAGCGGTGAAATGCATAGATATTACACAGAATACCAATTGCGAAGGCAGATCACTAACAATGTACTGACGCTCATGGACGAAAGCGTGGGGAGCGAACAGGATTAGATACCCTGGTAGTCCACGCCGTAAACGATGGATACTAACTGTTCGTCCGCCTCGGCGGATGAGTGGTTAAGCGAAAGTGATAAGTATCCCACCTGGGGAGTACGCTCGCAAGAGTG	Bacteria	Bacteroidota	Bacteroidia	Flavobacteriales	Flavobacteriaceae	NS4_marine_group	NA	Rare	Rare	13	50	0	0	0	74	0	37	0	35	0	41	0	38	0	34	0	20	0	34	0	0	0	0	0	0	0	0	0	23	0	50	0	33	7	28	0	0	0
ESV0000419	ACGAAGGGGGCTAGCGTTGTTCGGAATCACTGGGCGTAAAGCGTATGTAGGCGGATCAAAAAGTTAGATGTGAAATCCCTGGGCTCAACCCAGGAACTGCATTTAAAACTAGTGATCTAGAAATTGGTAAGGGTTAGTAGAATTTCCAGTGTAGAGGTGAAATTCGTAGATATTGGAAAGAATACCAGAAGCGAAGGCGACTAACTAGGCCATTTTTGACGCTGAGATACGAAAGCGTGGGTAGCAAACAGGATTAGATACCCTGGTAGTCCACGCAGTAAACGATGAGTGCTAGTCGCTGGTACAATGGTATCAGTGTCGTAGCTAACGCATTAAGCACTCCGCCTGGGAAGTACGGTCGCAAGATTA	Bacteria	Proteobacteria	Alphaproteobacteria	Rhodospirillales	AEGEAN-169_marine_group	NA	NA	Rare	Rare	20	0	40	0	40	0	76	0	19	0	19	0	26	0	45	0	22	0	48	23	60	0	74	0	80	0	45	0	0	0	0	0	0	0	0	0	0	0	27
ESV0000421	ACGTAGGTGGCAAGCGTTATCCGGAATTATTGGGCGTAAAGCGCGCGTAGGCGGTTTTTTAAGTCTGATGTGAAAGCCCACGGCTCAACCGTGGAGGGTCATTGGAAACTGGAAAACTTGAGTGCAGAAGAGGAAAGTGGAATTCCATGTGTAGCGGTGAAATGCGCAGAGATATGGAGGAACACCAGTGGCGAAGGCGACTTTCTGGTCTGTAACTGACGCTGATGTGCGAAAGCGTGGGGATCAAACAGGATTAGATACCCTGGTAGTCCACGCCGTAAACGATGAGTGCTAAGTGTTAGGGGGTTTCCGCCCCTTAGTGCTGCAGCTAACGCATTAAGCACTCCGCCTGGGGAGTACGACCGCAAGGTTG	Bacteria	Firmicutes	Bacilli	Staphylococcales	Staphylococcaceae	Staphylococcus	NA	Rare	Rare	0	5	25	0	0	0	0	0	0	0	0	0	0	0	0	0	0	0	0	0	2	0	0	0	0	0	0	0	0	0	0	0	0	0	0	0	0	0	0
ESV0000423	ACGGAGGGGGCTAGCGTTGTTCGGAATCACTGGGCGTAAAGCGCGCGTAGGCGGACTGATCAGTTGGGGGTGAAAGCCCGGAGCTCAACTCCGGAACTGCCTTCAATACTGTCAGTCTTGAGGTCGAGAGAGGTAAGCGGAATTCCGAGTGTAGAGGTGAAATTCGTAGATATTCGGAAGAACACCAGTGGCGAAGGCGGCTTACTGGCTCGATACTGACGCTGAGGTGCGAAAGCGTGGGGAGCAAACAGGATTAGATACCCTGGTAGTCCACGCCGTAAACGATGAATGCTAGCTGTCGGGCAGTTTACTGTTCGGTGGCGCAGCTAACGCATTAAGCATTCCGCCTGGGGAGTACGGTCGCAAGACTA	Bacteria	Proteobacteria	Alphaproteobacteria	Parvibaculales	PS1_clade	NA	NA	Rare	Rare	0	0	10	0	8	13	9	0	0	0	0	0	0	0	0	0	0	0	16	21	33	13	0	23	27	23	22	18	0	0	10	23	16	33	21	26	0	13	0
ESV0000425	ACGGAGGGGGCAAGCGTTGTTCGGAATTACTGGGCGTAAAGGGCACGTAGGCGGCGATGCGGGTCAGGTGTGAAAGCCCCGGGCTTAACCTGGGAACTGCACTTGAAACTGCATTGCTTGAGGACGGAAGAGGAGAATGGAATTCCCAGTGTAGAGGTGAAATTCGTAGATATTGGGAAGAACACCAGTGGCGAAGGCGATTCTCTGGTCCGTATCTGACGCTGAGGTGCGAAAGCGTGGGGAGCAAACAGGATTAGATACCCTGGTAGTCCACGCCGTAAACGATGCACGCTAGACGTTGGTGGTTCAGCCATCGGTGTCGCAGCTAACGCGTTAAGCGTGCCGCCTGGGGAGTACGGTCGCAAGATTA	Bacteria	Proteobacteria	Alphaproteobacteria	NA	NA	NA	NA	Intermediate fluctuating	Rare	404	60	19	10	95	15	23	2	0	0	0	0	0	0	0	0	0	0	1	0	0	0	0	0	0	0	0	0	22	0	0	0	0	0	0	0	0	0	0
ESV0000426	ACGGAAGGTGCAAGCGTTAATCGGAATTACTGGGCGTAAAGCGCGCGTAGGTGGTTTGTTAAGTTGGATGTGAAAGCCCTGGGCTCAACCTAGGAACTGCATCCAAAACTAACTCACTTGAGTACGATAGAGGGAGGTAGAATTCATAGTGTAGCGGTGGAATGCGTAGATATTATGAAGAATACCGGTGGCGAAGGCGGCCTCCTGGATCTGTACTGACACTGAGGTGCGAAAGCGTGGGTAGCGAACAGGATTAGATACCCTGGTAGTCCACGCCGTAAACGATGACAACTAGCTGTTGGGAGACAATGTCTTTCAGTGGCGCAGCTAACGCTTTAAGTTGTCCGCCTGGGGAGTACGGCCGCAAGGCTA	Bacteria	Proteobacteria	Gammaproteobacteria	SAR86_clade	NA	NA	NA	Rare	Rare	0	0	0	0	0	0	0	0	0	24	0	29	0	40	22	33	27	38	0	0	0	0	0	0	0	0	0	0	0	0	0	0	0	0	0	0	0	40	0
ESV0000427	ACGAAGGGTGCTAGCGTTGTTCGGAATTACTGGGCGTAAAGGGCGTGTAGGCGGATGATCAAGCTAGGGGTGAAAGCCCAGGGCCCAACCCTGGAATTGCCTTTAGAACTGATTGTCTAGAATCCGTAAGGGGAGTGTGGAATTCCTAGTGTAGAGGTGAAATTCGTAGATATTAGGAAGAACACCAGTGGCGAAGGCGGCACTCTGGTACGGTATTGACGCTGAGGCGCGAAAGCGTGGGGAGCAAACAGGATTAGATACCCTGGTAGTCCACGCCGTAAACGATGTCTGCTAGCCGTTTGGACACTTAGTGTCTGGGTGGCGCCGCTAACGCATTAAGCAGACCGCCTGGGGAGTACGGTCGCAAGATTA	Bacteria	Proteobacteria	Alphaproteobacteria	NA	NA	NA	NA	Rare	Rare	0	0	0	0	0	0	0	0	0	0	0	0	0	17	0	0	0	0	37	4	63	0	97	26	57	0	70	9	0	0	0	0	0	0	0	0	0	0	0
ESV0000428	ACGAAGGGGGCTAGCGTTGTTCGGAATCACTGGGCGTAAAGCGTATGTAGGCGGATCAAAAAGTTAGATGTGAAATCCCTGGGCTCAACCCAGGAACTGCATTTAAAACTAGTGATCTAGAATTTGGTAGGGGCCAGTAGAATTTCCAGTGTAGAGGTGAAATTCGTAGATATTGGAAAGAATACCAGTGGCGAAGGCGACTGGCTGGGCCATTTTTGACGCTGAGATACGAAAGCGTGGGTAGCAAACAGGATTAGATACCCTGGTAGTCCACGCAGTAAACGATGAGTGCTAGTCGCTGGGACAATAGTTTCAGTGTCGAAGCTAACGCATTAAGCACTCCGCCTGGGAAGTACGGTCGCAAGATTA	Bacteria	Proteobacteria	Alphaproteobacteria	Rhodospirillales	AEGEAN-169_marine_group	NA	NA	Rare	Rare	23	0	9	0	0	0	11	0	28	15	30	0	35	0	28	0	32	0	0	0	0	0	0	0	0	0	0	0	0	0	0	0	0	0	0	0	42	20	52
ESV0000430	ACAGAGGGTGCGAGCGTTAATCGGAATTACTGGGCGTAAAGGGCGCGTAGGCGGCCTGGTAAGTCGGATGTGAAAGCCCTGGGCTTAACCTGGGAATTGCATTCGATACTGCCAAGCTAGAGTACGGTAGAGGAAAGCGGAATTCCGGGTGTAGCGGTGAAATGCGTAGATATCCGGAGGAACATCAGTGGCGAAGGCGGCTTTCTGGACTGATACTGACGCTGAGGCGCGAAAGCGTGGGGAGCAAACAGGATTAGATACCCTGGTAGTCCACGCCCTAAACGATGAGAACTAGCCGTTGGGAGCATTTAAGCTCTTAGTGGCGCAGCTAACGCGTTAAGTTCTCCGCCTGGGGAGTACGGCCGCAAGGTTA	Bacteria	Proteobacteria	Gammaproteobacteria	Nitrosococcales	Nitrosococcaceae	Cm1-21	NA	Intermediate fluctuating	Rare	299	29	12	0	84	0	3	0	0	0	0	0	0	0	0	0	0	0	19	0	0	0	0	0	0	0	0	0	67	0	22	0	3	0	0	0	22	0	20
ESV0000431	ACAGAGGTCCCAAGCGTTGTTCGGATTTACTGGGCGTAAAGGGTGCGTAGGCGGTTAAAAAAGTTTGGTGTGAAATCTTCGGGCTTAACCCGGAAACTGCACTGAAAACTATTTAACTAGAGGATCGGAGAGGAGATTGGAATTCTCAGTGTAGCAGTGAAATGCGTAGATATTGAGAGGAACACCAGTTGCGAAGGCGGATCTCTGGACGATTCCTGACGCTGAGGCACGAAAGCTGGGGGAGCGAAGAGGATTAGATACCCTCGTAGTCCCAGCCGTAAACGGTGCGCACTTGCTGTGGGCGGATTCGACCCCGTCCGTGGCGAAGCTAACGCGTTAAGTGCGCCGCCTGGGGAGTACGGTCGCAAGATTA	Bacteria	Verrucomicrobiota	Verrucomicrobiae	Arctic97B-4_marine_group	NA	NA	NA	Intermediate fluctuating	Rare	248	31	0	0	67	0	0	0	0	0	0	0	0	0	0	0	0	0	0	0	0	0	0	0	0	0	0	0	0	0	0	0	0	0	0	0	84	0	102
ESV0000433	ACGGAGGGGGCTAGCGTTACTCGGAATTACTGGGCGTAAAGCGAGCGTAGGCGGTTAACCAAGTTGGGGGTGAAAGCCCGGGGCTCAACCCCGGAAATGCCCTCAAAACTAGTTAGCTAGAGGACGGGAGAGGGGAGTGGAACTCCCAGTGTAGAGGTGAAATTCGTAGATATTGGGAAGAACACCAGTGGCGAAGGCGACTCTCTGGACCGTTTCTGACGCTAAGGCTCGAAAGCGTGGGTAGCAAACAGGATTAGATACCCTGGTAGTCCACGCCGTAAACGATGAGTGCTAGACGTTGGGGGGAACGCCCTTCAGTGTCGTCGCTAACGCATTAAGCACTCCGCCTGGGGAGTACGGTCGCAAGATTA	Bacteria	Proteobacteria	Alphaproteobacteria	Defluviicoccales	NA	NA	NA	Rare	Rare	24	56	0	0	0	0	0	0	0	0	0	17	0	0	0	0	0	22	0	0	0	0	0	0	0	0	0	0	0	0	0	0	0	0	0	0	23	28	0
ESV0000435	ACGAAGGGTGCAAGCGTTAATCGGAATTACTGGGCGTAAAGCGCGCGTAGGTGGTTCGTTAAGTTGGATGTGAAAGCCCCGGGCTCAACCTGGGAACTGCATCCAAAACTGGCGAGCTAGAGTATGGCAGAGGGTGGTGGAATTTCCTGTGTAGCGGTGAAATGCGTAGATATAGGAAGGAACACCAGTGGCGAAGGCGACCACCTGGGCTAATACTGACACTGAGGTGCGAAAGCGTGGGGAGCAAACAGGATTAGATACCCTGGTAGTCCACGCCGTAAACGATGTCGACTAGCCGTTGGGATCCTTGAGATCTTAGTGGCGCAGCTAACGCATTAAGTCGACCGCCTGGGGAGTACGGCCGCAAGGTTA	Bacteria	Proteobacteria	Gammaproteobacteria	Pseudomonadales	Pseudomonadaceae	Pseudomonas	NA	Rare	Rare	0	0	0	0	0	0	0	0	0	0	0	0	0	0	0	0	0	0	15	0	0	0	0	0	11	0	0	0	32	0	0	0	9	0	0	0	11	0	0
ESV0000438	ACGGAGGGTCCAAGCGTTAATCGGAATTACTGGGCGTAAAGCGCGCGTAGGCGGTTTAGCAAGTTGTATGTGAAAGCCCTGGGCTCAACCTAGGAACTGCATCCAAAACTACTAAGCTAGAGTACGAGAGAGGAGAGTAGAATTTCTGGTGTAGCGGTGAAATGCGTAGATATCAGAAGGAATACCAATGGCGAAGGCAGCTCTCTGGCTCGTCACTGACGCTGAGGTGCGAAAGCGTGGGTAGCAAACAGGATTAGATACCCTGGTAGTCCACGCCGTAAACGATGAGAACTAGCCGTTGGGCAGATTTAACTGTTCAGTGGCACAGCTAACGCATTAAGTTCTCCGCCTGGGGAGTACGGCCGCAAGGCTA	Bacteria	Proteobacteria	Gammaproteobacteria	SAR86_clade	NA	NA	NA	Rare	Rare	43	181	12	21	62	97	33	41	0	0	0	0	0	0	0	0	0	0	0	0	0	0	0	0	0	0	0	0	35	67	3	23	0	0	0	0	33	15	0
ESV0000439	ACGAAGGGACCTAGCGTAGTTCGGAATTACTGGGCTTAAAGAGTTCGTAGGTGGTTGAAAAAGTTGGTGGTGAAATCCCAGAGCTTAACTCTGGAACTGCCATCAAAACTTTTCAGCTAGAGTATGATAGAGGAAAGCAGAATTTCTAGTGTAGAGGTGAAATTCGTAGATATTAGAAAGAATACCAATTGCGAAGGCAGCTTTCTGGATCATTACTGACACTGAGGAACGAAAGCATGGGTAGCGAAGAGGATTAGATACCCTCGTAGTCCATGCCGTAAACGATGTGTGTTAGACGTTGGAAATTTATTTTCAGTGTCGCAGTGAAAACGATAAACACACCGCCTGGGGAGTACGACCGCAAGGTTA	Bacteria	Proteobacteria	Alphaproteobacteria	SAR11_clade	Clade_I	Clade_Ia	NA	Rare	Rare	0	0	0	24	0	0	16	34	0	29	0	22	0	26	0	32	0	26	0	39	0	0	0	0	0	0	0	0	0	0	0	58	0	69	28	74	0	28	0
ESV0000440	ACAGAGGGTGCGAGCGTTAATCGGATTTACTGGGCGTAAAGCGTGCGTAGGCGGCTTCTTAAGTCGGATGTGAAATCCCTGAGCTTAACTTAGGAATTGCATTCGATACTGGGAAGCTAGAGTATGGGAGAGGATGGTAGAATTCCAGGTGTAGCGGTGAAATGCGTAGAGATCTGGAGGAATACCGATGGCGAAGGCAGCCATCTGGCCTAATACTGACGCTGAGGTACGAAAGCATGGGGAGCAAACAGGATTAGATACCCTGGTAGTCCATGCCGTAAACGATGTCTACTAGCCGTTGGGGCCTTTGAGGCTTTAGTGGCGCAGCTAACGCGATAAGTAGACCGCCTGGGGAGTACGGTCGCAAGACTA	Bacteria	Proteobacteria	Gammaproteobacteria	Pseudomonadales	Moraxellaceae	Acinetobacter	NA	Rare	Rare	0	0	0	0	0	0	0	0	0	0	0	0	0	0	0	0	0	0	136	0	12	0	0	0	19	0	48	0	0	0	0	0	0	0	0	0	0	0	0
ESV0000441	ACGGGAGTGGCAAGCGTTATCCGGAATTATTGGGCGTAAAGCGTCCGCAGGCGGCTTTTCAAGTCTGCTGTTAAAACGTGGAGCTTAACTCCATCATGGCAGTGGAAACTGAAAGGCTTGAGTATGGTAGGGGCAGAGGGAATTCCCGGTGTAGCGGTGAAATGCGTAGATATCGGGAAGAACACCAGTGGCGAAGGCGCTCTGCTGGGCCATTACTGACGCTCATGGACGAAAGCCAGGGGAGCGAAAGGGATTAGATACCCCTGTAGTCCTGGCCGTAAACGATGAACACTAGGTGTCGGGGGAATCGACCCCTTCGGTGTCGTAGCTAACGCGTTAAGTGTTCCGCCTGGGGAGTACGCACGCAAGTGTG	Bacteria	Cyanobacteria	Cyanobacteriia	Synechococcales	Cyanobiaceae	Prochlorococcus_MIT9313	marinus	Rare	Rare	19	0	45	0	63	0	96	0	0	0	0	0	0	0	32	0	36	0	0	0	0	0	0	0	0	0	0	0	86	0	60	0	81	0	24	0	0	0	0
ESV0000442	ACGAAGGGTGCAAGCGTTACTCGGAATTACTGGGCGTAAAGCGTGCGTAGGTGGTCGTTTAAGTCCGTTGTGAAAGCCCTGGGCTCAACCTGGGAACTGCAGTGGATACTGGGCGACTAGAATGTGGTAGAGGGTAGCGGAATTCCTGGTGTAGCAGTGAAATGCGTAGAGATCAGGAGGAACATCCATGGCGAAGGCAGCTACCTGGACCAACATTGACACTGAGGCACGAAAGCGTGGGGAGCAAACAGGATTAGATACCCTGGTAGTCCACGCCCTAAACGATGCGAACTGGATGTTGGGTGCAATTTGGCACGCAGTATCGAAGCTAACGCGTTAAGTTCGCCGCCTGGGGAGTACGGTCGCAAGACTG	Bacteria	Proteobacteria	Gammaproteobacteria	Xanthomonadales	Xanthomonadaceae	Stenotrophomonas	NA	Rare	Rare	0	7	0	0	0	0	0	0	0	0	0	0	0	0	0	0	0	0	61	0	0	0	2	15	0	0	22	43	0	5	90	1	0	0	8	0	28	0	0
ESV0000444	ACGGAGGATCCAAGCGTTATCCGGAATTATTGGGTTTAAAGGGTCCGCAGGCGGTTTTTTAAGTCAGAGGTGAAATCCTACAGCTCAACTGTAGAATTGCCTTTGATACTGAAAGACTTGAGTTATTGTGAAGTGGTTAGAATGTGTGGTGTAGCGGTGAAATGCATAGATATCACACAGAATACCAATTGCGAAGGCAGATCACTAACAATTAACTGACGCTCAGGGACGAAAGCGTGGGTAGCGAACAGGATTAGATACCCTGGTAGTCCACGCCGTAAACGATGGATACTAGCTGTATGTCTACCTCAGGTAGATGTGTGGCCAAGCGAAAGTGATAAGTATCCCACCTGGGGAGTACGATCGCAAGATTG	Bacteria	Bacteroidota	Bacteroidia	Flavobacteriales	Flavobacteriaceae	NS4_marine_group	NA	Rare	Rare	0	0	0	0	0	0	0	0	0	69	0	41	0	50	0	55	0	50	0	0	0	0	0	0	0	0	0	0	0	0	0	0	0	0	0	0	0	0	0
ESV0000445	ACGGAGGGTACGAACGTTAATCGGAATTACTGGGCGTAAAGCGCGCGTAGGCGGTTTTGTAAGTGGGATGTGAAAGCCCCGGGCTCAACCTGGGAACTGCATTCCAAACTGCAAAACTAGAGTATGGTAGAGGGAGGTAGAATTTCCTGTGTAGCGGTGAAATGCGTAGATATAGGAAGGAATACCGATGGCGAAGGCAGCCTCCTGGACCAATACTGACGCTGAGGTGCGAAAGCGTGGGGAGCAAACAGGATTAGATACCCTGGTAGTCCACGCCGTAAACGATGAGAACTAGCCGTTGGGGCCTTTAAGGCTTTGGTGGCGCAGCTAACGCGATAAGTTCTCCGCCTGGGGAGTACGGCCGCAAGGTTA	Bacteria	Proteobacteria	Gammaproteobacteria	KI89A_clade	NA	NA	NA	Rare	Rare	0	0	48	0	31	0	26	0	0	0	0	0	0	0	0	0	0	0	50	0	70	0	68	0	65	0	79	0	0	0	32	0	69	0	81	0	0	0	0
ESV0000446	ACGTAGGGGGCGAGCGTTGTCCGGATTTATTGGGCGTAAAGAGCTCGTAGGCGGTTCAACAAGTCGGTCGTGAAAGTTTAGGGCTTAACCCTGAAATGTCGATCGATACTGTTGTGACTAGGATATGGTAGAGGTGAATGGAATTCCGAGTGTAGCGGTGAAATGCGTAGATATTCGGAGGAACACCAATTGCGAAGGCAGTTCACTGGACCACTATCGACGCTGAGGAGCGAAAGCTAGGGGAGCAAACAGGATTAGATACCCTGGTAGTCCTAGCTGTAAACGATGGATACTAGATGTAGGAATTGGATTGACGATTTCTGTATCGTAGCTAACGCGTTAAGTATCCCGCCTGGGGAGTACGGTCGCAAGACTA	Bacteria	Actinobacteriota	Acidimicrobiia	Actinomarinales	Actinomarinaceae	Candidatus_Actinomarina	NA	Rare	Rare	0	0	0	0	0	0	0	0	0	0	0	0	0	18	0	33	0	22	0	0	0	0	0	0	0	0	0	0	0	0	0	0	0	0	0	0	0	0	0
ESV0000447	ACGGAAGGTGCAAGCGTTAATCGGAATTACTGGGCGTAAAGCGCGCGTAGGTGGTTTGTTAAGTTGGATGTGAAAGCCCTGGGCTCAACCTAGGAACTGCATCCAAAACTAACTCACTTGAGTACGATAGAGGGAGGTAGAATTCATAGTGTAGCGGTGGAATGCGTAGATATTATGAAGAATACCAGTGGCGAAGGCGGCCTCCTGGATCTGTACTGACACTGAGGTGCGAAAGCGTGGGTAGCGAACAGGATTAGATACCCTGGTAGTCCACGCCGTAAACGATGACAACTAGCTGTTGGGAGACAAATTCTTTCAGTGGCGCAGCTAACGTTTTAAGTTGTCCGCCTGGGGAGTACGGCCGCAAGGCTA	Bacteria	Proteobacteria	Gammaproteobacteria	SAR86_clade	NA	NA	NA	Rare	Rare	0	0	0	0	0	0	21	0	0	0	17	0	0	0	0	0	0	0	22	44	61	59	80	55	63	40	90	45	0	0	0	0	0	0	0	0	0	0	0
ESV0000448	ACGAAGGGACCTAGCGTAGTTCGGAATTACTGGGCTTAAAGAGCTCGTAGGTGGTTAAAAAAGTTGGTGGTGAAATCCCAAGGCTTAACCTTGGAACTGCCATCAAAACTTTTTAGCTAGAGTGTGATAGAGGAAAGTGGAATTTCTAGTGTAGAGGTGAAATTCGTAGATATTAGAAAGAACACCAAATGCGAAGGCAACTTTCTGGATCACTACTGACACTGAGGAGCGAAAGCATGGGTAGCGAAGAGGATTAGATACCCTCGTAGTCCATGCTGTAAACGATGTGTGCTAGACGTTGGAAATTTTATTTTCAGTGTCGCAGCAAAAGCGTTAAGCACACCGCCTGGGGAGTACGACCGCAAGGTTA	Bacteria	Proteobacteria	Alphaproteobacteria	SAR11_clade	Clade_II	NA	NA	Rare	Rare	0	0	0	51	0	0	0	0	0	0	0	0	0	30	0	33	0	30	0	0	0	0	0	0	0	0	0	0	0	0	0	0	0	0	0	0	0	30	0
ESV0000449	ACGGGAGTGGCAAGCGTTATCCGGAATTATTGGGCGTAAAGCGTCCGCAGGCGGCCTGAAAAGTCTGCTGTTAAAGCATGGAGCTTAACTCCATTTCAGCAGTGGAAACTGTCAGGCTTGAGTGTGGTAGGGGCAGAGGGAATTCCCGGTGTAGCGGTGAAATGCGTAGATATCGGGAAGAACACCAGTGGCGAAAGCGCTCTGCTGGGCCATAACTGACGCTCATGGACGAAAGCCAGGGGAGCGAAAGGGATTAGATACCCCTGTAGTCCTGGCCGTAAACGATGAACACTAGGTGTCGGGGGAATCGACCCCCTCGGTGTCGTAGCCAACGCGTTAAGTGTTCCGCCTGGGGAGTACGCACGCAAGTGTG	Bacteria	Cyanobacteria	Cyanobacteriia	Synechococcales	Cyanobiaceae	Cyanobium_PCC-6307	NA	Intermediate fluctuating	Rare	22	0	24	0	0	0	15	0	0	0	21	0	41	0	0	0	35	0	0	0	0	0	0	0	0	0	0	0	80	0	232	14	158	55	82	0	0	0	0
ESV0000453	ACGAAGGGGGCTAGCGTTGTTCGGAATCACTGGGCGTAAAGCGTATGTAGGCGGATCAAAAAGTTAGATGTGAAATCCCTGGGCTCAACCCAGGAACTGCATTTAAAACTAGTGATCTAGAAATTGGTAAAGGTTAGTAGAATTTCCAGTGTAGAGGTGAAATTCGTAGATATTGGAAAGAATACCAGAAGCGAAGGCGACTAACTAGGCCATTTTTGACGCTGAGATACGAAAGCGTGGGTAGCAAACAGGATTAGATACCCTGGTAGTCCACGCAGTAAACGATGAGTGCTAGTCGCTGGGACAATAGTTTCAGTGTCGTAGCTAACGCATTAAGCACTCCGCCTGGGAAGTACGGTCGCAAGATTA	Bacteria	Proteobacteria	Alphaproteobacteria	Rhodospirillales	AEGEAN-169_marine_group	NA	NA	Rare	Rare	7	0	26	0	26	0	26	0	21	0	31	0	23	0	35	0	18	0	17	0	31	7	33	0	51	0	42	8	0	0	11	0	21	0	10	0	24	0	27
ESV0000455	ACGGAGGGTGCGAGCGTTAATCGGAATTACTGGGCGTAAAGCGCGCGTAGGCGGCTTTGTTAGTCGGATGTGAAATCCCCGGGCTTAACCTGGGAACTGCATTCGATACTGCAAAGCTAGAGTATGGAAGAGGGAAGTGGAATTCCGGGTGTAGCGGTGAAATGCGTAGATATCCGGAGGAACACCAGTGGCGAAGGCGACTTCCTGGGCCAATACTGACGCTGAGGTGCGAAAGCGTGGGGAGCAAACAGGATTAGATACCCTGGTAGTCCACGCCCTAAACGATGTCAACTAGCCGTTGGGTTCATTTAAGGACTTAGTGGCGCAGCTAACGCGATAAGTTGACCGCCTGGGGAGTACGGCCGCAAGGTTA	Bacteria	Proteobacteria	Gammaproteobacteria	Ga0077536	NA	NA	NA	Intermediate fluctuating	Rare	421	50	11	0	13	8	0	0	0	0	0	0	0	0	0	0	0	0	0	0	0	0	0	0	0	0	0	0	86	0	34	0	0	0	0	0	0	0	0
ESV0000456	ACGGAGGGTCCGAGCGTTATCCGGAATCATTGGGTTTAAAGGGTCCGTAGGCGGGCCTGTAAGTCAGGGGTGAAAGTTTGTGGCTCAACCATAAAATTGCCTTTGATACTGCAGGTCTTGAGTCATGGTGGGGTCGCCGGAACATGTGGTGTAGCGGTGAAATGCATAGATATCACATAGAACACCGATCGCGAAGGCAGGTGGCCAACCATGTACTGACGCTGATGGACGAAAGCGTGGGTAGCGAACGGGATTAGATACCCCGGTAGTCCACGCCGTAAACGATGGATACTAGCTGTGGGGACTTCGGTCTCCGTGGCCAAGCGAAAGTGATAAGTATCCCACCTGGGGAGTACGTTCGCAAGAATG	Bacteria	Bacteroidota	Bacteroidia	Flavobacteriales	Flavobacteriaceae	Muricauda	NA	Rare	Rare	0	0	0	0	0	0	0	0	0	0	0	0	0	15	0	0	0	0	0	0	0	0	0	0	0	0	0	0	0	0	0	0	0	0	0	0	0	0	0
ESV0000457	ACGGAGGGTACGAACGTTAATCGGAATTACTGGGCGTAAAGCGCGCGTAGGCGGTTCGATAAGTGGGATGTGAAAGCCCCGGGCTCAACCTGGGAACTGCATTCCAAACTGTCAGACTAGAGTGTGGTAGAGGGAGGTAGAATTTCCTGTGTAGCGGTGAAATGCGTAGATATAGGAAGGAATACCGATGGCGAAGGCAGCCTCCTGGACCAACACTGACGCTGAGGTGCGAAAGCGTGGGGAGCAAACAGGATTAGATACCCTGGTAGTCCACGCCGTAAACGATGAGAACTAGCCGTTGGGGCCTTTAAGGCTTTGGTGGCGCAGCTAACGCGATAAGTTCTCCGCCTGGGGAGTACGGCCGCAAGGTTA	Bacteria	Proteobacteria	Gammaproteobacteria	KI89A_clade	NA	NA	NA	Rare	Rare	0	0	36	0	0	0	0	0	0	0	0	0	0	0	0	0	0	0	0	0	48	0	57	0	52	0	53	0	0	0	0	0	33	0	28	0	0	0	0
ESV0000459	ACGTAGGGGGCGAGCGTTGTCCGGATTTATTGGGCGTAAAGAGCTCGTAGGCGGTTCAACAAGTCGGTAGTAAAAGTTCAGGGCTCAACCCTGAAATGTCTATCGATACTGTTGTGACTAGGATACGGCAGAGGTGAGTGGAATTCCGAGTGTAGCGGTGAAATGCGTAGATATTCGGAGGAACACCAATTGCGAAGGCAGCTCACTGGGCCGCTATCGACGCTGAGGAGCGAAAGCTAGGGGAGCAAACAGGATTAGATACCCTGGTAGTCCTAGCTGTAAACGATGGATACTAGACGTAGGAACTGGATTGACGGTTTCTGTGTCGTAGCTAACGCGTTAAGTATCCCGCCTGGGGAGTACGGTCGCAAGACTA	Bacteria	Actinobacteriota	Acidimicrobiia	Actinomarinales	Actinomarinaceae	Candidatus_Actinomarina	NA	Rare	Rare	0	0	0	0	0	0	0	0	0	110	0	50	0	0	0	0	0	0	0	0	0	0	0	0	0	0	0	0	0	0	0	0	0	0	0	0	0	72	0
ESV0000465	ACGAAGGGACCTAGCGTAGTTCGGAATTACTGGGCTTAAAGAGTTCGTAGGTTGTTAAAAAAGTTGGTGGTGAAATCCCAGAGCTCAACTCTGGAACTGCCATCAAAACTTTTTAGCTAGAGTATGATAGAGGAAAGCAGAATTTCTAGTGTAGAGGTGAAATTCGTAGATATTAGAAAGAATACCAATTGCGAAGGCAGCTTTCTGGATCATTACTGACGCTGAGGAACGAAAGCATGGGTAGCGAAGAGGATTAGATACCCTCGTAGTCCATGCCGTAAACGATGTGTGTTAGACGTTGGAAATTTATTTTCAGTGTCGCAGCGAAAGCAGTAAACACACCGCCTGGGGAGTACGACCGCAAGGTTA	Bacteria	Proteobacteria	Alphaproteobacteria	SAR11_clade	Clade_I	Clade_Ib	NA	Rare	Rare	0	0	0	0	0	0	0	0	0	37	18	29	19	49	27	27	13	45	0	0	0	0	0	0	0	0	0	0	0	0	0	0	0	0	0	0	0	25	0
ESV0000467	ACGAAGGGACCTAGCGTAGTTCGGAATTACTGGGCTTAAAGAGTTCGTAGGTGGTTAAAAAAGTTGGTGGTGAAAGCCCAGAGCTTAACTCTGGAACTGCCATCAAAACTTTTTAGCTAGAGTTTGATAGAGGAAAGCAGAATTTCTAGTGTAGAGGTGAAATTCGTAGATATTAGAAAGAATACCGATTGCGAAGGCAGCTTTCTGGATCATTACTGACACTGAGGAACGAAAGCATGGGTAGCGAAGAGGATTAGATACCCTCGTAGTCCATGCCGTAAACGATGTGTGTTAGATGTTGGAAATTTATTTTCAGTATCACAGCGAAAGCAATAAACACACCGCCTGGGGAGTACGACCGCAAGGTTA	Bacteria	Proteobacteria	Alphaproteobacteria	SAR11_clade	Clade_I	Clade_Ib	NA	Rare	Rare	0	0	0	0	0	0	0	0	0	0	0	0	0	19	23	16	0	0	0	0	0	0	0	0	0	0	0	0	0	0	0	0	0	0	0	0	0	0	0
ESV0000468	ACGAAGGGGGCTAGCGTTGTTCGGAATCACTGGGCGTAAAGCGTATGTAGGCGGATCAAAAAGTTAGATGTGAAATCCCTGGGCTCAACCCAGGAACTGCATTTAAAACTAGTGATCTAGAAATTGGTAAGGGTTAGTAGAATTTCCAGTGTAGAGGTGAAATTCGTAGATATTGGAAAGAATACCAGAAGCGAAGGCGACTAACTAGGCCATTTTTGACGCTGAGATACGAAAGCGTGGGTAGCAAACAGGATTAGATACCCTGGTAGTCCACGCAGTAAACGATGAGTGCTAGTCGCTGGGACAATAGTCTCAGTGTCGAAGCTAACGCATTAAGCACTCCGCCTGGGAAGTACGGTCGCAAGATTA	Bacteria	Proteobacteria	Alphaproteobacteria	Rhodospirillales	AEGEAN-169_marine_group	NA	NA	Rare	Rare	33	0	83	0	65	0	92	0	0	0	0	0	0	0	0	0	0	0	36	0	57	14	63	0	100	0	72	13	0	0	0	0	0	0	0	0	0	0	0
ESV0000470	ACGTAGGGTGCAAGCGTTAATCGGAATTACTGGGCGTAAAGCGTGCGCAGGCGGTTTATTAAGACAGGTGTGAAATCCCCGGGCTTAACCTGGGAACTGCATCTGTGACTAATAGACTAGAGTTTGGCAGAGGGGGGTGGAATTCCTGGTGTAGCAGTGAAATGCGTAGATATCAGGAGGAACACCGATGGCGAAGGCAGCCCCCTGGGCCACCACTGACGCTCATGCACGAAAGCGTGGGGAGCAAACAGGATTAGATACCCTGGTAGTCCACGCCCTAAACGATGTCAACTAGTTGTTGGATCTTTTCTGATTTGGTAACGAAGCTAACGCGTGAAGTTGACCGCCTGGGGAGTACGGCCGCAAGGTTA	Bacteria	Proteobacteria	Gammaproteobacteria	Burkholderiales	MWH-UniP1_aquatic_group	NA	NA	Rare	Rare	0	0	33	26	15	0	29	56	0	0	0	0	0	10	0	0	0	0	0	0	0	0	0	0	0	0	0	0	0	0	23	62	63	80	27	86	13	17	0
ESV0000474	ACGGAGGGATCGAACGTTAATCGGAATTACTGGGCGTAAAGCGCGCGTAGGCGGTTCGATAAGTGGAGTGTGAAATCCCTGGGCTTAACCTGGGAACTGCATTCCAAACTGTCGGACTAGAGTATGGTAGAGGGAGGTAGAATTTCTTGTGTAGCGGTGAAATGCGTAGATATAAGAAGGAATACCGATGGCGAAGGCAGCCTCCTGGACCAATACTGACGCTGAGGTGCGAAAGCGTGGGGAGCAAACAGGATTAGATACCCTGGTAGTCCACGCCGTAAACGATGAGAACTAGCCGTTGGGATCTTTAAGATCTTAGTGGCGCAGCTAACGCGATAAGTTCTCCGCCTGGGGAGTACGGCCGCAAGGTTA	Bacteria	Proteobacteria	Gammaproteobacteria	KI89A_clade	NA	NA	NA	Rare	Rare	28	0	14	0	55	0	12	0	0	0	0	19	0	0	0	0	0	0	0	0	0	0	0	0	0	0	0	0	7	0	0	0	0	0	0	0	41	0	42
ESV0000475	ACGAAGGGACCTAGCGTAGTTCGGAATTACTGGGCTTAAAGAGCTCGTAGGTGGTTAAAATAGTTGATGGTGAAATCCCAAGGCTCAACCTTGGAACTGCCATCAAAACTTTTTAGCTAGAGTGTGATAGAGGAAAGTGGAATTTCTAGTGTAGAGGTGAAATTCGTAGATATTAGAAAGAACACCAAATGCGAAGGCAACTTTCTGGGTCACTACTGACACTGAGGAGCGAAAGCATGGGTAGCGAAGAGGATTAGATACCCTCGTAGTCCATGCCGTAAACGATGTGTGCTAGACGTTGGAAATATATTTTTCAGTGTCGCAGCGAAAGCATTAAGCACACCGCCTGGGGAGTACGACCGCAAGGTTA	Bacteria	Proteobacteria	Alphaproteobacteria	SAR11_clade	Clade_II	NA	NA	Rare	Rare	0	0	0	0	0	0	0	0	0	27	0	33	0	18	7	20	0	0	0	0	0	0	0	0	0	0	0	0	0	0	0	21	0	0	0	27	0	34	0
ESV0000478	ACGGAGGGGGCTAGCGTTATTCGGAATTACTGGGCGTAAAGCGCGCGTAGGCGGATTAGTAAGTCAGTGGTGAAAGCCCGGGGCTCAACCCCGGAACTGCCTTTGATACTGCTAGTCTTGAGTTCGAGAGAGGTGAGTGGAATTTCTAGTGTAGAGGTGAAATTCGTAGATATTAGAAAGAACACCAGTGGCGAAGGCGACTCACTGGCTCGATACTGACGCTGAGGTGCGAAAGCGTGGGGAGCAAACAGGATTAGATACCCTGGTAGTCCACGCCGTAAACGATGAATGCTAGCTGTCGGTAAGTTTACTTATCGGTGGCGCAGCTAACGCATTAAGCATTCCGCCTGGGGAGTACGGTCGCAAGATTA	Bacteria	Proteobacteria	Alphaproteobacteria	Parvibaculales	Parvibaculaceae	NA	NA	Rare	Rare	0	0	0	0	0	0	0	0	0	0	0	19	0	0	33	0	0	0	0	0	0	0	0	0	0	0	0	0	0	0	0	0	0	0	0	0	71	43	69
ESV0000479	ACAGAGGGTGCGAACGTTGCTCGGAATCACTGGGCGTAAAGCGCGTGTAGGCGGACCAGCAAGTCAGGTGTGAAATCCCTGGGCTCAACCTAGGAACTGCATCTGAAACTGCTGGTCTTGAGTGTCGGAGAGGGAAGCGGAATTCCTGGTGTAGAGGTGAAATTCGTAGATATCAGGAGGAACACCGGTGGCGAAGGCGGCTTCCTGGACGACTACTGACGCTGAGACGCGAAAGCGTGGGGAGCAAACAGGATTAGATACCCTGGTAGTCCACGCCGTAAACGATGAGTGCTAGATGTCTCGGGTATTGACCCCTGAGGTGTCGTAGCTAACGCGTTAAGCACTCCGCCTGGGAACTACGGCCGCAAGGCTA	Bacteria	Myxococcota	Polyangia	Polyangiales	Sandaracinaceae	Sandaracinus	NA	Rare	Rare	0	0	0	0	0	0	0	0	0	0	0	0	0	39	0	0	0	0	0	0	0	0	0	0	0	0	0	0	0	2	0	0	0	0	0	0	0	0	0
ESV0000480	ACGGAGGGGGCAAGCGTTGTTCGGAATTACTGGGCGTAAAGCGCGCGTAGGCGGTTAGCATAGTCAGGCGTGAAATCCCGGGGCTCAACCTCGGAACTGCGCTTGATACTGGTTAACTAGAGGTCTGGAGAGGGTAGTGGAATTCCCAGTGTAGAGGTGAAATTCGTAGATATTGGGAAGAACACCAGCGGCGAAGGCGGCTACCTGGACAGATACTGACGCTGAGGTGCGAAAGCGTGGGGAGCGAACAGGATTAGATACCCTGGTAGTCCACGCCGTAAACGATGAGTGCTAGATGTCGGGGGACATAGTCCTTCGGTGTCGCAGCTAACGCATTAAGCACTCCGCCTGGGGAGTACGGTCGCAAGATTA	Bacteria	Proteobacteria	Alphaproteobacteria	Rhodospirillales	Magnetospiraceae	NA	NA	Rare	Rare	144	23	36	0	74	29	31	0	0	0	4	0	0	0	4	0	0	0	41	6	0	0	0	0	0	0	0	0	0	0	0	0	13	0	0	0	48	8	36
ESV0000482	ACGTAGGGTGCGAGCGTTAATCGGAATTACTGGGCGTAAAGCGTGCGCAGGCGGCTTTGCAAGACAGAGGTGAAATCCCCGGGCTCAACCTGGGAACTGCCTTTGTGACTGCAAGGCTAGAGTACGGCAGAGGGGGATGGAATTCCGCGTGTAGCAGTGAAATGCGTAGATATGCGGAGGAACACCAATGGCGAAGGCAATCCCCTGGGCCTGTACTGACGCTCATGCACGAAAGCGTGGGGAGCAAACAGGATTAGATACCCTGGTAGTCCACGCCCTAAACGATGTCAACTGGTTGTTGGACGGCTTGCTGTTCAGTAACGAAGCTAACGCGTGAAGTTGACCGCCTGGGGAGTACGGCCGCAAGGTTG	Bacteria	Proteobacteria	Gammaproteobacteria	Burkholderiales	Comamonadaceae	Aquabacterium	parvum	Rare	Rare	0	0	0	0	0	13	0	0	0	0	0	0	0	0	0	0	0	0	0	0	0	0	0	0	0	0	0	0	0	0	0	0	0	0	0	0	0	0	0
ESV0000488	ACGGAGGGGGTTAGCGTTGTTCGGAATTACTGGGCGTAAAGCGCGCGTAGGCGGATTGGAAAGTTGGGGGTGAAATCCCGAGGCTCAACCTCGGAACTGCCTCCAAAACTCCCAGTCTAGAGTTCGAGAGAGGTGAGTGGAATTCCAAGTGTAGAGGTGAAATTCGTAGATATTTGGAGGAACACCAGTGGCGAAGGCGGCTCACTGGCTCGATACTGACGCTGAGGTGCGAAAGTGTGGGGAGCAAACAGGATTAGATACCCTGGTAGTCCACACCGTAAACGATGAATGCCAGTCGTCGGGCAGTATACTGTTCGGTGACACACCTAACGGATTAAGCATTCCGCCTGGGGAGTACGGTCGCAAGATTA	Bacteria	Proteobacteria	Alphaproteobacteria	Rhodobacterales	Rhodobacteraceae	Ascidiaceihabitans	NA	Rare	Rare	33	38	0	0	9	0	4	0	21	34	19	33	0	0	20	0	0	0	0	0	0	0	0	0	0	0	0	0	0	0	0	0	0	0	0	0	13	13	11
ESV0000489	ACGAATGCTGCAAGCGTTGTTCGGAATCACTGGGCATAAAGAGCACGTAGGCGGCTTATTAAGTCAGCTGTGAAATCCCTCGGCTTAACCGAGGAACTGCAGCTGATACTGATAAGCTTGAGTACGGGAGGGGAGAGCGGAATTCCTGGTGGAGCGGTGATATGCGTAGAGATCAGGAGGAACGCCGGTGGCGAAAGCGGCTCTCTGGACCGTTACTGACGCTGAGGTGCGAAAGCTAGGGGAGCGAACAGGATTAGATACCCTGGTAGTCCTAGCCGTAAACGATGGGTACTAAGTGGGGGGACTCCCAAGGTCTCCCTGCCGGAGCTAATGTGTTAAGTACCCCGCCTGGGGAGTATGGTCGCAAGGCTA	Bacteria	Planctomycetota	Pla3_lineage	NA	NA	NA	NA	Rare	Rare	0	0	0	13	0	0	0	0	0	0	0	0	0	0	0	0	0	0	0	0	0	0	0	0	0	0	0	0	0	0	0	0	0	0	0	0	0	0	0
ESV0000497	ACGGAGGGTGCGAGCGTTAATCGGAATTACTGGGCGTAAAGCGTGCGTAGGCGGCATGGTCAGTCGGATGTGAAAGCCCCGGGCTTAACCTGGGAATTGCATTCGAAACTACCAAGCTAGAGTATGCTAGAGGAAAGTGGAATTCCCGGTGTAGCGGTGAAATGCGTAGATATCGGGAGGAACATCAATGGCGAAGGCAACTTTCTGGAGCAATACTGACGCTGAGGTACGAAAGCGTGGGGAGCAAACAGGATTAGATACCCTGGTAGTCCACGCCCTAAACGATGTCAACTAGCCGTTGGGTTCATTTAAGAATTTAGTGGCGCAGCTAACGCGTTAAGTTGACCGCCTGGGGAGTACGGCCGCAAGGTTA	Bacteria	Proteobacteria	Gammaproteobacteria	HgCo23	NA	NA	NA	Rare	Rare	0	0	0	0	0	0	0	0	0	0	0	3	0	0	0	0	0	0	0	0	0	0	0	0	0	0	0	0	0	0	0	0	0	0	0	0	0	0	0
ESV0000500	ACGAACCGTACGAACGTTATTCGGAATCACTGGGCTTAAAGAGTCCGTAGGCGGCCGTGTAGGTGGGATGTGAAAGCCCTCGTCTCAACCGAGGAATTGCGTTCCAAACCACATGGCTTGAGGAGGATAGAGGTGAGCGGAACTGATGGTGGAGCGGTGAAATGCGTTGATATCATCAGGAACACCAGAGGCGAAGGCGGCTCACTGGGTCCTTTCTGACGCTGAGGGACGAAAGCTAGGGGAGCAAACGGGATTAGATACCCCGGTAGTCCTAGCTGTAAACGATGAGCACTAGATCGAGGGGACTTCCACATCTTCTCGGTCGTAGCGAAAGTGTTAAGTGCTCCGCCTGGGGAGTATGGTCGCAAGGCTG	Bacteria	Planctomycetota	Planctomycetes	Pirellulales	Pirellulaceae	Pirellula	NA	Rare	Rare	15	7	18	0	20	0	0	0	0	2	7	0	11	0	10	0	5	0	0	0	0	0	0	0	0	0	0	0	18	0	10	0	0	0	2	0	9	0	10
ESV0000501	ACGTAGGATGCAAGCGTTGTCCGGAATTATTGGGCGTAAAGGGCGTCTAGGTGGATTAACAAGTCCTGTGTGAAATCTCTTGGCTTAACCAAGAAAGGTCACAGGAAACTATTAATCTAGAGGTCATGAGAGGTAAGTGGAATTCACAGAGTAGTGGTGAAATGCGTAGATACTGTGAGGAACACCAGAGGCGAAAGCGACTTACTAGCATGAATCTGACACTAAAGCGCGAAAGTGTGGGTAGCAAACCGGATTAGATACCCGGGTAGTCCACACCATAAACGATGGATACTAGTTATGGGAGGCTTAGACCCCTCTGTAACGAAGCTAACGCATTAAGTATCCCGCCTGGGGAGTACGGCCGCAAGGTTA	Bacteria	Chloroflexi	Dehalococcoidia	SAR202_clade	NA	NA	NA	Rare	Rare	0	0	0	0	0	0	0	0	0	0	0	0	6	3	13	6	9	8	0	0	0	0	0	0	0	0	0	0	0	0	0	0	0	0	0	0	0	0	0
ESV0000503	ACGGAGGTCCCAAGCGTTGTTCGGATTCACTGGGCGTAAAGCGTGCGTAGGCGGAGAGATAAGTTTGGCGTGAAAGCCCCGGGCCCAACCCGGAAATTGCGCTGAAAACTATCTCCCTAGAGGATTGGAGAGGAGACTGGAATTCCTGGTGTAGCAGTGAAATGCGTAGATATCAGGAGGAACACCGGTGGCGAAGGCGAGTCTCTGGACAATTCCTGACGCTGAGGTACGAAGGCTAGGGTAGCGAAAAGGATTAGATACCCTTGTAGTCCTAGCAGTAAACGGTGTGCACTTGCTGTAGGCGGATTCGACCCCGTCTGTGGCGAAGCTAACGCGTTAAGTGCACCGCCTGGGGAGTACGGTCGCAAGATTA	Bacteria	Verrucomicrobiota	Verrucomicrobiae	Arctic97B-4_marine_group	NA	NA	NA	Rare	Rare	27	25	0	0	0	0	0	0	59	38	52	26	0	0	0	0	0	0	43	19	0	0	0	0	0	0	0	0	0	0	0	0	0	0	0	0	59	26	67
ESV0000504	ACGGAGGATCCAAGCGTTATCCGGAATCATTGGGTTTAAAGGGTCCGTAGGTGGACAAATAAGTCAGAGGTGAAATCCTGCAGCTCAACTGTAGAACTGCCTTTGATACTGTTTGTCTTGAGTTATTATGAAGTGGTTAGAATGTGTAGTGTAGCGGTGAAATGCATAGATATTACACAGAATACCGATTGCGAAGGCAGATCACTAATAATTAACTGACACTGATGGACGAAAGCGTGGGTAGCGAACAGGATTAGATACCCTGGTAGTCCACGCCGTAAACGATGGTCACTAGCTGTTTGGACTTCGGTCTGAGTGGCTAAGCGAAAGTGATAAGTGACCCACCTGGGGAGTACGTTCGCAAGAATG	Bacteria	Bacteroidota	Bacteroidia	Flavobacteriales	Flavobacteriaceae	NS2b_marine_group	NA	Rare	Intermediate fluctuating	0	0	0	0	0	0	0	0	0	0	0	0	0	0	0	0	0	0	0	0	0	0	0	0	0	0	0	0	61	370	42	112	14	0	0	0	0	0	0
ESV0000506	ACGTAGGGTGCGAGCGTTAATCGGAATTACTGGGCGTAAAGCGTGCGCAGGCGGTGATGTAAGACAGATGTGAAATCCCCGGGCTCAACCTGGGAACTGCATTTGTGACTGCATCGCTGGAGTGCGGCAGAGGGGGATGGAATTCCGCGTGTAGCAGTGAAATGCGTAGATATGCGGAGGAACACCGATGGCGAAGGCAATCCCCTGGGCCTGCACTGACGCTCATGCACGAAAGCGTGGGGAGCAAACAGGATTAGATACCCTGGTAGTCCACGCCCTAAACGATGTCAACTGGTTGTTGGGTCTTCACTGACTCAGTAACGAAGCTAACGCGTGAAGTTGACCGCCTGGGGAGTACGGCCGCAAGGTTG	Bacteria	Proteobacteria	Gammaproteobacteria	Burkholderiales	Comamonadaceae	NA	NA	Rare	Rare	0	0	0	0	0	0	0	0	0	0	0	0	0	0	0	0	0	0	0	0	0	0	0	0	0	0	0	0	0	0	0	0	0	0	0	0	0	0	0
ESV0000510	ACGAATGCTGCAAGCGTAGTTCGGAATCACTGGGCATAAAGAGCACGTAGGCGGCCTATTAAGTCAGCTGTGAAATCCCTCGGCTTAACCGAGGAACTGCATCTGATACTGATAGGCTTGAGTACGGGAGGGGAGAGCGGAATTCCTGGTGGAGCGGTGATATGCATAGAGATCAGGAGGAACGCCGGTGGCGAAAGCGGCTCTCTGGACCGTTACTGACGCTGAGGTGCGAAAGCTAGGGGAGCGAACAGGATTAGATACCCTGGTAGTCCTAGCCGTAAACGATGGGTACTAAGTGGGGGGACTCCCAAGGTCTCCCTGCCGGAGCTAATGTGTTAAGTACCCCGCCTGGGGAGTATGGTCGCAAGGCTA	Bacteria	Planctomycetota	Pla3_lineage	NA	NA	NA	NA	Rare	Rare	0	0	19	0	13	29	2	0	0	0	0	0	0	0	0	0	0	0	0	0	0	0	0	0	0	0	0	0	0	12	8	0	6	0	0	0	5	0	0
ESV0000513	ACGGAGGGATCTAGCGTTGTTCGGAATTACTGGGCGTAAAGGGCGCGTAGGCTGTATGATTAGTCAGAGGTGAAATCCCTAAGCTCAACTTAGGAACTGCCTTTGATACTGTTATACTAGAGAATGAGAGAGGTGAGTGGAATTCCAAGTGTAGAGGTGAAATTCGTAGATATTTGGAAGAACACCAGTGGCGAAAGCGGCTCACTGGCTCATTTCTGACGCTGAGGCGCGAAAGCGTGGGTAGCAAACAGGATTAGATACCCTGGTAGTCCACGCCGTAAACGATGTGTGCTAGCCGTTTGAAGTTTATCTTCAAGTGGTGCAGTTAACGCGTTAAGCACACCGCCTGGGGAGTACGATCGCAAGATTA	Bacteria	Proteobacteria	Alphaproteobacteria	Rickettsiales	S25-593	NA	NA	Rare	Rare	0	0	0	0	0	0	0	0	25	18	28	0	19	20	20	16	12	17	0	0	0	0	0	0	0	0	0	0	0	0	0	0	0	0	0	0	24	12	30
ESV0000514	ACGGAGGGTCCAAGCGTTATCCGGATTTATTGGGTTTAAAGGGTCCGTAGGCGGGTTATTAAGTCAGTGGTGAAATCCTACAGCTCAACTGTAGAACTGCCATTGAAACTGGTAACCTTGAGTATAATTGAAGTGGGCGGAATGTGTCATGTAGCGGTGAAATGCTTAGATATGACACAGAACACCGATTGCGAAGGCAGCTCACTAAGTTATAACTGACGCTGAGGGACGAAAGCGTGGGTAGCGAACAGGATTAGATACCCTGGTAGTCCACGCCGTAAACGATGTACACTCGTTGCTGGCGATACACAGTCAGTGACCAAGCGAAAGTGTTAAGTGTACCACCTGGGGAGTACGCTCGCAAGAGTG	Bacteria	Bacteroidota	Bacteroidia	Flavobacteriales	Cryomorphaceae	NA	NA	Rare	Rare	0	0	0	0	0	0	0	0	0	0	0	0	0	0	0	0	0	0	0	0	0	0	0	0	0	0	0	0	0	0	0	0	0	0	0	0	0	0	0
ESV0000515	ACGAAGGGACCTAGCGTAGTTCGGAATTACTGGGCTTAAAGAGTTCGTAGGTGGTTAAAAAAGTTGGTTGTGAAATCCCGGAGCTTAACTCCGGAACTGCAATCAAAACTTTTTAGCTAGAGTATGATAGAGGAAAGCAGAATTTCTAGTGTAGAGGTGAAATTCGTAGATATTAGAAAGAATACCAATTGCGAAGGCAGCTTTCTGGATCATTACTGACACTGAGGAACGAAAGCATGGGTAGCGAAGAGGATTAGATACCCTCGTAGTCCATGCCGTAAACGATGTGTGTTAGACGTTGGAAATTAATTTTTAGTGTCGCAGCGAAAGCAATAAACACACCGCCTGGGGAGTACGACCGCAAGGTTA	Bacteria	Proteobacteria	Alphaproteobacteria	SAR11_clade	Clade_I	Clade_Ib	NA	Rare	Rare	0	0	0	0	0	0	0	0	0	19	0	37	0	19	0	21	0	21	0	0	0	0	0	0	0	0	0	0	0	0	0	0	0	0	0	0	0	0	0
ESV0000516	ACGGGAGTGGCAAGCGTTATCCGGAATTATTGGGCGTAAAGCGTCCGCAGGCGGCCCTTCAAGTCTGCTGTTAAAGCGTGGAGCTTAACTCCATCATGGCAGTGGAAACTGTTGGGCTTGAGTGTGGTAGGGGCAGAGGGAATTCCCGGTGTAGCGGTGAAATGCGTAGATATCGGGAAGAACACCAGTGGCGAAGGCGCTCTGCTGGGCCATCACTGACGCTCATGGACGAAAGCCAGGGGAGCGAAAGGGATTAGATACCCCTGTAGTCCTGGCCGTAAACGATGAACACTAGGTGTCGGGGGAATCGACCCCCTCGGTGTCGTAGCCAACGCGTTAAGTGTTCCGCCTGGGGAGTACGCACGCAAGTGTG	Bacteria	Cyanobacteria	Cyanobacteriia	Synechococcales	Cyanobiaceae	Synechococcus_CC9902	NA	Rare	Rare	10	0	25	0	23	0	26	0	21	17	12	0	33	0	15	0	20	0	0	0	0	0	0	0	12	0	16	0	0	0	18	0	24	9	20	0	31	7	20
ESV0000518	ACGAAGGGGGCTAGCGTTGCTCGGAATCACTGGGCGTAAAGGGTGCGTAGGCGGGTCTTTAAGTCAGGGGTGAAATCCTGGAGCTCAACTCCAGAACTGCCTTTGATACTGAGGATCTTGAGTTCGGGAGAGGTGAGTGGAACTGCGAGTGTAGAGGTGAAATTCGTAGATATTCGCAAGAACACCAGTGGCGAAGGCGGCTCACTGGCCCGATACTGACGCTGAGGCACGAAAGCGTGGGGAGCAAACAGGATTAGATACCCTGGTAGTCCACGCCGTAAACGATGAATGCCAGCCGTTGGAAAGTTTACTTTTCAGTGGCGCAGCTAACGCTTTAAGCATTCCGCCTGGGGAGTACGGTCGCAAGATTA	Bacteria	Proteobacteria	Alphaproteobacteria	Rhizobiales	Xanthobacteraceae	Afipia	NA	Intermediate fluctuating	Rare	0	0	0	0	0	0	0	0	0	0	0	0	0	0	0	0	0	0	0	0	0	0	0	0	0	0	0	0	0	0	0	0	0	0	217	0	0	0	0
ESV0000523	ACGGAGGGAGCTAGCGTTGTTCGGAATTACTGGGCGTAAAGGGCGCGTAGGCGGTATAATTAGTCAGAGGTGAAATCCCTAAGCTTAACTTAGGAACTGCCTTTGATACTGTTATACTAGAGATCGAGAGAGGTGAGTGGAATTCCAAGTGTAGAGGTGAAATTCGTAGATATTTGGAAGAACACCAGTGGCGAAAGCGGCTCACTGGCTCGTTTCTGACGCTAAGGCGCGAAAGCGTGGGTAGCAAACAGGATTAGATACCCTGGTAGTCCACGCTGTAAACGATGAATGCTAGCCGTTTGAAGTTTTACTTCAAGTGGTGCAGTTAACGCGTTAAGCATTCCGCCTGGGGAGTACGATCGCAAGATTA	Bacteria	Proteobacteria	Alphaproteobacteria	Rickettsiales	S25-593	NA	NA	Rare	Rare	6	0	15	16	6	0	0	0	0	0	0	28	21	0	12	0	28	0	39	52	46	26	15	22	35	34	29	25	0	0	0	0	0	0	0	0	0	0	0
ESV0000529	ACGGATGGTGCAAGCGTTAATCGGAATTACTGGGCGTAAAGCGCGCGTAGGTGGCATACCAAGTTAGATGTGAAATCCCAGGGCTTAACCCTGGAACTGCATCTAAAACTGGTAAGCTTGAGTACTAGAGAGGAAAGTAGAATTCTTAGTGTAGCGGTGGAATGCGTAGATATTAAGAGGAATACCAATGGCGAAGGCAACTTTCTGGATAGATACTGACACTGAGGTGCGAAAGCGTGGGGAGCAAACAGGATTAGATACCCTGGTAGTCCACGCCGTAAACGATGATAACTAGCCGTTGGATTTATCCAGTGGCGCAGCTAACGCGTTAAGTTATCCGCCTGGGGAGTACGGCCGCAAGGCTA	Bacteria	Proteobacteria	Gammaproteobacteria	SAR86_clade	NA	NA	NA	Rare	Rare	0	0	8	0	0	0	2	0	8	9	10	11	24	13	24	31	11	14	31	59	22	19	22	14	22	30	22	22	0	0	0	0	0	0	0	0	8	11	8
ESV0000532	ACGGAGGATCCAAGCGTTATCCGGAATCATTGGGTTTAAAGGGTCCGCAGGCGGTCTATTAAGTCAGAGGTGAAATCCTATCGCTCAACGATAGAACTGCCTTTGATACTGGTAGACTTGAGTTATTGTGAAGTAGTTAGAATGTGTAGTGTAGCGGTGAAATGCATAGATATTACACAGAATACCGATTGCGAAGGCAGATTACTAACAATATACTGACGCTCAGGGACGAAAGCGTGGGTAGCGAACAGGATTAGATACCCTGGTAGTCCACGCCGTAAACGATGGTCACTAGCTGTTTGATTAACATTGGTTAGTTGAGTGGCTAAGCGAAAGTGATAAGTGACCCACCTGGGGAGTACGCTCGCAAGAGTG	Bacteria	Bacteroidota	Bacteroidia	Flavobacteriales	Flavobacteriaceae	NS5_marine_group	NA	Rare	Rare	0	0	0	0	0	0	0	0	0	0	0	0	0	0	0	30	0	60	0	0	0	0	0	0	0	0	0	0	0	32	0	0	0	13	0	0	15	68	0
ESV0000533	ACGGAGGGTGCAAGCGTTAATCGGAATTACTGGGCGTAAAGCGCGCGTAGGCGGTTTGTTAAGTGAGATGTGAAAGCCCAGGGCTCAACCTTGGAACTGCATCTCATACTGGCAGGCTAGAGTACGGTAGAGGGGGGTAGAATTCCACGTGTAGCGGTGAAATGCGTAGAGATGTGGAGGAATACCAGTGGCGAAGGCGGCCCCCTGGATCGATACTGACGCTGAGGTGCGAAAGCGTGGGGAGCAAACAGGATTAGATACCCTGGTAGTCCACGCCGTAAACGATGTCAACTAGCCGTTGGGGATCTTAGTATCTTTAGTGGCGTAGCTAACGCGCTAAGTTGACCGCCTGGGGAGTACGGTCGCAAGATTA	Bacteria	Proteobacteria	Gammaproteobacteria	Oceanospirillales	Pseudohongiellaceae	Pseudohongiella	NA	Rare	Rare	173	124	34	0	84	55	37	25	0	0	0	0	0	0	0	0	0	0	0	0	0	0	0	0	0	0	0	0	53	47	0	9	0	0	0	0	0	0	0
ESV0000535	ACGGAGGATTCGAGCGTTATCCGGAATCATTGGGTTTAAAGGGTCCGTAGGCGGTTTTTTAAGTCAGAGGTGAAATCCTGCAGCTCAACTGTAGAATTGCCTTTGAAACTGAAAGACTTGAGTTATTGTGAAGTGGTTAGAATGTGTGGTGTAGCGGTGAAATGCATAGATATCACACAGAATACCAATTGCGAAGGCAGATCACTAACAATATACTGACGCTCAGGGACGAAAGCGTGGGTAGCGAACAGGATTAGATACCCTGGTAGTCCACGCCGTAAACGATGGATACTAGCTGTATGTCTACTTCAGGTAGATGTGTGGCTAAGCGAAAGTGATAAGTATCCCACCTGGGGAGTACGATCGCAAGATTG	Bacteria	Bacteroidota	Bacteroidia	Flavobacteriales	Flavobacteriaceae	NS4_marine_group	NA	Rare	Rare	0	2	0	6	0	12	11	3	12	19	6	25	11	32	6	5	15	25	2	10	3	16	2	1	4	9	19	11	0	10	4	6	0	0	0	0	17	4	18
ESV0000538	ACGAAGGGACCTAGCGTAGTTCGGAATTACTGGGCTTAAAGAGTTCGTAGGTGGTTAAAAAAGTTGGTTGTGAAATCCCGGAGCTTAACTCCGGAACTGCAATCAAAACTTTTTAGCTAGAGTATGATAGAGGAAAGCAGAATTTCTAGTGTAGAGGTGAAATTCGTAGATATTAGAAAGAATACCAATTGCGAAGGCAGCTTTCTGGATCATTACTGACACTGAGGAACGAAAGCATGGGTAGCGAAGAGGATTAGATACCCTCGTAGTCCATGCCGTAAACGATGTGTGTTAGACGTTGGAAATTTATTTTCAGTGTCGCAGCGAAAGCAATAAACACACCGCCTGGGGAGTACGACCGCAAGGTTA	Bacteria	Proteobacteria	Alphaproteobacteria	SAR11_clade	Clade_I	Clade_Ib	NA	Rare	Rare	0	0	0	0	0	0	0	0	13	8	18	13	10	9	14	12	5	14	0	0	0	0	0	0	0	0	0	0	0	0	0	0	0	0	0	0	0	14	0
ESV0000540	ACGGAGGGTGCGAGCGTTAATCGGAATTACTGGGCGTAAAGCGCACGCAGGCGGTTTGTTAAGCTAGATGTGAAAGCCCCGGGCTCAACCTGGGATGGTCATTTAGAACTGGCAGACTAGAGTCTTGGAGAGGGGAGTGGAATTCCAGGTGTAGCGGTGAAATGCGTAGATATCTGGAGGAACATCAGTGGCGAAGGCGACTCCCTGGCCAAAGACTGACGCTCATGTGCGAAAGTGTGGGTAGCGAACAGGATTAGATACCCTGGTAGTCCACACCGTAAACGCTGTCTACTAGCTGTTTGTGGCTTTAAGCCGTGAGTAGCGAAGCTAACGCGATAAGTAGACCGCCTGGGGAGTACGGCCGCAAGGTTA	Bacteria	Proteobacteria	Gammaproteobacteria	Alteromonadales	Alteromonadaceae	Alteromonas	mediterranea	Rare	Rare	0	0	0	0	0	0	0	0	0	0	0	0	0	0	0	0	0	0	15	0	0	0	0	0	0	0	0	0	0	0	0	0	0	0	0	0	0	0	0
ESV0000542	ACGGAGGATCCAAGCGTTATCCGGAATCATTGGGTTTAAAGGGTCCGTAGGTGGACAGATAAGTCAGAGGTGAAATACTGCAGCTCAACTGTAGAACTGCCTTTGATACTGTTTGTCTTGAGTTATTGTGAAGTGGTTAGAATGTGTAGTGTAGCGGTGAAATGCATAGATATTACACAGAATACCGATTGCGAAGGCAGATCACTAACAATCAACTGACACTGAGGGACGAAAGCGTGGGTAGCGAACAGGATTAGATACCCTGGTAGTCCACGCCGTAAACGATGGTCACTAGCTGTTTGGACTTCGGTCTGAGTGGCTAAGCGAAAGTGATAAGTGACCCACCTGGGGAGTACGTTCGCAAGAATG	Bacteria	Bacteroidota	Bacteroidia	Flavobacteriales	Flavobacteriaceae	NS2b_marine_group	NA	Rare	Rare	0	0	0	0	0	0	0	0	0	0	0	0	0	17	0	0	0	0	0	0	0	0	0	0	0	0	0	0	0	0	0	0	0	0	0	0	0	0	0
ESV0000544	ACGAGGGGAGCAAGCGTTGTCCGGATTTATTGGGCGTAAAGAGTTCGTAGGCTGATTTATAAGTCGAAATTGAAATCCAATGGCTTAACCATTGTAACGGTTTCGATACTGTAAATCTTGAATTATGCAGAGGTAAGTGGAATTCCTGGTGTAGCGGTGAAATGCGTAGATATCAGGAGGAACACCAAAAGCGAAGGCAACTTACTGGGCATTAATTGACGCTGAGGAACGAAAGCGTGGGTAGCAAACAGGATTAGAGACCCTGGTAGTCCACGCCGTAAACGATGAGTACTTGGTGGTGGAAGATTCGACCCTTTCACTGTCGGAGTTAACGCGTTAAGTACTCCGCCTGGGGACTACGGCCGCAAGGCTG	Bacteria	Marinimicrobia_(SAR406_clade)	NA	NA	NA	NA	NA	Rare	Rare	0	0	55	71	49	20	119	53	0	0	0	0	0	0	3	0	0	0	0	0	0	0	0	0	0	0	0	0	0	0	11	0	29	7	8	0	0	0	0
ESV0000545	ACGGAGGGGGCAAGCGTTGTTCGGAATTACTGGGCGTAAAGGGCACGTAGGCGGCGATGCGGGTCAGGTGTGAAAGCCCCGGGCTTAACCTGGGAACTGCACTTGAAACTGCATTGCTTGAGGACGGAAGAGGAGAATGGAATTCCCAGTGTAGAGGTGAAATTCGTAGATATTGGGAAGAACACCAGTGGCGAAGGCGATTCTCTGGTCCGTATCTGACGCTGAGGTGCGAAAGCGTGGGGAGCAAACAGGATTAGATACCCTGGTAGTCCACGCCGTAAACGATGTGTGCTAGACGTTGGTGGTTCAGCCATCGGTGTCGCAGCTAACGCGTTAAGCACACCGCCTGGGGAGTACGGTCGCAAGATTA	Bacteria	Proteobacteria	Alphaproteobacteria	NA	NA	NA	NA	Rare	Rare	165	0	2	0	8	0	0	0	0	0	0	0	0	0	0	0	0	0	0	0	0	0	0	0	0	0	0	0	57	7	0	0	0	0	0	0	0	0	0
ESV0000546	ACGGAGGGTGCAAGCGTTATCCGGATTTATTGGGTTTAAAGGGTCCGCAGGCGGGATTCTAAGTCAGTGGTGAAAGCCTACAGCTCAACTGTAGAACTGCCATTGATACTGGAATTCTTGAGTGTGGTTGAAGTAGACGGAATATGTCATGTAGCGGTGAAATGCATAGATATGACATAGAACACCAATTGCGTAGGCAGTTTACTAAACCATTACTGACGCTCATGGACGAAAGTGTGGGGAGCGAACAGGATTAGATACCCTGGTAGTCCACACCGTAAACTATGATCACTAGATGTTGGCGATATACAGTCAGTGTCTTAGAGAAATCGTTAAGTGATCCACCTGGGGAGTACGTTCGCAAGAATG	Bacteria	Bacteroidota	Bacteroidia	Flavobacteriales	NS9_marine_group	NA	NA	Rare	Rare	0	0	0	0	5	0	0	0	0	0	0	0	0	0	0	0	0	0	0	0	0	0	0	0	0	0	0	0	0	0	0	0	0	0	0	0	0	0	0
ESV0000548	ACGAAGGGACCTAGCGTAGTTCGGAATTACTGGGCGTAAAGCGCGCGTAGGCGGTTATGTAAGTTAATTGTGAAAGCCCAAAGCTCAACTTTGGAACTGCAATTAAAACTATTTAGCTAGAGTTTGATAGAGGAAAGCGGAATACATAGTGTAGAGGTGAAATTCGTAGATATTATGTAGAACACCAGTTGCGAAGGCGGCTTTCTGGATCATTACTGACGCTGAGGTGCGAAAGTATGGGTAGCGAAGAGGATTAGATACCCTCGTAGTCCATACTGTAAACAATGATTGTTAGATGTAAGAAATTTATTTTTTGTATCACAGCTAACGCGTTAAACAATCCGCCTGGGGAGTACGACCGCAAGGTTA	Bacteria	Proteobacteria	Alphaproteobacteria	SAR11_clade	Clade_III	NA	NA	Rare	Rare	1	0	6	26	0	0	10	27	0	7	12	16	7	13	7	10	0	0	0	0	0	0	0	0	0	0	0	0	0	0	0	0	0	23	7	29	0	15	0
ESV0000551	ACGGAGGGGGCAAGCGTTGTTCGGAATTACTGGGCGTAAAGGGCGCGTAGGCGGCCAAGTCAGTCAGGCGTGAAAGCCCGGGGCTCAACCCCGGAATTGCGCTTGATACTGCTAGGCTAGAGATCGGAAGAGGGTAGTGGAATTCCCAGTGTAGAGGTGAAATTCGTAGATATTGGGAAGAACACCAGTGGCGAAGGCGGCTACCTGGTCCGGATCTGACGCTGAGGTGCGAAAGCGTGGGGAGCAAACAGGATTAGATACCCTGGTAGTCCACGCCGTAAACGATGAATGCTAGACGTCGGGAAACTTGTTTTTCGGTGTCGCCGCTAACGCATTAAGCATTCCGCCTGGGGAGTACGGCCGCAAGGTTA	Bacteria	Proteobacteria	Alphaproteobacteria	Thalassobaculales	Nisaeaceae	OM75_clade	NA	Rare	Rare	79	0	14	0	57	0	39	0	0	0	0	0	10	0	12	0	7	0	0	0	0	0	0	0	0	0	0	0	77	32	43	19	39	0	18	0	0	0	0
ESV0000552	ACGAAGGGACCTAGCGTAGTTCGGAATTACTGGGCTTAAAGAGTTCGTAGGTGGTTAAAAAAGTTGGTGGTGAAATCCCAGAGCTTAACTCTGGAACTGCCATCAAAACTTTTTAGCTAGAGTATGATAGAGGAAAGCAGAATTTCTAGTGTAGAGGTGAAATTCGTAGATATTAGAAAGAATACCAATTGCGAAGGCAGCTTTCTGGATCATTACTGACACTGAGGAACGAAAGCATGGGTAGCGAAGAGGATTAGATACCCTCGTAGTCCATGCCGTAAACGATGTGTGTTAGACGTTGGAAATTTATTTTCAGTGTCGCAGCGAAAGCAGTAAACACACCGCCTGGGGAGTACGACCGCAAGGTTA	Bacteria	Proteobacteria	Alphaproteobacteria	SAR11_clade	Clade_I	Clade_Ib	NA	Rare	Rare	0	0	18	35	0	0	15	35	0	4	11	1	3	5	5	7	5	11	0	0	0	0	0	0	0	0	0	0	0	0	0	31	0	23	0	2	0	10	0
ESV0000553	ACAGAGGTCCCAAGCGTTGTTCGGATTTACTGGGCGTAAAGGGTGCGTAGGCGGTTAGAAAAGTTTGGTGTGAAATCTTCGGGCTCAACCCGGAAACTGCACTGAAAACTATTTAACTCGAGGGTCGGAGAGGAGATTGGAATTCTCAGTGTAGCAGTGAAATGCGTAGATATTGAGAGGAACACCAGTTGCGAAGGCGGATCTCTGGACGATTCCTGACGCTGAGGCACGAAAGCTGGGGGAGCGAAGAGGATTAGATACCCTCGTAGTCCCAGCCGTAAACGGTGCGCACTTGCTGTGGGCGGATTCGACCCCGTCCGTGGCGAAGCTAACGCGTTAAGTGCGCCGCCTGGGGAGTACGGTCGCAAGATTA	Bacteria	Verrucomicrobiota	Verrucomicrobiae	Arctic97B-4_marine_group	NA	NA	NA	Rare	Rare	198	45	0	0	11	0	0	0	0	0	0	0	0	0	0	0	0	0	0	0	0	0	0	0	0	0	0	0	208	0	37	16	0	0	0	0	0	0	0
ESV0000554	ACGAAGGGGGCTAGCGTTGCTCGGAATTACTGGGCGTAAAGGGAGCGTAGGCGGACATTTAAGTCAGGGGTGAAATCCCGGGGCTCAACCTCGGAATTGCCTTTGATACTGGGTGTCTTGAGTGTGAGAGAGGTATGTGGAACTCCGAGTGTAGAGGTGAAATTCGTAGATATTCGGAAGAACACCAGTGGCGAAGGCGACATACTGGCTCATTACTGACGCTGAGGCTCGAAAGCGTGGGGAGCAAACAGGATTAGATACCCTGGTAGTCCACGCCGTAAACGATGATTGCTAGTTGTCGGGATGCATGCATTTCGGTGACGCAGCTAACGCATTAAGCAATCCGCCTGGGGAGTACGGTCGCAAGATTA	Bacteria	Proteobacteria	Alphaproteobacteria	Caulobacterales	Caulobacteraceae	Brevundimonas	NA	Rare	Rare	0	0	10	0	5	0	0	0	0	0	0	0	0	0	0	0	0	0	0	0	0	0	0	0	0	0	0	0	0	0	0	0	0	0	0	0	56	0	0
ESV0000557	ACGGAGGGGGTTAGCGTTGTTCGGAATTACTGGGCGTAAAGCGCACGTAGGCGGATTAATAAGTCAGGGGTGAAATCCCGAGGCTCAACCTCGGAACTGCCTTTGATACTGTTAGTCTTGAGTTCGAGAGAGGTGAGTGGAATTCCGAGTGTAGAGGTGAAATTCGTAGATATTCGGAGGAACACCAGTGGCGAAGGCGGCTCACTGGCTCGATACTGACGCTGAGGTGCGAAAGCGTGGGGAGCAAACAGGATTAGATACCCTGGTAGTCCACGCCGTAAACGATGAGAGCTAGTCGTTGGAGAGTTCGCTCTTCGGTGACGCAGCTAACGCATTAAGCTCTCCGCCTGGGGAGTACGGTCGCAAGATTA	Bacteria	Proteobacteria	Alphaproteobacteria	Rhodobacterales	Rhodobacteraceae	NA	NA	Rare	Rare	0	0	0	0	0	0	0	0	40	12	26	21	36	15	20	0	14	0	0	0	0	0	0	0	0	0	0	0	0	0	0	0	0	0	0	0	0	0	0
ESV0000558	ACGGAGGGATCTAGCGTTATTCGGAATTACTGGGCGTAAAGCGAGCGTAGGCTGATTTGTAAGTTGGATGTGAAATCCCAGAGCTTAACTCTGGAACTGCATCCAAAACTATATTTCTTGAGTTTGGTAGAGGAGAGTGGAATTCCTAGTGTAGAGGTGAAATTCGTAGATATTAGGAGGAACACCAGTGGCGAAGGCGACTCTCTGGGCCAATACTGACGCTGAGGTTCGAAAGCGTGGGTAGCGAACAGGATTAGATACCCTGGTAGTCCACGCAGTAAACGATGAATGCTAGATGTTGGAAACATTAGTTTTCAGTATCGCAGCTAACGCATTAAGCATTCCGCCTGGGAAGTACGGCCGCAAGGCTA	Bacteria	Proteobacteria	Alphaproteobacteria	SAR11_clade	Clade_IV	NA	NA	Rare	Rare	0	0	0	0	0	0	0	0	21	0	0	0	0	0	33	0	0	0	0	0	0	0	0	0	0	0	0	0	0	0	0	19	21	0	22	0	0	39	45
ESV0000559	ACGGAGGGGGCTAGCGTTGTTCGGAATTACTGGGCGTAAAGCGCGCGTAGGCGGATCGATCAGTCAGAGGTGAAATCCCGGAGCTCAACTTCGGAACTGCCTTTGATACTGTCGATCTGGAGTCCGGGAGAGGTGCATGGAATTCCGAGTGTAGAGGTGAAATTCGTAGATATTCGGAGGAACACCAGAGGCGAAGGCGATGCACTGGACCGGTACTGACGCTGAGGTGCGAAAGCGTGGGGAGCAAACAGGATTAGATACCCTGGTAGTCCACGCCGTAAACGATGAGAGCTAGTTGTCTGGCAGCATGCTGTTAGGTGACGCAGCTAACGCATTAAGCTCTCCGCCTGGGGAGTACGGCCGCAAGGTTA	Bacteria	Proteobacteria	Alphaproteobacteria	Caulobacterales	Hyphomonadaceae	Oceanicaulis	NA	Rare	Rare	0	0	0	0	0	0	0	0	0	0	0	0	0	0	0	0	0	0	0	0	0	0	0	0	0	0	0	0	16	0	0	0	10	0	0	0	0	0	0
ESV0000560	ACGGAGGGGGCGAGCGTTGTTCGGAATTACTGGGCGTAAAGGGCGTGTAGGCGGTTCGTTAAGTTAGGCGTGAAAGCCCCGGGCTCAACCTGGGAACTGCGCTTAATACTGGCAGACTTGAGACCGGGAGAGGGTAGTGGAATTTCCAGTGTAGAGGTGAAATTCGTAGATATTGGAAAGAACACCAGTGGCGAAGGCGGCTACCTGGCCCGGATCTGACGCTGAGGCGCGAAAGCGTGGGGAGCAAACAGGATTAGATACCCTGGTAGTCCACGCCGTAAACGATGAATGCTAGACGTCGGGAGACTTGTCTTTCGGTGTCGCCGCTAACGCATTAAGCATTCCGCCTGGGGAGTACGGCCGCAAGGTTA	Bacteria	Proteobacteria	Alphaproteobacteria	Thalassobaculales	NA	NA	NA	Rare	Rare	11	0	39	0	30	0	14	0	0	0	0	0	0	0	0	0	0	0	55	0	50	20	66	8	41	17	41	16	0	0	24	0	18	0	0	0	0	0	0
ESV0000562	ACGGAGGGAGCTAGCGTTGTTCGGAATTACTGGGCGTAAAGGGCGTGTAGGCTGTGTAATCAGTCAGAGGTGAAATCCCTAAGCTTAACTTAGGAACTGCCTTTGATACTATTATGCTAGAGATCGAGAGAGGTTAGTGGAATTCCAAGTGTAGAGGTGAAATTCGTAGATATTTGGAAGAACACCAGTGGCGAAAGCGACTAACTGGCTCGTTTCTGACGCTGAGACGCGAAAGCGTGGGTAGCAAACAGGATTAGATACCCTGGTAGTCCACGCTGTAAACGATGAGTGCTAGCCGTTTGAAGGTTTCCTTCAAGTGGTGCAGTTAACGCGTTAAGCACTCCGCCTGGGGAGTACGATCGCAAGATTA	Bacteria	Proteobacteria	Alphaproteobacteria	Rickettsiales	S25-593	NA	NA	Rare	Rare	0	0	0	0	0	0	0	0	0	0	0	0	0	0	9	0	0	0	32	21	49	35	40	30	0	29	38	30	0	0	4	0	0	14	23	0	0	0	0
ESV0000565	ACGGAGGGTGCTAACGTTGCTCGGAATCATTGGGCGTAAAGCGCACGTAGGCGGCTGTGCAAGCTGGATGTGAAAGCCCAGGGCTCAACCCTGGAAGTGCATCCAGAACTGCATGGCTTGAGTACCAGAGGGGGTCGGAGAATTCCCGGTGTAGAGGTGAAATTCGTAGATATCGGGAGGAATACCAGAGGCGAAGGCGCCGACCTGGATGGATACTGACGCTGAGGTGCGAAAGCGTGGGGAGCGAACGGGATTAGATACCCCGGTAGTCCACGCTGTAAACGATGAGTGCTAGACGGCGGAAGATTGACCCTTTCGTTGTCGTAGCTAACGCGTTAAGCACTCCGCCTGGGGAGTACGGTCGCAAGACTA	Bacteria	Myxococcota	Polyangia	Nannocystales	Nannocystaceae	NA	NA	Rare	Rare	15	0	0	2	0	0	0	0	0	0	0	0	0	0	0	0	0	0	0	0	0	0	0	0	0	0	0	0	0	12	0	0	0	0	0	0	40	0	9
ESV0000566	ACGTAGGAACCGAGCGTTGTCCGAATTTACTGGGCGTAAAGAGCGCGTAGGTGGTTTGTTAAGTCTCACGTGTAATCTCCCGGCTCAACTGGGAGGGGTCGTGGGATACTGGCAGGCTAGAGGTTATCAGAGGAAAGCGGAATTCCAGGAGTAGTGGTGAAATGCGTAGATACCTGGAGGAACACCAGAGGCGAAGGCGGCTTTCTGGGATACACCTGACACTGAGGCGCGAAAGCGTGGGGAGCGAACCGGATTAGATACCCGGGTAGTCCACGCCCTAAACGATGGATACTAGATATTGGGGGTATAGACCCCTCCAGTGTCGAAGCTAACGCGATAAGTATCCCGCCTGGGGAGTACGGCCGCAAGGCTA	Bacteria	Chloroflexi	Dehalococcoidia	SAR202_clade	NA	NA	NA	Rare	Rare	0	0	0	0	0	0	0	0	0	0	0	0	0	0	0	3	0	0	0	0	0	0	0	0	0	0	0	0	0	0	0	0	0	0	0	0	0	1	0
ESV0000568	ACGGAGGGTACGAACGTTAATCGGAATTACTGGGCGTAAAGCGCACGTAGGTGGTTTGTTAAGTGGGATGTGAAAGCCCAGGGCTCAACCCTGGAACTGCATTTCAAACTGACAGACTAGAGTACGATAGAGGGGGGTAGAATTCGGAGTGTAGCGGTGAAATGCGTAGATATTCCGAGGAATACCAGTGGCGAAGGCGGCCCCCTGGATTGATACTGACACTGAGGTTGCGAAAGCGTAGGGAGCAAACAGGATTAGATACCCTGGTAGTCTACGCTGTAAACGATGTCTACTAGCCGTTGGGGGGCTTGACCCTTTAGTGGCGAAGCTAACGCGATAAGTAGACCGCCTGGGGAGTACGGTCGCAAGATTA	Bacteria	Proteobacteria	Gammaproteobacteria	OM182_clade	NA	NA	NA	Intermediate fluctuating	Rare	225	11	1	0	43	8	0	0	0	0	0	0	0	0	0	0	0	0	0	0	0	0	0	0	0	0	0	0	143	15	31	0	5	0	0	0	0	0	0
ESV0000570	ACGAGGGGGGCAAGCGTTGTCCGGATTTATTGGGCGTAAAGAGTTCGTAGGCGGGCTAATCAGTCAAGATTGAAATCCCACGACTTAATCGTGGTTCCGGTTTTGATACTGTTAGTCTTGAATGGGATAGAGGTAAGCGGAATTCCTGGTGTAGCGGTGAAATGCGTAGATATCAGGAGGAACACCGATGGCGAAGGCAGCTTACTAGGTCCAAATTGACGCTGAGGAACGAAAGCGTGGGTAGCAAACAGGATTAGAGACCCTGGTAGTCCACGCCGTAAACGATGAGTACTTGATGGTGGGGGATTCGACCCCTTCACTGTCGGAGCTAACGCGTTAAGTACTCCGCCTGGGGACTACGACCGCAAGGTTG	Bacteria	Marinimicrobia_(SAR406_clade)	NA	NA	NA	NA	NA	Rare	Rare	2	9	106	39	102	29	119	46	0	0	0	2	0	0	0	0	0	0	0	0	0	0	0	0	0	0	0	0	6	0	2	3	8	4	5	1	0	0	0
ESV0000571	ACGAAGGGACCTAGCGTAGTTCGGAATTACTGGGCTTAAAGAGCTCGTAGGTGGTTAAAAAAGTTGATTGTGAAATCCCAAGGCTTAACCTTGGAACTGCAATCAAAACTTTTTAGCTAGAGTGTGATAGAGGAAAGTGGAATTTCTAGTGTAGAGGTGAAATTCGTAGATATTAGAAAGAACACCAAATGCGAAGGCAACTTTCTGGATCACTACTGACACTGAGGAGCGAAAGCATGGGTAGCGAAGAGGATTAGATACCCTCGTAGTCCATGCCGTAAACGATGTGTGCTAGACGTTGGAAGCATAGCTTTCAGTGTCGCAGCGAAAGCATTAAGCACACCGCCTGGGGAGTACGACCGCAAGGTTA	Bacteria	Proteobacteria	Alphaproteobacteria	SAR11_clade	Clade_II	NA	NA	Rare	Rare	0	0	0	0	0	0	0	0	0	6	0	28	0	16	0	15	0	23	0	0	0	0	0	0	0	0	0	0	0	0	0	0	0	0	0	0	0	0	0
ESV0000573	ACGAAGGGGGCGAGCGTTGTTCGGAATTACTGGGCGTAAAGGGCGCGTAGGCGGTCCTTTAAGTTAGGCGTGAAAGCCCCGGGCTCAACCTGGGAACTGCGCTTAAGACTGGAGGACTAGAAAACGGAAGAGGGTAGTGGAATTCCCAGTGTAGAGGTGAAATTCGTAGATATTGGGAAGAACACCAGTGGCGAAAGCGGCTACCTGGTCCGATTTTGACGCTGAGGCGCGAAAGCGTGGGGAGCAAACAGGATTAGATACCCTGGTAGTCCACGCCGTAAACGATGTCTGCTAGATGTCGGGGGGTTGCCCCTCGGTGTCGCCGCTAACGCATTAAGCAGACCGCCTGGGAAGTACGGTCGCAAGATTA	Bacteria	Proteobacteria	Alphaproteobacteria	Puniceispirillales	SAR116_clade	Candidatus_Puniceispirillum	NA	Rare	Rare	3	0	0	0	0	0	0	0	20	0	20	15	26	0	14	35	45	0	0	0	0	0	0	0	0	0	0	0	0	0	0	0	0	0	0	0	44	10	0
ESV0000575	ACGTAGGAGGCAAGCGTTGTCCGGATTTATTGGGCGTAAAGGGCGTGCAGGTGGCATAGAAAGTTTTTGTTGAAATCTCCCGGCTTAACTGGGAGGGGTGCAAGAATACTTCTAAGCTAGAGGGCAGTAGAGGAAAGTGGAATTCATGGTGTAGTGGTGAAATGCGTAGATATCATGAGGAACACCAGTGGCGAAAGCGGCTTTCTGGGCTGCACCTGACACTGAGGCGCGAAAGCATGGGTAGCAAACCGGATTAGATACCCGGGTAGTCCATGCCATAAACGATGGATACTGAGTATGGGGGGTATCGACCCCTTCTGTGCTGAAGCTAACGCGTTAAGTATCCCGCCTGGGAACTACGGTCGCAAGACTA	Bacteria	Chloroflexi	Dehalococcoidia	SAR202_clade	NA	NA	NA	Rare	Rare	0	0	0	0	0	0	0	0	0	0	0	0	0	0	2	3	0	0	0	0	0	0	0	0	0	0	0	0	0	0	0	0	0	0	0	0	0	0	0
ESV0000577	ACGGAAGGTGCAAGCGTTAATCGGAATTACTGGGCGTAAAGCGCGCGTAGGTGGTTTGTTAAGTTGGATGTGAAAGCCCTGGGCTCAACCTAGGAACTGCATCCAAAACTAACTCACTAGAGTACGATAGAGGGAGGTAGAATTCATAGTGTAGCGGTGGAATGCGTAGATATTATGAAGAATACCGGTGGCGAAGGCGGCCTCCTGGATCTGTACTGACACTGAGGTGCGAAAGCGTGGGTAGCGAACAGGATTAGATACCCTGGTAGTCCACGCCGTAAACGATGACAACTAGCTGTTGGGAGACAATGTCTTTCAGTGGCGCAGCTAACGTTTTAAGTTGTCCGCCTGGGGAGTACGGCCGCAAGGCTA	Bacteria	Proteobacteria	Gammaproteobacteria	SAR86_clade	NA	NA	NA	Rare	Rare	0	0	0	0	37	0	0	0	0	0	0	0	0	0	0	0	35	0	0	0	0	0	0	0	0	0	0	0	114	185	80	66	0	15	0	0	0	0	0
ESV0000578	ACGGAGGGTGCAAGCGTTACTCGGAATTACTGGGCGTAAAGCGAGCGCAGGCGGCTTATTAAGTCAGGTGTGAAAGCCCGGGGCTCAACCCCGGAACTGCACCTGAAACTGGTAAGCTTGAGGATGAGAGAGGAAAGTAGAATTTCTGGTGTAGAGGTGAAATTCGTTGATATCAGAAGGAATACCCGTGGCGAAGGCGGCTTTCTGGCTCATTTCTGACGCTGAGGCTCGAAAGTGTGGGTAGCAAACAGGATTAGATACCCTGGTAGTCCACACCGTAAACGATGAATGCTAGACGACCGATTTCACGTAGATTGGGTGTCGAAGTTAACGCATTAAGCATTCCGCCTGGGGAGTACGGTCGCAAGATTA	Bacteria	Bdellovibrionota	Bdellovibrionia	Bdellovibrionales	Bdellovibrionaceae	OM27_clade	NA	Rare	Rare	0	0	0	0	0	0	0	0	0	0	0	0	21	0	0	0	0	0	19	7	53	17	54	12	80	21	66	15	0	0	0	0	0	0	0	0	23	6	0
ESV0000579	ACGGAGGGTCCAAGCGTTAATCGGAATTACTGGGCGTAAAGCGTGCGCAGGCGGTTTGTTAAGCGAGATGTGAAAGCCCCGGGCTCAACCTGGGAATTGCATTTCGAACTGGCAAACTAGAGTCTTGTAGAGGGGGGTAGAATTCCAGGTGTAGCGGTGAAATGCGTAGAGATCTGGAGGAATACCGGTGGCGAAGGCGGCCCCCTGGACAAAGACTGACGCTCAGGCACGAAAGCGTGGGGAGCAAACAGGATTAGATACCCTGGTAGTCCACGCCGTAAACGATGTCTACTCGGAGTTTGGTGTCTTGAACACTGGGCTCTCAAGCTAACGCATTAAGTAGACCGCCTGGGGAGTACGGCCGCAAGGTTA	Bacteria	Proteobacteria	Gammaproteobacteria	Alteromonadales	Shewanellaceae	Shewanella	NA	Intermediate fluctuating	Rare	0	0	0	0	0	0	0	0	0	0	0	0	11	0	0	0	0	0	48	0	0	0	0	0	0	0	0	0	0	0	0	0	0	0	0	0	0	0	0
ESV0000582	ACGGAGGGTGCAAGCGTTATCCGGAATCATTGGGTTTAAAGGGTCCGCAGGCGGACGTATAAGTCAGTGGTGAAATCCTGCAGCTTAACTGCAGAACTGCCATTGATACTGTACGTCTTGAATTCGGTCGAAGTGGGCGGAATGTGTAGTGTAGCGGTGAAATGCATAGATATTACACAGAACACCGATAGCGAAGGCAGCTCACTAGGCCTGGATTGACGCTCAGGGACGAAAGCGTGGGGATCAAACAGGATTAGATACCCTGGTAGTCCACGCTGTAAACGATGATTACTCGTTTTCGGCGATATACAGTCGGAGACTAAGCGAAAGTGATAAGTAATCCACCTGGGGAGTACGATCGCAAGGTTG	Bacteria	Bacteroidota	Bacteroidia	Flavobacteriales	Crocinitomicaceae	Fluviicola	NA	Rare	Rare	0	0	5	0	0	0	0	8	0	0	0	0	0	0	0	0	0	0	0	0	0	0	0	0	0	0	0	0	0	0	0	0	0	0	0	4	0	0	0
ESV0000583	ACGGAGGGGGTTAGCGTTGTTCGGAATTACTGGGCGTAAAGCGCACGTAGGCGGACTAGTCAGTCAGAGGTGAAATCCCGAGGCTCAACCTCGGAACTGCCTTTGATACTGCTAGTCTAGAGTTCGAGAGAGGTGAGTGGAATTCCGAGTGTAGAGGTGAAATTCGTAGATATTCGGAGGAACACCAGTGGCGAAGGCGGCTCACTGGATCGATACTGACGCTGAGGTGCGAAAGCGTGGGGAGCAAACAGGATTAGATACCCTGGTAGTCCACGCCGTAAACGATGAGAGCTAGTCGTCGGAAGGCATGCTTTTCGGTGACGCAGTTAACGCGTTAAGCTCTCCGCCTGGGGAGTACGATCGCAAGATTA	Bacteria	Proteobacteria	Alphaproteobacteria	Rhodobacterales	Rhodobacteraceae	NA	NA	Rare	Rare	0	0	0	0	0	0	0	0	29	0	0	0	64	0	0	0	28	39	0	0	0	0	0	0	0	0	0	0	0	0	0	0	0	0	0	0	0	0	0
ESV0000584	ACGGAGGGTGCAAGCGTTAATCGGAATTACTGGGCGTAAAGCGTACGTAGGCGGTGTGTTAAGCTAGATGTGAAAGCCCCGGGCTCAACCTGGGAATAGCATTTAGAACTGGCACGCTAGAGTCCTGAAGAGGGTGGTAGAATTTCCAGTGTAGCGGTGAAATGCGTAGATATTGGAAGGAATACCGGTGGCGAAGGCGGCCACCTGGTCAGAGACTGACGCTGAGGTACGAAAGCGTGGGGAGCAAACAGGATTAGATACCCTGGTAGTCCACGCCGTAAACGATGTCAACTAGTTGTTCGTGTCATTAAGACGTGAGTAACGCAGCTAACGCACTAAGTTGACCGCCTGGGGAGTACGGCCGCAAGGTTA	Bacteria	Proteobacteria	Gammaproteobacteria	Alteromonadales	Idiomarinaceae	Idiomarina	NA	Rare	Rare	0	0	0	0	0	0	0	0	0	0	0	0	0	0	0	0	0	0	0	0	0	0	0	0	0	0	0	0	0	0	0	0	0	0	0	0	0	0	0
ESV0000586	ACGGAGGGTGCAAGCGTTAATCGGAATTACTGGGCGTAAAGCGCGCGTAGGTGGCTTGATAAGCCGGTTGTGAAAGCCCCGGGCTCAACCTGGGAACGGCATCCGGAACTGTCAAGCTAGAGTGCAGGAGAGGAAGGTAGAATTCCCGGTGTAGCGGTGAAATGCGTAGAGATCGGGAGGAATACCAGTGGCGAAGGCGGCCTTCTGGACTGACACTGACACTGAGGTGCGAAAGCGTGGGTAGCAAACAGGATTAGATACCCTGGTAGTCCACGCCGTAAACGATGTCGACCAGCCGTTGGGTGCCTAGCGCACTTTGTGGCGAAGTTAACGCGATAAGTCGACCGCCTGGGGAGTACGGCCGCAAGGTTA	Bacteria	Proteobacteria	Gammaproteobacteria	Oceanospirillales	Halomonadaceae	Halomonas	NA	Rare	Rare	0	0	0	0	0	0	0	0	0	0	0	0	0	0	0	0	0	0	25	33	12	0	0	0	5	0	0	0	0	0	0	0	0	0	0	0	0	0	0
ESV0000587	ACGAAGGGGGCTAGCGTTGCTCGGAATCACTGGGCGTAAAGGGCGCGTAGGCGGCTGATTTAGTCGAGGGTGAAAGCCCGTGGCTCAACCACGGAATGGCCTTCGATACTGGTTGGCTTGAGACCGGAAGAGGACAGCGGAACTGCGAGTGTAGAGGTGAAATTCGTAGATATTCGCAAGAACACCAGTGGCGAAGGCGGCTGTCTGGTCCGGTTCTGACGCTGAGGCGCGAAAGCGTGGGGAGCAAACAGGATTAGATACCCTGGTAGTCCACGCTGTAAACGATGAATGCTAGCCGTTGGGGTGCATGCACCTCAGTGGCGCCGCTAACGCATTAAGCATTCCGCCTGGGGAGTACGGTCGCAAGATTA	Bacteria	Proteobacteria	Alphaproteobacteria	Rhizobiales	Beijerinckiaceae	Methylobacterium-Methylorubrum	NA	Rare	Rare	0	0	0	0	0	0	0	0	0	0	0	0	0	0	0	0	0	0	0	0	0	0	0	0	0	0	0	0	0	0	0	0	0	0	0	0	6	0	0
ESV0000589	ACGAAGGGGGCTAGCGTTGTTCGGATTTACTGGGCGTAAAGGGCGTGTAGGCGGACGATCAAGCTAGGGGTGAAAGCCCAGGGCCCAACCCTGGAACTGCCCTTAGAACTGGTTGTCTAGAATCCGTAAGGGGAGTGTGGAATTCCTAGTGTAGAGGTGAAATTCGTAGATATTAGGAAGAACACCAGTGGCGAAGGCGGCACTCTGGTACGGTATTGACGCTGAGGCGCGAAAGCGTGGGGAGCAAACAGGATTAGATACCCTGGTAGTCCACGCCGTAAACGATGTCTGCTAGCCGTTTGGGCACTTAGTGTCTGGGTGGCGCCGCTAACGCATTAAGCAGACCGCCTGGGGAGTACGGTCGCAAGATTA	Bacteria	Proteobacteria	Alphaproteobacteria	Rhizobiales	NA	NA	NA	Rare	Rare	10	23	0	0	10	0	0	0	19	0	41	8	39	0	24	0	34	0	0	0	0	0	0	0	0	0	0	0	0	0	11	0	0	0	9	0	28	0	19
ESV0000590	ACGGAGGATCCAAGCGTTATCCGGAATCATTGGGTTTAAAGGGTCCGTAGGCGGTCTGATAAGTCAGAGGTGAAATCCTGCAGCTCAACTGTAGCATTGCCTTTGATACTGTTAGACTTGAGTTATTGTGAAGTAGTTAGAATGTGTGGTGTAGCGGTGAAATGCATAGATATCACACAGAATACCGATTGCGAAGGCAGATTACTAACAATATACTGACGCTGAGGGACGAAAGCGTGGGTAGCGAACAGGATTAGATACCCTGGTAGTCCACGCCGTAAACGATGGATACTAGCTGTTCGATCAACATTGGTTGGTTGAGTGGCTAAGCGAAAGTGATAAGTATCCCACCTGGGGAGTACGCTCGCAAGAGTG	Bacteria	Bacteroidota	Bacteroidia	Flavobacteriales	Flavobacteriaceae	NS5_marine_group	NA	Rare	Rare	2	50	0	0	0	31	0	31	0	55	0	28	0	0	0	0	0	0	0	0	0	0	0	0	0	0	0	0	0	16	0	37	0	21	0	39	0	36	0
ESV0000592	ACGTAGGGGGCGAGCGTTGTCCGGATTTATTGGGCGTAAAGAGCTCGTAGGCGGTTCAACAAGTCGGTCGTGAAAGTTCAGGGCTTAACCCTGAAATGTCGATCGATACTGTTGTGACTAGGATATGGTAGAGGTGAGTGGAATTCCGAGTGTAGCGGTGAAATGCGTAGATATTCGGAGGAACACCAATAGCGAAGGCAGCTCACTGGACCACTATCGACGCTGAGGAGCGAAAGCTAGGGGAGCAAACAGGATTAGATACCCTGGTAGTCCTAGCTGTAAACGATGGATACTAGATGTAGGAATTGGATTGACGATTTCTGTATCGTAGCTAACGCGTTAAGTATCCCGCCTGGGGAGTACGGTCGCAAGACTA	Bacteria	Actinobacteriota	Acidimicrobiia	Actinomarinales	Actinomarinaceae	Candidatus_Actinomarina	NA	Rare	Rare	0	0	0	0	0	0	0	0	0	7	0	0	0	9	0	0	0	12	0	0	0	0	0	0	0	0	0	0	0	0	0	0	0	0	0	0	0	0	0
ESV0000593	ACGAAGGGGGCGAGCGTTGTTCGGAATTACTGGGCGTAAAGGGAGCGCAGGCGGTTCATTCAGTTAGGCGTGAAAGCCCCGGGCTCAACCTGGGAACTGCGCTTAATACTGATGAGCTAGAAAACAGGAGAGGGTAGTGGAATTTCCAGTGTAGAGGTGAAATTCGTAGATATTGGAAAGAACACCGGTGGCGAAAGCGGCTACCTGGCCTGGTTTTGACGCTGAGGCTCGAAAGCGTGGGGAGCAAACAGGATTAGATACCCTGGTAGTCCACGCCGTAAACGATGACAGCTAGATGTCGGGGGGTTGCCTCTCGGTGTCGCCGCTAACGCATTAAGCTGTCCGCCTGGGAAGTACGGTCGCAAGATTA	Bacteria	Proteobacteria	Alphaproteobacteria	Puniceispirillales	SAR116_clade	NA	NA	Rare	Rare	13	0	29	15	27	33	36	15	8	0	0	0	0	0	0	0	6	0	0	0	0	0	0	0	0	0	0	0	0	0	34	40	73	34	17	19	0	0	0
ESV0000595	ACGAACCGTCCAAACGTTATTCGGTATCACTGGGCTTAAAGCGTGCGTAGGCGGCTTGGTAGGTGAGATGTGAAAGCCCACGGCCCAACCGTGGAATTGCGTTTCAAACCATCAAGCTCGAGGAAGATAGGGGTGATGGGAACTTATGGTGGAGCGGTGAAATGCGTTGATATCATAGGGAACACCGGTGGCGAAAGCGCATCACTGGATCTTTTCTGACGCTGAGGCACGAAAGCTAGGGTAGCGAACGGGATTAGATACCCCGGTAGTCCTAGCCGTAAACGATGAGCACTGGGTTGAGGGAACTATCACATTCTCTCGGCCGTAGCGAAAGCGTTAAGTGCTCCGCCTGGGGAGTATGGTCGCAAGGCTG	Bacteria	Planctomycetota	Planctomycetes	Pirellulales	Pirellulaceae	Rubripirellula	NA	Rare	Rare	47	58	3	0	20	17	0	0	0	14	14	8	0	0	0	0	0	0	0	0	0	0	0	0	0	0	0	0	34	45	32	13	0	0	0	0	24	0	17
ESV0000599	ACGAAGGGACCTAGCGTAGTTCGGAATTACTGGGCTTAAAGAGCTCGTAGGTGGTTAAAAAAGTTGATGGTGAAATCCCAAGGCTCAACCTTGGAACTGCCATCAAAACTTTTTAGCTAGAGTGTGATAGAGGTAAGTGGAATTTCTAGTGTAGAGGTGAAATTCGTAGATATTAGAAAGAACACCAAATGCGAAGGCAACTTACTGGGTCACTACTGACACTGAGGAGCGAAAGCATGGGTAGCGAAGAGGATTAGATACCCTCGTAGTCCATGCCGTAAACGATGAGTGCTAGACGTTGGAAATATATTTTTCAGTGTCGCAGCGAAAGCATTAAGCACTCCGCCTGGGGAGTACGACCGCAAGGTTA	Bacteria	Proteobacteria	Alphaproteobacteria	SAR11_clade	Clade_II	NA	NA	Rare	Rare	0	40	0	43	0	0	0	34	0	27	0	0	0	16	0	14	0	0	0	48	0	29	0	36	0	0	0	26	0	0	0	19	0	18	0	23	0	0	0
ESV0000600	ACGGAGGGATCTAGCGTTATTCGGAATTACTGGGCGTAAAGCGAGCGTAGGCGGATCTGTAAGTTGGAGGTGAAATCCCAGAGCTTAACTCTGGAACTGCCTTCAAAACTACATTTCTTGAGTTTGGTAGAGGAGAGTGGAATTCCTAGTGTAGAGGTGAAATTCGTAGATATTAGGAGGAACACCAGTGGCGAAGGCGACTCTCTGGGCCAATACTGACGCTGAGGTTCGAAAGCATGGGTAGCGAACAGGATTAGATACCCTGGTAGTCCATGCAGTAAACGATGAGTGCTAGATGTTGGGAATTTAAATTTCCAGTATCGCAGTTAACGCGTTAAGCACTCCGCCTGGGAAGTACGGCCGCAAGGCTA	Bacteria	Proteobacteria	Alphaproteobacteria	SAR11_clade	Clade_IV	NA	NA	Rare	Rare	0	0	0	0	0	0	0	0	0	0	0	0	0	0	0	0	0	0	0	0	0	0	0	0	0	0	0	0	0	0	0	0	0	0	0	0	0	57	0
ESV0000602	ACGGAGGGTGCAAGCGTTAATCGGAATTACTGGGCGTAAAGCGTGCGTAGGCGGTTTATTAAGTCAGATGTGAAAGCCCCGGGCTTAACCTGGGAACTGCATTTGAAACTGGTAAACTAGAGTATGGTAGAGGAAAGTGGAATTTCTGGTGTAGCGGTGAAATGCGTAGATATCAGAAGGAACATCAATGGCGAAGGCAGCTTTCTGGACCAATACTGACGCTGAGGTACGAAAGCGTGGGTAGCAAACAGGATTAGATACCCTGGTAGTCCACGCCGTAAACGATGATAACTAGCCGTTGGGGGGATTTACCCTTTAGTGGCGAAGCTAACGCGTTAAGTTATCCGCCTGGGGAGTACGGCCGCAAGGTTA	Bacteria	Proteobacteria	Gammaproteobacteria	Thiomicrospirales	Thioglobaceae	SUP05_cluster	NA	Rare	Rare	7	14	0	0	0	0	0	0	0	0	20	0	0	0	5	0	0	0	0	0	0	0	0	0	0	0	0	0	0	0	0	0	0	0	0	0	38	19	60
ESV0000603	ACGGGGGGGACAAGTGTTATTCGAAATGACTGGGCGTAAAGGGTCCGTAGGTTGTTGATTAAGCTGAAAGGTACAAACTAGGGCTTAACCTTAGGGAACTTTTCAGAACTGATCAACTTGAGTTTGGGAGAGGATAGTAGAATTTTCAGAGTAGGGCTAAAATCCAAAGATACTGAAAGGAATACCAGGAGCGAAGGCGACTATCTGGAACAATACTGACACTGAGGGACGAAAGCATGGGTAGCAAACAGGATTAGATACCCTGGTAGTCCATAGCTGTAAACGATGAGTGCTCGTGTTTAGGATATTTCCTAGGCACCAAGCTAACGCGTTAAGCACTCCGCCTGGGGAGTACGGCCGCAAGGTTG	Bacteria	NA	NA	NA	NA	NA	NA	Rare	Rare	0	0	0	10	4	0	6	0	0	0	0	0	0	6	5	0	0	0	9	22	23	24	13	30	22	42	25	53	1	0	0	0	0	0	0	0	0	0	0
ESV0000605	ACGAAGGGGGCTAGCGTTGTTCGGAATCACTGGGCGTAAAGCGTATGTAGGCGGATCAAAAAGTTAGATGTGAAATCCCTGGGCTCAACCCAGGAACTGCATTTAAAACTAGTGATCTAGAATTTGGTAAGGGTTAGTAGAATTTCCAGTGTAGAGGTGAAATTCGTAGATATTGGAAAGAATACCAGAAGCGAAGGCGACTAACTAGGCCATTTTTGACGCTGAGATACGAAAGCGTGGGTAGCAAACAGGATTAGATACCCTGGTAGTCCACGCAGTAAACGATGAGTGCTAGTCGCTGGTACATTAGTATCAGTGTCGAAGCTAACGCATTAAGCACTCCGCCTGGGAAGTACGGTCGCAAGATTA	Bacteria	Proteobacteria	Alphaproteobacteria	Rhodospirillales	AEGEAN-169_marine_group	NA	NA	Rare	Rare	16	12	37	19	25	0	29	0	0	0	8	0	0	0	6	13	0	0	14	0	22	8	30	0	20	0	12	0	10	0	17	0	20	11	23	4	11	0	21
ESV0000607	ACGGAGGATCCAAGCGTTATCCGGAATCATTGGGTTTAAAGGGTCCGCAGGCGGTCTATTAAGTCAGAGGTGAAATCCTATCGCTTAACGATAGAACTGCCTTTGATACTGGTAGACTTGAGTTATTGTGAAGTAGTTAGAATGTGTAGTGTAGCGGTGAAATGCATAGATATTACACAGAATACCGATTGCGAAGGCAGATTACTAACAATATACTGACGCTCAGGGACGAAAGCGTGGGTAGCGAACAGGATTAGATACCCTGGTAGTCCACGCCGTAAACGATGGTCACTAGCTGTTTGACTAACATTGGTTAGTTGAGTGGCTAAGCGAAAGTGATAAGTGACCCACCTGGGGAGTACGCTCGCAAGAGTG	Bacteria	Bacteroidota	Bacteroidia	Flavobacteriales	Flavobacteriaceae	NS5_marine_group	NA	Rare	Rare	0	0	0	0	0	0	0	0	0	0	0	0	0	0	0	0	0	0	0	0	6	40	15	42	17	0	24	25	0	0	0	26	0	0	20	52	0	0	0
ESV0000608	ACGAAGGGTGCAAGCGTTACTCGGAATTACTGGGCGTAAAGCGTGCGTAGGTGGTTATTTAAGTCCGTTGTGAAAGCCCTGGGCTCAACCTGGGAACTGCAGTGGATACTGGATGACTAGAATGTGGTAGAGGGTAGCGGAATTCCTGGTGTAGCAGTGAAATGCGTAGAGATCAGGAGGAACATCCATGGCGAAGGCAGCTACCTGGACCAACATTGACACTGAGGCACGAAAGCGTGGGGAGCAAACAGGATTAGATACCCTGGTAGTCCACGCCCTAAACGATGCGAACTGGATGTTGGGTGCAATTTGGCACGCAGTATCGAAGCTAACGCGTTAAGTTCGCCGCCTGGGGAGTACGGTCGCAAGACTG	Bacteria	Proteobacteria	Gammaproteobacteria	Xanthomonadales	Xanthomonadaceae	Stenotrophomonas	maltophilia	Rare	Rare	0	21	0	18	0	0	0	0	0	0	0	0	0	0	0	0	0	0	0	0	0	0	0	0	0	0	0	0	0	0	0	0	0	0	0	0	0	0	0
ESV0000609	ACGGAGACCTCGAGCGTTACTCGGATTCACTGGGCGTAAAGGGTGAGTAGGCGGCCAAGTATGTCGAGTGTGAAATCCCGGGGCTTAACCCCGGAACTGCGCCCGAAACTATTTGGCTAGAGTCTCGGAGAGGATAGTGGAATTCCAGGTGTAGCGGTGAAATGCGTAGATATCTGGAGGAACACCAGTGGCGAAGGCGACTGTCTGGACGAGAACTGACGCTCAATCACGAAAGCGTGGGTAGCGAAAGGGATTAGATACCCCTGTAGTCCACGCCGTAAACGTTGTACATTAAGTTTCGGGGGATTCGACCCCTTCGGAGCTCAAGCTAACGCGTTAAATGTACCGCCTGAGGACTACGGCCGCAAGGCTA	Bacteria	Verrucomicrobiota	Verrucomicrobiae	Opitutales	Puniceicoccaceae	MB11C04_marine_group	NA	Rare	Rare	0	0	0	0	0	0	0	0	0	0	0	0	0	0	0	0	0	0	0	0	0	0	0	0	0	0	0	0	0	0	0	0	23	17	20	0	0	0	0
ESV0000610	ACGTAGGTGGCAAATGTTGTCCGGAATCATTGGGCGTAAAGGGTCCGTAGGTGGCATGAAAAGTCTTATGTGAAATCTCTTGGCTCAACCAAGAAACGCCATAAGAAACTTTCATGCTAGAGATCATCAGAGGGAGGTAGAATTCCAGGTGTAGTGGTGAAATGCGTAGATATCTGGAGGAATACCAATGGCGAAAGCAGCCTCCTGGGGTGAATCTGACATTGAGGGACGAAAGCGTGGGTAGCAAACCGGATTAGATACCCGGGTAGTCCATGCCGTAAACGATGAATACTGGGTCTTCGGGGAATCGACCCCCTGTGGACCGAAGCTAACGCGTTAAGTATTCCGCCTGGGGAGTACGGTCGCAAGACTA	Bacteria	Chloroflexi	Dehalococcoidia	SAR202_clade	NA	NA	NA	Rare	Rare	152	191	0	0	52	0	43	0	0	0	0	0	0	0	0	0	0	0	0	0	0	0	0	0	0	0	0	0	0	0	0	0	12	0	0	6	0	0	0
ESV0000611	ACGGAAGGTGCAAGCGTTAATCGGAATTACTGGGCGTAAAGCGCGCGTAGGTGGTTTGTTAAGTTGGATGTGAAAGCCCTGGGCTCAACCTAGGAACTGCATCCAAAACTAACTCACTTGAGTACGATAGAGGGAGGTAGAATTCATAGTGTAGCGGTGGAATGCGTAGATATTATGAAGAATACCAGTGGCGAAGGCGGCCTCCTGGATCTGTACTGACACTGAGGTGCGAAAGCGTGGGTAGCGAACAGGATTAGATACCCTGGTAGTCCACGCCGTAAACGATGACAACTAGCTGTTGGGAGACAATGTCTTTCAGTGGCGCAGCTAACGTTTTAAGTTGTCCGCCTGGGGAGTACGGCCGCAAGGCTA	Bacteria	Proteobacteria	Gammaproteobacteria	SAR86_clade	NA	NA	NA	Rare	Rare	0	0	2	15	0	0	18	11	0	35	41	1	1	0	1	0	1	1	1	2	3	2	1	0	2	62	1	3	0	0	0	1	7	0	0	0	13	0	1
ESV0000612	ACGTAGGGAGCGAGCGTTGTTCGGATTTACTGGGCGTAAAGAGCACGTAGGCGGGCATGCAAGTCGTTTGTGAAATCCTCTGGCTCAACCAGAGAACTGCAATCGAAACTGCATGCCTTGAGTCCATCAGAGGAAATCGGAATCTTAGGTGTAGCGGTGAAATGCGTAGATATCTAAGAGAACACCAGTGGCGAAGGCGGATTTCTGGGATGGCACTGACGCTGAGGTGCGAAAGCTGAGGGAGCGAACAGGATTAGATACCCTGGTAGTCTCAGCCGTAAACGATGGGTACTAGGTGTTGGGGGACATTGACCCCCTCAGTGCCGTAGCTAACGCATTAAGTACCCCGCCTGGGGAGTACGGCCGCAAGGCTG	Bacteria	PAUC34f	NA	NA	NA	NA	NA	Rare	Intermediate fluctuating	68	275	2	0	14	47	0	0	0	0	0	0	0	0	0	0	0	0	0	0	0	0	0	0	0	0	0	0	0	19	2	0	0	0	0	0	18	10	4
ESV0000614	ACGAAAGGTGCAAGCGTTAATCGGAATTACTGGGCGTAAAGCGCGCGTAGGCGGCTTGGTAAGTTGAATGTGAAAGCCCCGGGCTCAACCTGGGAACTGCATCCAAAACTGCCTAGCTAGAGTATGGTAGAGGATGGCGGAATTTCCTGTGTAGCGGTGAAATGCGTAGATATAGGAAGGAACATCAGTGGCGAAGGCGGCCATCTGGACCAATACTGACGCTGAGGTGCGAAAGCGTGGGGAGCAAACAGGATTAGATACCCTGGTAGTCCACGCCGTAAACGATGAGAACTAGCCGTTGGACATCTTGCATGTTTAGTGGCGTAGCTAACGCGATAAGTTCTCCGCCTGGGGAGTACGGCCGCAAGGTTA	Bacteria	Proteobacteria	Gammaproteobacteria	Oceanospirillales	Litoricolaceae	Litoricola	NA	Rare	Rare	0	0	0	0	0	0	0	0	0	0	0	0	0	0	0	0	0	0	0	0	64	31	98	63	68	0	76	41	0	0	0	0	0	0	0	0	0	0	0
ESV0000617	ACGGAGGATCCAAGCGTTATCCGGAATTATTGGGTTTAAAGGGTCCGTAGGCGGTTTTTTAAGTCAGAGGTGAAATCCTGCAGCTCAACTGTAGCATTGCCTTTGATACTGAAAGACTTGAGTTATTGTGAAGTAGTTAGAATGTGTAGTGTAGCGGTGAAATGCATAGATATTACATAGAATACCGATTGCGAAAGCAGATTACTAACAATATACTGACGCTCATGGACGAAAGCGTGGGTAGCGAACAGGATTAGATACCCTGGTAGTCCACGCCGTAAACGATGGATACTAGCTGTTCGATCAACATTGGTTGATTGAGTGGTTAAGCGAAAGTGATAAGTATCCCACCTGGGGAGTACGCTCGCAAGAGTG	Bacteria	Bacteroidota	Bacteroidia	Flavobacteriales	Flavobacteriaceae	NS5_marine_group	NA	Rare	Rare	0	24	0	12	5	27	2	23	6	25	0	45	0	0	0	16	0	19	4	24	0	18	0	32	0	19	0	17	0	0	0	0	0	13	0	21	0	18	0
ESV0000618	ACGGAGGGAGCTAGCGTTGTTCGGAATTACTGGGCGTAAAGGGCGTGTAGGCTGTGTGAACAGTCAGAGGTGAAATCCCTAAGCTTAACTTAGGAACTGCCTTTGATACTTTCATGCTAGAGATCGAGAGAGGTTAGTGGAATTCCAAGTGTAGAGGTGAAATTCGTAGATATTTGGAAGAACACCAGTGGCGAAAGCGGCTAACTGGCTCGTATCTGACGCTGAGACGCGAAAGCGTGGGTAGCAAACAGGATTAGATACCCTGGTAGTCCACGCTGTAAACGATGAGTGCTAGCCGTTTGAGGTTTACTTCAAGTGGTGCAGTTAACGCATTAAGCACTCCGCCTGGGGAGTACGATCGCAAGATTA	Bacteria	Proteobacteria	Alphaproteobacteria	Rickettsiales	S25-593	NA	NA	Rare	Rare	0	0	0	0	0	0	0	0	0	0	0	0	0	0	0	0	0	0	0	7	11	17	14	11	18	14	9	10	0	0	0	0	0	0	0	0	0	0	0
ESV0000620	ACGAAGGGACCTAGCGTAGTTCGGAATTACTGGGCTTAAAGAGCTCGTAGGTGGTTAAAAAAGTTGGTGGTGAAATCCCAAGGCTCAACCTTGGAACTGCCATCAAAACTTTTTAGCTAGAGTGTGATAGAGGAAAGTGGAATTTCTAGTGTAGAGGTGAAATTCGTAGATATTAGAAAGAACACCAAAAGCGAAGGCAACTTTCTGGATCACTACTGACACTGAGGAGCGAAAGCATGGGTAGCGAAGAGGATTAGATACCCTCGTAGTCCATGCTGTAAACGATGTGTGCTAGACGTTGGAAATTTAATTTTCAGTGTCGCAGCAAAAGCGTTAAGCACACCGCCTGGGGAGTACGACCGCAAGGTTA	Bacteria	Proteobacteria	Alphaproteobacteria	SAR11_clade	Clade_II	NA	NA	Rare	Rare	0	0	0	0	0	0	0	0	0	0	0	0	0	12	0	0	0	0	0	0	0	0	0	0	0	0	0	0	0	0	0	0	0	0	0	0	0	0	0
ESV0000621	ACGGAGGGTGCAAGCGTTATCCGGAATTATTGGGTTTAAAGGGTCCGCAGGCGGACGTATAAGTCAGTGGTGAAAGCCTACAGCTCAACTGTAGAACTGCCATTGATACTGTACATCTTGAATTTGATCGAAGTGGGCGGAATGTGTAATGTAGCGGTGAAATGCTTAGATATTACACAGAACACCGATAGCGAAGGCAGCTCACTAGGTTTAATTGACGCTCATGGACGAAAGCGTGGGGAGCGAACAGGATTAGATACCCTGGTAGTCCACGCCGTAAACGATGATTACTCGTTCTTGCTATTTATAGTAGGGGCTAAGCGAAAGTGATAAGTAATCCACCTGGGGAGTACGATCGCAAGGTTG	Bacteria	Bacteroidota	Bacteroidia	Flavobacteriales	Crocinitomicaceae	Fluviicola	NA	Rare	Rare	0	0	0	0	0	0	5	9	0	0	0	0	0	0	0	0	0	0	0	0	0	0	0	0	0	0	0	0	0	0	0	0	0	0	0	0	0	0	0
ESV0000624	ACGGAGGATCCAAGCGTTATCCGGAATTATTGGGTTTAAAGGGTCCGCAGGCGGTCTATTAAGTCAGAGGTGAAATCTTGCAGCTCAACTGTAAAATTGCCTTTGATACTGGTAGACTTGAGTCATTGTGAAGTGGTTAGAATGTGTAGTGTAGCGGTGAAATGCATAGATATTACACAGAATACCAATTGCGAAGGCAGATCACTAACAATGTACTGACGCTCATGGACGAAAGCGTGGGGAGCGAACAGGATTAGATACCCTGGTAGTCCACGCCGTAAACGATGGATACTAACTGTTCGACCTTCGGGTTGAGTGGTTAAGCGAAAGTGATAAGTATCCCACCTGGGGAGTACGCTCGCAAGAGTG	Bacteria	Bacteroidota	Bacteroidia	Flavobacteriales	Flavobacteriaceae	NS4_marine_group	NA	Rare	Rare	0	0	0	0	0	0	0	0	0	19	0	36	0	0	0	0	0	30	0	0	0	0	0	0	0	0	0	0	0	0	0	0	0	0	0	0	0	0	0
ESV0000625	ACGGAGGGTGCAAGCGTTAATCGGAATTACTGGGCGTAAAGAGTACGTAGGCGGCTTTTCAAGTCGGGTGTGAAATCCCTGAGCTTAACTCAGGAACTGCATTCGATACTGGATCGCTAGAGTATATTAGAGGATAGTGGAATTTCAAGTGTAGCGGTGAAATGCGTAGATATTTGAAGGAACACCAATGGCGAAGGCAGCTATCTGGAATAATACTGACGCTGAGGTACGAAAGCGTGGGGAGCAAACAGGATTAGATACCCTGGTAGTCCACGCCGTAAACGATGAGAACTAGACGTTGGGTACTTGTACCTAGTGTCGCAGCTAACGCATTAAGTTCTCCGCCTGGGGAGTACGGCCGCAAGGTTG	Bacteria	Proteobacteria	Gammaproteobacteria	Ectothiorhodospirales	Ectothiorhodospiraceae	NA	NA	Rare	Rare	0	0	7	0	0	0	11	0	32	14	51	24	47	14	43	16	50	0	0	0	0	0	0	0	0	0	0	0	0	0	0	0	0	0	0	0	0	5	49
ESV0000626	ACGAAGGGACCTAGCGTAGTTCGGAATTACTGGGCTTAAAGAGTTCGTAGGTGGTTAAAAAAGTTGGTGGTGAAATCCCAGAGCTTAACTCTGGAACTGCCATCAAAACTTTTTAGCTAGAGTATGATAGAGGAAAGCAGAATTTCTAGTGTAGAGGTGAAATTCGTAGATATTAGAAAGAATACCGATTGCGAAGGCAGCTTTCTGGATCATTACTGACACTGAGGAACGAAAGCATGGGTAGCGAAGAGGATTAGATACCCTCGTAGTCCATGCCGTAAACGATGTGTGTTAGACGTTGGAAATTTATTTTCTGTGTCGCAGCGAAAGCAATAAACACACCGCCTGGGGAGTACGACCGCAAGGTTA	Bacteria	Proteobacteria	Alphaproteobacteria	SAR11_clade	Clade_I	Clade_Ib	NA	Rare	Rare	0	0	0	0	0	0	0	48	0	0	0	0	0	0	0	0	0	0	0	0	0	0	0	0	0	0	0	0	0	0	0	60	0	81	0	76	0	0	0
ESV0000628	ACGGAGGATCCAAGCGTTATCCGGAATCATTGGGTTTAAAGGGTCCGCAGGCGGCCTGTTAAGTCAGAGGTGAAATCCTACAGCTCAACTGTAGAACTGCCTTTGATACTGATAGGCTTGAGTTATTGTGAAGTGGTTAGAATGTGTGGTGTAGCGGTGAAATGCTTAGATATCACACAGAATACCCATTGCGAAGGCAGATCACTAACAATATACTGACGCTCATGGACGAAAGCGTGGGGAGCGAACGGGATTAGATACCCCGGTAGTCCACGCCGTAAACGATGGATACTAACTGTTCGACCTTCGGGTTGAGTGGTCAAGCGAAAGTGATAAGTATCCCACCTGGGGAGTACGCTCGCAAGAGTG	Bacteria	Bacteroidota	Bacteroidia	Flavobacteriales	Flavobacteriaceae	NS4_marine_group	NA	Rare	Rare	0	0	0	0	0	0	0	0	0	0	0	0	0	0	0	0	0	0	0	3	12	1	0	1	0	6	12	5	0	0	29	7	37	14	4	4	0	0	0
ESV0000630	ACGTAGGTGGCAAGCGTTATCCGGAATTATTGGGCGTAAAGCGCGCGCAGGTGGTTTCTTAAGTCTGATGTGAAAGCCCACGGCTCAACCGTGGAGGGTCATTGGAAACTGGGGAACTTGAGTGCAGAAGAGGAAAGTGGAATTCCAAGTGTAGCGGTGAAATGCGTAGAGATTTGGAGGAACACCAGTGGCGAAGGCGACTTTCTGGTCTGTAACTGACACTGAGGCGCGAAAGCGTGGGGAGCAAACAGGATTAGATACCCTGGTAGTCCACGCCGTAAACGATGAGTGCTAAGTGTTAGAGGGTTTCCGCCCTTTAGTGCTGCAGCTAACGCATTAAGCACTCCGCCTGGGGAGTACGGTCGCAAGACTG	Bacteria	Firmicutes	Bacilli	Bacillales	NA	NA	NA	Rare	Rare	0	0	0	0	0	0	0	0	0	0	0	0	0	0	0	0	0	0	0	0	0	0	0	0	0	0	0	0	0	0	0	0	0	0	0	0	0	0	0
ESV0000631	ACGGAGGGGGCTAGCGTTGTTCGGAATTACTGGGCGTAAAGCGCGCGTAGGCGGTTTACCCAGTCAGGCGTGAAATCCCGGGGCTCAACCCCGGAACTGCGTTTGATACTGGTAAACTAGAGGACGGGAGAGGGTAGTGGAATTCCCAGTGTAGAGGTGAAATTCGTAGATATTGGGAAGAACACCGGTGGCGAAGGCGGCTACCTGGACCGTACCTGACGCTGAGGTGCGAAAGCGTGGGGAGCAAACAGGATTAGATACCCTGGTAGTCCACGCCGTAAACGATGAGTGCTAGATGTTGGGAGACTTAGTCTCTCAGTGTCACAGCTAACGCGTTAAGCACTCCGCCTGGGGAGTACGGCCGCAAGGCTA	Bacteria	Proteobacteria	Alphaproteobacteria	Rhodospirillales	Magnetospiraceae	NA	NA	Rare	Rare	0	0	5	0	16	0	0	0	0	0	0	0	0	0	0	0	8	0	0	0	0	0	0	0	0	0	0	0	0	0	0	0	0	0	0	0	0	0	0
ESV0000635	ACGGAGGGAGCTAGCGTTGTTCGGAATTACTGGGCGTAAAGGGCGTGTAGGCTGTTTGATTAGTCAGAGGTGAAATCCCTAAGCTCAACTTAGGAACTGCCTTTGATACTATCATACTAGAGATCGAGAGAAGTTAGCGGAATTCCAAGTGTAGAGGTGAAATTCGTAGATATTTGGAAGAACACCAGTGGCGAAAGCGGCTAACTGGCTCGTTTCTGACGCTGAGACGCGAAAGCGTGGGTAGCAAACAGGATTAGATACCCTGGTAGTCCACGCCGTAAACGATGAGTGCTAGCCGTTTGTGATTAATCACAAGTGGTGCAGTTAACACATTAAGCACTCCGCCTGGGGAGTACGATCGCAAGATTA	Bacteria	Proteobacteria	Alphaproteobacteria	Rickettsiales	S25-593	NA	NA	Rare	Rare	0	0	11	0	7	0	25	7	13	22	25	24	20	14	32	10	33	18	0	0	0	0	0	0	0	0	0	0	0	0	0	0	0	7	6	0	0	0	0
ESV0000636	ACGAAAGGTGCAAGCGTTAATCGGAATTACTGGGCGTAAAGGGCGCGTAGGCGGCTAAGTAAGTTGGACGTGAAATCCCCGGGCTTAACCTGGGAACTGCGTTCAAAACTGCTTGGCTAGAGTGTGGCAGAGGATAGCGGAATTTCCTGTGTAGCAGTGAAATGCGTAGATATAGGAAGGAACACCAGTGGCGAAGGCGGCTATCTGGGTCAACACTGACGCTGAGGCGCGAAAGCGTGGGGAGCAAACAGGATTAGATACCCTGGTAGTCCACGCCGTAAACGATGAGAACTAGCCGTTGGACATCTAGTATGTTTAGTGGCGTAGCTAACGCGATAAGTTCTCCGCCTGGGGAGTACGGCCGCAAGGTTA	Bacteria	Proteobacteria	Gammaproteobacteria	Oceanospirillales	Litoricolaceae	Litoricola	NA	Rare	Rare	0	0	6	0	9	0	10	0	0	0	0	0	29	0	29	0	28	0	0	0	0	0	0	0	0	0	0	0	0	0	0	0	19	0	9	0	57	9	38
ESV0000638	ACGGAGGGTGCAAGCGTTAATCGGAATTACTGGGCGTAAAGCGCGCGTAGGCGGTTTTTTAAGTCGGATGTGAAAGCCCCGGGCTCAACCTGGGAATTGCATCCGATACTGGATAACTAGAATGCGGGAGAGGGAGGTAGAATTCCATGTGTAGCAGTGAAATGCGTAGATATATGGAGGAATACCAGTGGCGAAGGCGGCCTCCTGGCTCGACATTGACGCTGAGGTGCGAAAGCGTGGGGAGCAAACGGGATTAGATACCCCGGTAGTCCACGCCGTAAACGATGTCTACTAGCTGTAGGGGTACTTGAGACCTTTGTAGCGCAGCTAACGCAATAAGTAGACCGCCTGGGGAGTACGGCCGCAAGGTTA	Bacteria	Proteobacteria	Gammaproteobacteria	Cellvibrionales	Halieaceae	OM60(NOR5)_clade	NA	Rare	Rare	0	0	0	22	0	0	0	0	0	0	0	0	0	0	0	0	0	0	38	25	0	46	10	0	34	0	30	18	0	0	0	0	14	0	21	16	0	0	0
ESV0000640	ACAGAGGTCCCAAGCGTTGTTCGGATTTACTGGGCGTAAAGGGTGCGTAGGCGGTTAGAAAAGTTTGGTGTGAAATCTTCGGGCTCAACCCGGAAACTGCACTGAAAACTATTTGACTAGAGGATCGGAGAGGAGATTGGAATTCTCAGTGTAGCAGTGAAATGCGTAGATATTGAGAGGAACACCAGTTGCGAAGGCGGATCTCTGGACGATTCCTGACGCTGAGGCACGAAAGCTGGGGGAGCGAAGAGGATTAGATACCCTCGTAGTCCCAGCCGTAAACGGTGCGCACTTGCTGTGGGCGGATTCGACCCCGTCCGTGGCGAAGCTAACGCGTTAAGTGCGCCGCCTGGGGAGTACGGTCGCAAGATTA	Bacteria	Verrucomicrobiota	Verrucomicrobiae	Arctic97B-4_marine_group	NA	NA	NA	Rare	Rare	0	0	88	0	0	0	73	0	0	0	0	0	0	0	0	0	0	0	0	0	0	0	0	0	0	0	0	0	0	0	0	0	0	0	13	0	112	0	87
ESV0000641	ACGAACCGTCCAAACGTTATTCGGAATCACTGGGCTTAAAGGGTGCGTAGGCGGCTTGGCAAGTTGGGTGTGAAATCCCTCGGCTCAACCGAGGAACTGCGCTCAAAACTGCCAAGCTAGAGGAAGATAGAGGTGAGCGGAACTAATGGTGGAGCGGTGAAATGCGTTGATATCATTAGGAACACCTGTGGCGAAAGCGGCTCACTGGGTCTTTTCTGACGCTGAGGCACGAAAGCTAGGGTAGCGAACGGGATTAGATACCCCGGTAGTCCTAGCTGTAAACGATGAGCACTAGGTTGGAGGCTCCTCCATAGGTTTCCGACCGAAGCGAAAGTGTTAAGTGCTCCGCCTGGGGAGTATGGTCGCAAGGCTG	Bacteria	Planctomycetota	Planctomycetes	Pirellulales	Pirellulaceae	NA	NA	Rare	Rare	0	0	5	9	0	0	5	0	0	0	0	0	0	0	0	0	0	0	0	0	0	0	0	0	0	0	0	0	0	0	0	13	6	8	2	11	0	0	0
ESV0000644	ACGGAGGGTGCAAGCGTTGTTCGGAATCACTGGGCGTAAAGCGTGTGTAGGCGGCTTTGTAAGTCGGATGTGAAAGCCCTGGGCTTAACCCAGGAATTGCATTCGATACTGCTAAGCTTGAGTATGGGAGAGGGAAGCGGAATTCCTGGTGTAGCGGTGAAATGCGTAGATATCAGGAGGAACACCCGTGGCGAAAGCGGCTTCCTGGCCCATAACTGACGCTGAGACACGAAAGCATGGGGAGCAAACAGGATTAGATACCCTGGTAGTCCATGCCGTAAACGATGAGTGCTAGGTGTTGGAGGTGTTGACCCCTTCAGTGCCGACGCTAACGCATTAAGCACTCCGCCTGGGGAGTACGGTCGCAAGATTA	Bacteria	NA	NA	NA	NA	NA	NA	Rare	Rare	8	3	0	0	15	0	0	0	0	0	0	0	0	0	0	0	0	0	0	0	0	0	0	0	0	0	0	0	0	0	0	0	0	0	0	0	18	0	17
ESV0000645	ACGGAGACCTCGAGCGTTACTCGGATTCACTGGGCGTAAAGGGTGAGTAGGCGGCCATGTATGTCGGGTGTGAAATCCCGGGGCTTAACCCCGGAACTGCGCCCGAAACTACTTGGCTAGAGTCTCGGAGAGGATAGTGGAATTCCAGGTGTAGCGGTGAAATGCGTAGATATCTGGAGGAACACCAGTGGCGAAGGCGACTGTCTGGACGAGAACTGACGCTCAATCACGAAAGCGTGGGTAGCGAAAGGGATTAGATACCCCTGTAGTCCACGCCGTAAACGTTGTACACTAAGTTTCGGAGGATTCGACCCCTTCGGAGCTCAAGCTAACGCGTTAAGTGTACCGCCTGAGGACTACGGCCGCAAGGCTA	Bacteria	Verrucomicrobiota	Verrucomicrobiae	Opitutales	Puniceicoccaceae	MB11C04_marine_group	NA	Rare	Rare	58	0	0	0	7	0	0	0	0	0	0	0	0	0	0	0	0	0	31	0	0	0	0	0	0	0	0	0	53	74	41	24	23	9	0	0	8	0	0
ESV0000646	ACGAAGGGGGCTAGCGTTGTTCGGATTTACTGGGCGTAAAGGGCGTGTAGGCGGACGATCAAGCTAGAGGTGAAAGCCCAGGGCCCAACCCTGGAACTGCCTTTAGAACTGGTTGTCTAGAATCCGTAAGGGGAGTGTGGAATTCCTAGTGTAGAGGTGAAATTCGTAGATATTAGGAAGAACACCAGTGGCGAAGGCGGCACTCTGGTACGGTATTGACGCTGAGGCGCGAAAGCGTGGGGAGCAAACAGGATTAGATACCCTGGTAGTCCACGCCGTAAACGATGTCTGCTAGCCGTTTGGGCACTTAGTGTCTGGGTGGCGCCGCTAACGCATTAAGCAGACCGCCTGGGGAGTACGGTCGCAAGATTA	Bacteria	Proteobacteria	Alphaproteobacteria	NA	NA	NA	NA	Rare	Rare	9	0	17	0	27	0	11	0	0	0	0	0	23	0	0	0	15	0	0	0	0	0	0	0	0	0	0	0	0	0	46	11	83	14	34	0	19	0	0
ESV0000648	ACGGAGGGGGCTAGCGTTACTCGGAATTACTGGGCGTAAAGCGAGCGTAGGCGGTTAATCAAGTTGGGGGTGAAAGCCCGGGGCTCAACCCCGGAAATGCCCTCAAAACTAGTTAACTAGAGGACGGGAGAGGGGAGTGGAACTCCCAGTGTAGAGGTGAAATTCGTAGATATTGGGAAGAACACCAGTGGCGAAGGCGACTCTCTGGACCGTTTCTGACGCTAAGGCTCGAAAGCGTGGGTAGCAAACAGGATTAGATACCCTGGTAGTCCACGCCGTAAACGATGAGTGCTAGACGTTGGGGGGAACGCCCTTCAGTGTCGTCGCTAACGCATTAAGCACTCCGCCTGGGGAGTACGGTCGCAAGATTA	Bacteria	Proteobacteria	Alphaproteobacteria	Defluviicoccales	NA	NA	NA	Rare	Rare	0	0	2	0	0	0	0	0	1	16	0	0	0	0	0	0	0	0	0	0	0	0	0	0	0	0	0	0	0	0	0	0	0	0	0	0	0	25	9
ESV0000649	ACGAAGGGGGCTAGCGTTGTTCGGAATCACTGGGCGTAAAGCGTATGTAGGCGGATCAAAAAGTTAGATGTGAAATCCCTGGGCTCAACCCAGGAACTGCATTTAAAACTAGTGATCTAGAAATTGGTAAAGGTTAGTAGAATTTCCAGTGTAGAGGTGAAATTCGTAGATATTGGAAAGAATACCAGAAGCGAAGGCGACTAACTAGGCCATTTTTGACGCTGAGATACGAAAGCGTGGGTAGCAAACAGGATTAGATACCCTGGTAGTCCACGCAGTAAACGATGAGTGCTAGTCGCTGGTACAATAGTATCAGTGTCGAAGCTAACGCATTAAGCACTCCGCCTGGGAAGTACGGTCGCAAGATTA	Bacteria	Proteobacteria	Alphaproteobacteria	Rhodospirillales	AEGEAN-169_marine_group	NA	NA	Rare	Rare	7	0	12	0	12	0	3	0	27	0	3	0	27	0	23	0	24	0	9	0	5	0	7	0	4	0	4	6	0	0	8	0	9	0	4	0	9	0	20
ESV0000650	ACGTAGGGTGCGAGCGTTAATCGGAATTACTGGGCGTAAAGAGTGCGCAGGCGGCTCTCTAAGACAGGTGTGAAATCCCCGGGCTTAACCTGGGAATGGCGCTTGTGACTGGAGAGCTAGAGTGTGGCAGAGGGGAATGGAATTCCTGGTGTAGCAGTGAAATGCGTAGATATCAGGAGGAACACCGATGGCGAAGGCAGTTCCCTGGGCCAACACTGACGCTCATGCACGAAAGCGTGGGGAGCAAACAGGATTAGATACCCTGGTAGTCCACGCCCTAAACGATGTCAACTAGTTGTTGGGGAAGGAGACTTCTTTAGTAACGTAGCTAACGCGTGAAGTTGACCGCCTGGGGAGTACGGCCGCAAGGTTA	Bacteria	Proteobacteria	Gammaproteobacteria	Burkholderiales	Nitrosomonadaceae	IS-44	NA	Rare	Rare	95	143	0	3	9	12	0	0	20	17	19	0	0	0	0	0	0	0	4	5	0	0	0	0	0	0	0	0	0	0	0	0	0	0	0	0	9	12	9
ESV0000652	ACGGAGGGGGTTAGCGTTGTTCGGAATTACTGGGCGTAAAGCGCACGTAGGTGGATTAGTCAGTCAGAGGTGAAATCCCAGGGCTCAACCCTGGAACTGCCTTTGATACTGCTAGTCTAGAGTTCGAGAGAGGTGAGTGGAATTCCAAGTGTAGAGGTGAAATTCGTAGATATTTGGAGGAACACCAGTGGCGAAGGCGGCTCACTGGCTCGATACTGACACTGAGGTGCGAAAGCGTGGGGAGCAAACAGGATTAGATACCCTGGTAGTCCACGCCGTAAACGATGAGAGCTAGTCGTTGGGGGGCACGCCCTTCAGTGACGCAGTTAACGCATTAAGCTCTCCGCCTGGGGAGTACGGTCGCAAGATTA	Bacteria	Proteobacteria	Alphaproteobacteria	Rhodobacterales	Rhodobacteraceae	NA	NA	Rare	Rare	0	0	0	0	0	0	5	0	0	0	22	29	19	9	0	0	7	0	0	0	0	0	0	0	0	0	0	0	0	0	0	0	0	0	0	0	0	0	0
ESV0000655	ACGGAGGATCCAAGCGTTATCCGGAATTATTGGGTTTAAAGGGTCCGCAGGCGGTCTGATAAGTCAGAGGTGAAATACTATCGCTCAACGATAGAACTGCCTTTGATACTGTTAGACTTGAGTTATTGTGAAGTAGTTAGAATGTGTAGTGTAGCGGTGAAATGCATAGATATTACACAGAATACCGATTGCGAAGGCAGATTACTAACAATACACTGACGCTCATGGACGAAAGCGTGGGTAGCGAACAGGATTAGATACCCTGGTAGTCCACGCCGTAAACGATGGTCACTAGCTGTTTGACTAACATTGGTTAGTTGAGTGGCTAAGCGAAAGTGATAAGTGACCCACCTGGGGAGTACGCTCGCAAGAGTG	Bacteria	Bacteroidota	Bacteroidia	Flavobacteriales	Flavobacteriaceae	NS5_marine_group	NA	Rare	Rare	10	64	16	33	0	76	0	42	0	0	0	0	0	0	0	0	0	0	0	22	0	0	0	0	0	0	0	0	0	34	8	31	0	20	0	18	0	0	0
ESV0000656	ACGGAGGGTGCAAGCGTTGTTCGGAATTATTGGGCGTAAAGCGGGTGTAGGCGGCTTTGCAAGTCGGGTGTGAAATCCCTGGGCCCAACCCAGGAACTGCATTCGATACTGCATCGCTAGAGTCCCGGAGAGGATGGCGGAATTCCAGGTGTAGAGGTGAAATTCGTAGATATCTGGAGGAACACCAGTGGCGAAGGCGGCCATCTGGACGGTGACTGACGCTCAGACCCGAAAGCGTGGGGAGCAAACAGGATTAGATACCCTGGTAGTCCACGCCGTAAACGTTGGGTGCTCGTTGCTGCGGGTATTGACCCCTGCAGTGACTAAGTTAACGCGATAAGCACCCCGCCTGGGAAGTACGGTCGCAAGACTA	Bacteria	NB1-j	NA	NA	NA	NA	NA	Rare	Rare	0	0	6	0	0	0	0	0	0	0	0	0	0	0	0	0	0	0	0	0	0	0	0	0	0	0	0	0	0	0	0	0	0	0	0	0	0	0	0
ESV0000658	ACGGAGGATCCAAGCGTTATCCGGAATCATTGGGTTTAAAGGGTCCGCAGGCGGTTTTTTAAGTCAGAGGTGAAATCCTGCAGCTCAACTGTAGAATTGCCTTTGATACTGAAAGACTTGAGTTATTGTGAAGTGGTTAGAATGTGTGGTGTAGCGGTGAAATGCATAGATATCACACAGAATACCAATTGCGAAGGCAGATCACTAACAATATACTGACGCTCAGGGACGAAAGCGTGGGTAGCGAACAGGATTAGATACCCTGGTAGTCCACGCCGTAAACGATGGATACTAGCTGTATGTCTACCTCAGGTAGATGTGTGGCCAAGCGAAAGTGATAAGTATCCCACCTGGGGAGTACGATCGCAAGATTG	Bacteria	Bacteroidota	Bacteroidia	Flavobacteriales	Flavobacteriaceae	NS4_marine_group	NA	Rare	Rare	0	0	0	0	0	16	0	0	0	11	3	14	0	16	1	9	3	8	0	0	0	0	0	0	0	0	0	0	0	14	0	0	23	36	22	0	0	11	0
ESV0000661	ACAGAGGTCCCAAGCGTTGTTCGGATTCACTGGGCGTAAAGGGTGCGTAGGCGGTGAGAATAGTCTGATGTGAAAGCTCCGGGCTCAACCCGGAAAATGCATTGGATACTATCCCACTAGAGGATCGGAGGGGGGACTGGAATTCTTGGTGTAGCAGTGAAATGCATAGATATCAAGAGGAACACCAGTGGCGAAGGCGAGTCCCTGGACGATTCCTGACGCTGAGGCACGAAGGCTAGGGTAGCAAACAGGATTAGATACCCTGGTAGTCCTAGCAGTAAACGGTGCACACTTGCTGTAGGCGGTTCGACCCCGTCTGTGGCGTAGCTAACGTGTTAAGTGTGCCGCCTGGGGAGTACGGTCGCAAGGTTA	Bacteria	Verrucomicrobiota	Verrucomicrobiae	Pedosphaerales	Pedosphaeraceae	SCGC_AAA164-E04	NA	Rare	Rare	47	43	28	11	96	0	0	0	0	0	0	0	0	0	0	0	0	0	0	0	0	0	0	0	0	0	0	0	52	0	52	0	116	0	54	0	0	0	0
ESV0000663	ACGGAGGGTGCAAGCGTTAATCGGAATTACTGGGCGTAAAGCGCGCGTAGGTGGTCTGTTAAGTCGGATGTGAAAGCCCCGGGCTCAACCTGGGAACTGCATCCGATACTGGCAAACTAGAGTGCGGGAGAGGGAGGTAGAATTCCACGTGTAGCGGTGAAATGCGTAGATATGTGGAGGAATACCAGTGGCGAAGGCGGCCTCCTGGCTCGACACTGACACTGAGGTGCGAAAGCGTGGGGAGCAAACAGGATTAGATACCCTGGTAGTCCACGCCGTAAACGATGTCTACTAGCTGTAGGGGTACTTGAGACCTTTGTAGCGCAGCTAACGCAATAAGTAGACCGCCTGGGGAGTACGGCCGCAAGGTTA	Bacteria	Proteobacteria	Gammaproteobacteria	Cellvibrionales	Halieaceae	OM60(NOR5)_clade	NA	Rare	Rare	0	0	11	0	0	0	12	0	0	0	0	0	0	0	0	0	0	0	20	16	54	39	36	20	48	64	65	30	0	0	0	0	12	11	17	14	0	0	0
ESV0000669	ACGGAGGGTGCAAGCGTTATCCGGATTTATTAGGTTTAAAGGGTCCGCAGGCGGAATATTAAGTCAGTGGTGAAAGCCTACAGCTCAACTGTAGAACTGCCATTGATACTGATATTCTTGAGTGTGGTTGAAGTGAGCGGAATATGTCATGTAGCGGTGAAATGCATAGATATGACATGGAACACCAATTGCGAAGGCAGCTCACTAAGCCATTACTGACGCTCATGGACGAAAGCGTGGGGAGCGAACAGGATTAGATACCCTGGTAGTCCACGCCGTAAACTATGATCACTAGATGTTGGCGATATAATGTCAGCGTTCAAGAGAAATCGTTAAGTGATCCACCTGGGGAGTACGTTCGCAAGAATG	Bacteria	Bacteroidota	Bacteroidia	Flavobacteriales	NS9_marine_group	NA	NA	Rare	Rare	0	0	0	0	0	0	4	0	0	11	0	19	0	21	26	23	14	35	0	0	0	0	0	0	0	0	0	0	0	0	0	0	0	0	0	0	0	0	0
ESV0000670	ACGGAGGGGGCTAACGTTGTTCGGAATTACTGGGCGTAAAGCGCGCGTAGGCGGATTAGACAGTTGAGGGTGAAATCCCGGAGCTTAACTCCGGAACTGCCTTCAATACTACTAATCTTGAGTTCGGAAGAGGTGAGTGGAATTCCTAGTGTAGAGGTGAAATTCGTAGATATTAGGAAGAACATCAGTGGCGAAGGCGACTCACTGGTCCGATACTGACGCTGAGGTGCGAAAGCGTGGGGAGCAAACAGGATTAGATACCCTGGTAGTCCACGCCGTAAACGATGGAAGCTAGTTGTTGGGCGGCATGCCGTTCGGTGACACAGCTAACGCATTAAGCTTCCCGCCTGGGGAGTACGATCGCAAGATTA	Bacteria	Proteobacteria	Alphaproteobacteria	Parvibaculales	OCS116_clade	NA	NA	Rare	Rare	0	36	0	0	0	0	0	0	13	28	12	28	0	0	0	0	0	10	0	0	0	0	0	0	0	0	0	0	0	18	2	11	0	0	0	0	10	17	0
ESV0000674	ACGAAGGGACCTAGCGTAATTCGGAATTACTGGGCGTAAAGCGCGCGTAGGCGGTTAGGTAAGTTAATTGTGAAAGCCCAAAGCTCAACTTTGGAATTGCAATTAAAACTACTTAGCTAGAGTTTATCAGAGGAAAGCGGAATACATAGTGTAGAGGTGAAATTCGTAGATATTATGTAGAACACCAGTTGCGAAGGCGGCTTTCTGGGATAACACTGACGCTGAGGTGCGAAAGTATGGGTAGCGAAGAGGATTAGATACCCTCGTAGTCCATACCGTAAACGATGATTGTTAGATGTTGGAAATTTATTTTCAGTATCACAGCTAACGCGTTAAACAATCCGCCTGGGGAGTACGACCGCAAGGTTA	Bacteria	Proteobacteria	Alphaproteobacteria	SAR11_clade	Clade_III	NA	NA	Rare	Rare	0	0	0	0	0	0	0	0	0	0	0	0	0	0	0	0	0	0	0	0	0	0	0	0	0	0	0	0	0	0	0	0	0	0	0	0	0	0	0
ESV0000676	ACGGAGGGTGCGAGCGTTAATCGGAATTACTGGGCGTAAAGCGCACGCAGGCGGTTTGTTAAGCTAGATGTGAAAGCCCCGGGCTCAACCTGGGATGGTCATTTAGAACTGGCAGACTAGAGTCTTGGAGAGGGGAGTGGAATTCCAGGTGTAGCGGTGAAATGCGTAGATATCTGGAGGAACATCAGTGGCGAAGGCGACTCCCTGGCCAAAGACTGACGCTCATGTGCGAAAGTGTGGGTAGCGAACAGGATTAGATACCCTGGTAGTCCACACCGTAAACGCTGTCTACTAGCTGTGTGTGATTTTAAATCGTGCGTAGCGAAGCTAACGCGCTAAGTAGACCGCCTGGGGAGTACGGCCGCAAGGTTA	Bacteria	Proteobacteria	Gammaproteobacteria	Alteromonadales	Alteromonadaceae	Alteromonas	gracilis	Rare	Rare	0	0	0	0	0	0	0	0	0	0	0	0	0	0	0	0	0	0	19	0	11	0	21	0	0	0	0	0	0	0	0	0	0	0	0	0	0	0	0
ESV0000677	ACGAAGGGACCTAGCGTAGTTCGGAATTACTGGGCTTAAAGAGTTCGTAGGTGGTTGAAAAAGTTAGTGGTGAAATCCCAGAGCTTAACTCTGGAACTGCCATTAAAACTTTTCAGCTAGAGTATGATAGAGGAAAGTAGAATTTCTAGTGTAGAGGTGAAATTCGTAGATATTAGAAAGAATACCAATTGCGAAGGCAGCTTTCTGGATCATTACTGACACTGAGGAACGAAAGCATGGGTAGCGAAGAGGATTAGATACCCTCGTAGTCCATGCCGTAAACGATGTGTGTTAGACGTTGGAAATTTATTTTCAGTGTCGCAGCGAAAGCGATAAACACACCGCCTGGGGAGTACGACCGCAAGGTTA	Bacteria	Proteobacteria	Alphaproteobacteria	SAR11_clade	Clade_I	Clade_Ia	NA	Rare	Rare	0	0	0	0	0	0	0	0	0	51	21	0	28	52	47	59	26	46	0	0	0	0	0	0	0	0	0	0	0	0	0	0	0	0	0	0	0	0	0
ESV0000680	ACGAGGGGTGCAAGCGTTGTCCGGAATCACTGGGCGTAAAGGGTCCGTAGGCGTCTTAAAAAGTCATTTGTTAAATACACCGGCTTAACCGGTGAACTGCACTTGAAACTATTAAGATAGAGTATAGGAGAGGAAAGCGGAATTCCTGGTGTAGCGGTGACATGCGTAGATATCAGGAGGAACACCAATGGCGAAGGCAGCTTTCTGGCCTATTACTGACGCTGAGGGACGAAAGCGTGGGGAGCGAACAGGATTAGATACCCTGGTAGTCCACGCCGTAAACGATGAGTACTTGGTGTCGGGGGATTCGACCCCTTCGGTACCGGAGCTAACGCATTAAGTACTCCGCCTGGGAACTACGACCGCAAGGTTG	Bacteria	Marinimicrobia_(SAR406_clade)	NA	NA	NA	NA	NA	Rare	Rare	0	0	23	38	0	24	33	0	11	0	17	20	20	16	9	10	15	16	0	0	0	0	0	0	0	0	0	0	0	0	0	0	0	0	0	0	0	0	0
ESV0000681	ACGAAGGTCCCAAGCGTTGTTCGGAATTACTGGGCGTAAAGCGTGCGTAGGCGGCATGGTAAGTCAGATGTGAAATCCCAGGGCTCAACCCTGGAACTGCATCCGATACTGCCAAGCTAGAGTAGTGGAGGGGAGTCTGGAATTCACGGTGTAGCAGTGAAATGCGTAGATATCGTGAGGAACACTAGTGGCGAAGGCGAGACTCTGGACACTAACTGACGCTGAGGCACGAAGGCTAGGGTAGCGAAAGGGATTAGATACCCCTGTAGTCCTAGCAGTAAACGGTGCGCGTTTGGTGTGGGCGGGTTCGACCCCGTCCGTGCCGAAGCTAACGCGTTAAACGCGCCGCCTGGGGAGTACGGTCGCAAGACTA	Bacteria	Verrucomicrobiota	Verrucomicrobiae	Verrucomicrobiales	DEV007	NA	NA	Rare	Rare	170	72	0	0	13	0	0	0	0	0	0	0	0	0	0	0	0	0	0	0	0	0	0	0	0	0	0	0	42	73	11	20	0	0	0	0	0	0	0
ESV0000683	ACGGAGGGTGCGAGCGTTAATCGGAATTACTGGGCGTAAAGCGCGCGTAGGTGGTTTGATAAGCTAGCTGTGAAAGCCCCGGGCTCAACCTGGGAACTGCAGTTAGAACTGTCTGGCTAGAGTACAGTAGAGGGTGGCGGAATTTCCTGTGTAGCGGTGAAATGCGTAGATATAGGAAGGAACATCAGTGGCGAAGGCGGCCACCTGGACTGATACTGACACTGAGGTGCGAAAGCGTGGGGAGCAAACAGGATTAGATACCCTGGTAGTCCACGCCGTAAACGATGTCTACTAGCCGTTGGGAGACTTGATCTCTTAGTGGCGCAGTTAACGCGATAAGTAGACCGCCTGGGGAGTACGGCCGCAAGGTTA	Bacteria	Proteobacteria	Gammaproteobacteria	Cellvibrionales	Porticoccaceae	SAR92_clade	NA	Rare	Rare	0	0	0	0	0	0	0	0	0	14	0	19	27	85	33	31	12	45	0	0	0	0	0	0	0	0	0	0	0	0	0	0	0	0	0	0	0	0	0
ESV0000685	ACGAAGGGACCTAGCGTAGTTCGGAATTACTGGGCTTAAAGAGCTCGTAGGTGGTTAAAAAAGTTGATGGTGAAATCCCAAGGCTCAACCTTGGAACTGCCATCAAAACTTTTTAGCTAGAGTGTGATAGAGGTAAGTGGAATTTCTAGTGTAGAGGTGAAATTCGTAGATATTAGAAAGAACACCAAATGCGAAGGCAACTTACTGGGTCACTACTGACACTGAGGAGCGAAAGCATGGGTAGCGAAGAGGATTAGATACCCTCGTAGTCCATGCCGTAAACGATGTGTGCTAGACGTTGGGAATATATTTTTCAGTGTCGCAGCGAAAGCATTAAGCACACCGCCTGGGGAGTACGACCGCAAGGTTA	Bacteria	Proteobacteria	Alphaproteobacteria	SAR11_clade	Clade_II	NA	NA	Rare	Rare	0	0	0	86	0	0	0	0	0	0	0	0	0	0	0	0	0	0	0	0	0	0	0	0	0	0	0	0	0	0	0	0	0	108	0	130	0	0	0
ESV0000686	ACGGAGGGGGCTAGCGTTGTTCGGAATTACTGGGCGTAAAGCGCGCGTAGGCGGATTAGTAAGTCAGTGGTGAAAGCCCGGGGCTCAACCTCGGAACTGCCTTTGATACTGCTAGTCTTGAGTTCGAGAGAGGTGAGTGGAATTTCTAGTGTAGAGGTGAAATTCGTAGATATTAGAAAGAACACCAGTGGCGAAGGCGGCTCACTGGCTCGATACTGACGCTGAGGTGCGAAAGCGTGGGGAGCAAACAGGATTAGATACCCTGGTAGTCCACGCCGTAAACGATGAATGCTAGCTGTCGGTAAGTTTACTTATCGGTGGCGCAGCTAACGCATTAAGCATTCCGCCTGGGGAGTACGGTCGCAAGATTA	Bacteria	Proteobacteria	Alphaproteobacteria	Parvibaculales	Parvibaculaceae	NA	NA	Rare	Rare	23	0	0	0	28	0	29	0	50	30	0	0	25	0	24	21	46	0	0	0	0	0	0	0	0	0	0	0	0	0	0	0	0	0	0	0	31	0	0
ESV0000689	ACCGGCGCCTCAAGTGGTCGTCGCTTTTATTGGGCCTAAAACGTCCGTAGCCGGTTTGGTACATTCGTGGGTAAATCAGCTCGCTCAACGAGTTGAATTCTGCGAGGACGGCCAGACTAGGGACCGGGAGAGGTGTGGGGAACTCTCAGGGTAGGGGTAAAATCCTGTCATCCTGAGAGGACCACCTGTTGCGAAGGCGCCACACTAGAACGGATCCGACGGTCAGGGACGAAGCCTAGGGGCACGAACCGGATTAGATACCCGGGTAGTCCTAGGTGTAAACGCTGTGGACTTGGTGTTGGGGAAGCCCAGAGCTTTCCCAGTGCCGTAGCGAAGGTGTTGAGTCCACTGCCTGGGGAGTACGGTCGCAAGGCTG	Archaea	Thermoplasmatota	Thermoplasmata	Marine_Group_II	NA	NA	NA	Rare	Rare	0	0	0	0	0	0	0	0	0	4	0	11	0	0	0	0	0	0	0	0	0	0	0	0	0	0	0	0	0	0	0	0	0	0	0	0	0	0	0
ESV0000691	ACGGAGGGTGCAAGCGTTAATCGGAATTACTGGGCGTAAAGGGCACGCAGGTGGTTTGGTAAGTTGGATGTGAAATCCCCGGGCTCAACCTGGGAATTGCATTCAATACTGCCGAACTAGAGTATGGGAGAGGGAAGCGGAATTCCCGGTGTAGCGGTGAAATGCGTAGATATCGGGAGGAACATCAGTGGCGAAGGCGGCTTCCTGGCCCAATACTGACACTCAGGTGCGAAAGCGTGGGGAGCAAACAGGATTAGATACCCTGGTAGTCCACGCCGTAAACGATGAGAACTAGATGTCGGAAAGTTTTACTTTTCGGTATCGCAGCTAACGCATTAAGTTCTCCGCCTGGGGAGTACGACCGCAAGGTTG	Bacteria	Proteobacteria	Gammaproteobacteria	NA	NA	NA	NA	Rare	Rare	0	0	0	0	0	6	0	0	0	0	0	0	0	0	0	0	0	0	0	0	0	0	0	0	0	0	0	0	0	0	0	0	0	0	0	0	0	0	0
ESV0000696	ACGAAGGGGGCTAGCGTTGTTCGGAATCACTGGGCGTAAAGCGTATGTAGGCGGATCAAAAAGTTAGATGTGAAATCCCTGGGCTCAACCCAGGAACTGCATTTAAAACTAGTGATCTAGAATTTGGTAAAGGTTAGTAGAATTTCCAGTGTAGAGGTGAAATTCGTAGATATTGGAAAGAATACCAGAAGCGAAGGCGACTAACTAGGCCATTTTTGACGCTGAGATACGAAAGCGTGGGTAGCAAACAGGATTAGATACCCTGGTAGTCCACGCAGTAAACGATGAGTGCTAGTCGCTGGTACATTAGTATCAGTGTCGAAGCTAACGCATTAAGCACTCCGCCTGGGAAGTACGGTCGCAAGATTA	Bacteria	Proteobacteria	Alphaproteobacteria	Rhodospirillales	AEGEAN-169_marine_group	NA	NA	Rare	Rare	11	8	16	16	18	0	23	0	0	0	9	0	0	0	10	13	0	0	13	0	14	3	30	0	26	0	20	0	11	0	11	0	21	6	7	12	8	0	8
ESV0000699	ACGGAGGATCCAAGCGTTATCCGGAATTATTGGGTTTAAAGGGTCCGCAGGCGGTTTGTTAAGTCAGAGGTGAAATCCTACCGCTCAACGGTAGAATTGCCTTTGATACTGATAGACTTGAGTTATTGTGAAGTAGTTAGAATGTGTAGTGTAGCGGTGAAATGCATAGATATTACACAGAATACCAATTGCGAAGGCAGATTACTAACAATACACTGACGCTGAGGGACGAAAGCGTGGGTAGCGAACAGGATTAGATACCCTGGTAGTCCACGCCGTAAACGATGGTCACTAGCTGTTTGATCAACATTGGTTGGTTGAGTGGCTAAGCGAAAGTGATAAGTGACCCACCTGGGGAGTACGGTCGCAAGACTG	Bacteria	Bacteroidota	Bacteroidia	Flavobacteriales	Flavobacteriaceae	NS5_marine_group	NA	Rare	Rare	0	0	0	0	0	0	0	0	0	0	0	32	0	24	0	0	0	0	0	0	0	0	0	0	0	0	0	0	0	0	0	0	0	0	0	0	0	36	0
ESV0000700	ACGGAGGGTGCAAGCGTTATCCGGATTTATTGGGTTTAAAGGGTCCGTAGGTGGACCATTAAGTCAGAGGTGAAAGCCCGCGGCTCAACCGCGGAATTGCCTTTGATACTGGTGGTCTTGAGTGTGCTCGAAGTTGGCGGAATATGACATGTAGCGGTGAAATGCTTAGATATGTCATAGAACACCGATTGCGAAGGCAGCCAACTAGGTCACAACTGACACTGAGGGACGAAAGCGTGGGGAGCGAACAGGATTAGATACCCTGGTAGTCCACGCCGTAAACGATGAATACTCGGTATTGGCTTCGGCCAGTGCCCAAGCGAAAGTGATAAGTATTCCACCTGGGGAGTACGGCCGCAAGGTTG	Bacteria	Bacteroidota	Bacteroidia	Flavobacteriales	NS9_marine_group	NA	NA	Rare	Rare	0	0	0	0	0	0	0	13	0	0	0	0	0	0	0	0	0	0	0	0	0	0	0	0	0	0	0	0	0	0	24	0	0	0	0	0	0	0	0
ESV0000702	ACGGAAGGTGCAAGCGTTAATCGGAATTACTGGGCGTAAAGCGCGCGTAGGTGGTTTGTTAAGTTGGATGTGAAAGCCCTGGGCTCAACCTAGGAACTGCATCCAAAACTAACTCACTAGAGTACGATAGAGGGAGGTAGAATTCATAGTGTAGCGGTGGAATGCGTAGATATTATGAAGAATACCAGTGGCGAAGGCGGCCTCCTGGATCTGTACTGACACTAAGGTGCGAAAGCGTGGGTAGCGAACAGGATTAGATACCCTGGTAGTCCACGCCGTAAACGATGACAACTAGCTGTTGGAAGACAATGTTTTTCAGTGGCGCAGCTAACGTTTTAAGTTGTCCGCCTGGGGAGTACGGCCGCAAGGCTA	Bacteria	Proteobacteria	Gammaproteobacteria	SAR86_clade	NA	NA	NA	Rare	Rare	0	0	0	0	0	0	0	0	0	0	0	23	0	28	19	0	24	0	0	0	0	0	0	0	0	0	0	0	0	0	0	0	0	0	0	0	0	0	14
ESV0000703	ACGGAAGGTCCTAGCGTTGTTCGGAATTACTGGGCGTAAAGCGCATGTAGGCGGAACAGAAAGTTAGAAGTGAAATCCCTGGGCTCAACCTAGGAATTGCTTTTAAAACTTCTGTTCTGGAATTAAGGAGAGGAAAATGGAATATCCAGTGTAGAGGTGAAATTCGTAGATATTGGATGGAACACCAGTGGCGAAGGCGATTTTCTGGACTTATATTGACGCTGAGATGCGAAGGCATGGGTAGCAAACGGGATTAGATACCCCGGTAGTCCATGCAGTAAACGATGGGTGCTAGTCGTCGGACTTATGTTCGGTGTCGTAGCTAACGCGTTAAGCACCCCGCCTGGGGAGTACGGTCGCAAGATTA	Bacteria	Proteobacteria	Alphaproteobacteria	Rhodospirillales	AEGEAN-169_marine_group	NA	NA	Rare	Rare	0	0	0	0	0	0	0	0	0	19	0	22	0	31	0	27	8	43	0	0	0	0	0	0	0	0	0	0	0	0	0	0	0	0	0	0	0	33	0
ESV0000705	ACCGGCAGCTCAAGTGGTCGTCGCTTTTATTGGGCCTAAAACGTCCGTAGCCTGTTTGGTAAATCTGTGGGTAAATCAACCAGCTTAACTGGTTGAATTCTGCAGAGACTGCCAGACTAGGGACCGGGAGAGGTGTGGGGTACTCTAGGGGTAGGGGTAAAATCCTGTCATCCTTAGAGGACCACCAGTTGCGAAGGCGCCACACTGGAACGGATCCGACGGTCAGGGACGAAGCCTAGGGGCACGAACCGGATTAGATACCCGGGTAGTCCTAGGTGTAAACGCTGTGAACTTGGTGTCGGGGATCCGTAATGGGTCCTCGGTGCCGGAGTGAAGATGTTAAGTTCACTGCCTGGGGAGTACGGTCGCAAGGCTG	Archaea	Thermoplasmatota	Thermoplasmata	Marine_Group_II	NA	NA	NA	Rare	Rare	0	0	0	0	0	0	0	0	19	80	0	94	0	0	0	0	0	7	0	0	0	0	0	0	0	0	0	0	0	0	0	0	0	0	0	0	0	17	0
ESV0000706	ACGGAGGGGGTTAGCGTTGTTCGGAATTACTGGGCGTAAAGCGCGCGTAGGCGGATTAATAAGTCAGGGGTGAAATCCCGAGGCTCAACCTCGGAACTGCCTTTGATACTGTTAATCTTGAGTTCGAGAGAGGTGAGTGGAATTCCGAGTGTAGAGGTGAAATTCGTAGATATTCGGAGGAACACCAGTGGCGAAGGCGGCTCACTGGCTCGATACTGACGCTGAGGTGCGAAAGCGTGGGGAGCAAACAGGATTAGATACCCTGGTAGTCCACGCCGTAAACGATGAGAGCTAGTCGTTGGAGAGTTCGCTCTTCGGTGACGCAGCTAACGCATTAAGCTCTCCGCCTGGGGAGTACGGTCGCAAGATTA	Bacteria	Proteobacteria	Alphaproteobacteria	Rhodobacterales	Rhodobacteraceae	NA	NA	Rare	Rare	0	0	0	0	0	0	0	0	0	0	20	14	22	15	18	0	17	0	0	0	0	0	0	0	0	0	0	0	0	0	0	0	0	0	0	0	0	0	0
ESV0000707	ACGAAGGGGGCTAGCGTTGCTCGGAATCACTGGGCGTAAAGGGCGCGTAGGCGGCGTTTTAAGTCGGGGGTGAAAGCCTGTGGCTCAACCACAGAATGGCCTTCGATACTGGGACGCTTGAGTATGGTAGAGGTTGGTGGAACTGCGAGTGTAGAGGTGAAATTCGTAGATATTCGCAAGAACACCGGTGGCGAAGGCGGCCAACTGGACCATCACTGACGCTGAGGCGCGAAAGCGTGGGGAGCAAACAGGATTAGATACCCTGGTAGTCCACGCCGTAAACGATGAATGCCAGCTGTTGGGGTGCTTGCACCGCAGTAGCGCAGCTAACGCTTTGAGCATTCCGCCTGGGGAGTACGGTCGCAAGATTA	Bacteria	Proteobacteria	Alphaproteobacteria	Rhizobiales	Beijerinckiaceae	Methylobacterium-Methylorubrum	NA	Rare	Rare	0	0	0	0	0	0	0	0	0	3	0	0	0	0	0	0	0	0	0	0	0	0	0	0	0	0	0	0	0	0	0	0	0	0	0	0	0	0	0
ESV0000713	ACGGAGGGTGCGAGCGTTAATCGGAATTACTGGGCGTAAAGCGCATGCAGGTGGTTTGTTAAGTCAGATGTGAAAGCCCGGGGCTCAACCTCGGAATTGCATTTGAAACTGGCAGACTAGAGTACTGTAGAGGGGGGTAGAATTTCAGGTGTAGCGGTGAAATGCGTAGAGATCTGAAGGAATACCGGTGGCGAAGGCGGCCCCCTGGACAGATACTGACACTCAGATGCGAAAGCGTGGGGAGCAAACAGGATTAGATACCCTGGTAGTCCACGCCGTAAACGATGTCTACTTGGAGGTTGTGGCCTTGAGCCGTGGCTTTCGGAGCTAACGCGTTAAGTAGACCGCCTGGGGAGTACGGTCGCAAGATTA	Bacteria	Proteobacteria	Gammaproteobacteria	Vibrionales	Vibrionaceae	Vibrio	NA	Rare	Rare	11	30	0	0	0	0	0	0	0	0	0	0	0	0	0	0	0	0	36	0	0	0	0	4	5	12	9	0	0	0	6	0	3	0	3	0	0	0	0
ESV0000715	ACGAAGGGTGCTAGCGTTGTTCGGAATTACTGGGCGTAAAGGGCGCGTAGGCTGTTAGATAAGTTAGATGTGAAAGCCCAGGGCTTAACCTTGGAACTGCATTTAATACTGTTTAACTAGAGGATAAGAGAGGGTAGCGGAATTCCGAGTGTAGAGATGGAATCCGTAGATATTCGGAGGAACACCAGTGGCTAAGGCGGCTACCTGGCTTATACCTGACGCTGAGGCGCGAAAGCATGGGGAGCAAACAGGATTAGATACCCTGGTAGTCCATGCCGTAAACGATGAGTGCTAGATGTTGGGTGCAGACTCAGTATCGAAGCTAACGCATTAAGCACTCCGCCTGGGGAGTACGGTCGCAAGACTA	Bacteria	Proteobacteria	NA	NA	NA	NA	NA	Rare	Rare	0	0	0	0	0	0	0	0	0	0	0	0	0	0	0	0	0	0	0	0	0	0	0	0	0	0	0	0	0	0	0	0	0	0	0	0	3	0	8
ESV0000716	ACGAAGGGACCTAGCGTAGTTCGGAATTACTGGGCTTAAAGAGTTCGTAGGTGGTTAAAAAAGTTGGTGGTGAAAGCCCAGAGCTTAACTCTGGAACGGCCATCAAAACTTTTTAGCTAGAGTTTGATAGAGGAAAGCAGAATTTCTAGTGTAGAGGTGAAATTCGTAGATATTAGAAAGAATACCAATTGCGAAGGCAGCTTTCTGGATCATTACTGACACTGAGGAACGAAAGCATGGGTAGCGAAGAGGATTAGATACCCTCGTAGTCCATGCCGTAAACGATGTGTGTTAGATGTTGGAAATTTATTTTCAGTATCGCAGCGAAAGCAATAAACACACCGCCTGGGGAGTACGACCGCAAGGTTA	Bacteria	Proteobacteria	Alphaproteobacteria	SAR11_clade	Clade_I	Clade_Ib	NA	Rare	Rare	0	0	0	0	0	0	0	0	0	0	0	0	0	0	0	0	0	0	0	0	0	0	0	0	0	0	0	0	0	0	0	0	0	0	0	0	0	0	0
ESV0000719	ACTAGGGGTGCTAGCGTTGTCCGGAATTATTGGGCGTAAAGGGTCCGTAGGCGTCTTTATAAGTCACCTGTTAAAGACATCGGCTTAACCGATGAAATGCAGTTGAAACTGTAGAGATAGAGTATAGGAGAGGAAAGTGGAATTCCTGGTGTAGCGGTGACATGCGTAGATATCAGGAGGAACACCAATGGCGAAGGCAACTTTCTGGCCTATTACTGACGCTGATGGACGAAAGCGTGGGGAGCGAACAGGATTAGATACCCTGGTAGTCCACGCCGTAAACGATGAGTACTTGGTGTCGGAGGAATCGACCCCTTCGGTACCGGAGCTAACGCATTAAGTACTCCGCCTGGGAACTACGACCGCAAGGTTG	Bacteria	Marinimicrobia_(SAR406_clade)	NA	NA	NA	NA	NA	Rare	Rare	0	0	0	0	0	0	0	0	0	0	54	33	0	0	40	0	28	47	0	0	0	0	0	0	0	0	0	0	0	0	0	0	0	0	0	0	0	0	0
ESV0000724	ACGGAGGGTCCGAGCGTTAATCGGAATTACTGGGCGTAAAGCGTGCGCAGGCGGTTTGTTAAGCGAGATGTGAAAGCCCTGGGCTCAACCTAGGAATAGCATTTCGAACTGGCGAACTAGAGTCTTGTAGAGGGGGGTAGAATTCCAGGTGTAGCGGTGAAATGCGTAGAGATCTGGAGGAATACCGGTGGCGAAGGCGGCCCCCTGGACAAAGACTGACGCTCATGCACGAAAGCGTGGGGAGCAAACAGGATTAGATACCCTGGTAGTCCACGCCGTAAACGATGTCTACTCGGAGTTTGGTGTCTTGAACACTGGGCTCTCAAGCTAACGCATTAAGTAGACCGCCTGGGGAGTACGGCCGCAAGGTTA	Bacteria	Proteobacteria	Gammaproteobacteria	Alteromonadales	Shewanellaceae	Shewanella	NA	Rare	Rare	0	0	0	0	0	0	0	0	0	0	0	0	0	0	0	0	0	0	164	0	0	0	0	0	0	6	5	10	0	0	12	4	21	0	0	0	0	0	0
ESV0000726	ACGGAGGGTCCAAGCGTTAATCGGAATTACTGGGCGTAAAGCGCGCGTAGGCGGTATGCTAAGTTGGGTGTGAAATCCCCGGGCTTAACCTGGGAACTGCATTCAAAACTTGCATACTTGAGTACGGAAGAGGCGAGTAGAATTCATGGTGTAGCGGTGAAATGCGTAGATATCATGAGGAATACCAATGGCGAAGGCAACTCGCTGGTCCGAAACTGACGCTGAGGTGCGAAAGCGTGGGTAGCAAACAGGATTAGATACCCTGGTAGTCCACGCCGTAAACGATGAGAACTAGCCGTTGGATCCTTGAGATTCAGTGGCACAGCTAACGCATTAAGTTCTCCGCCTGGGGAGTACGGCCGCAAGGCTA	Bacteria	Proteobacteria	Gammaproteobacteria	SAR86_clade	NA	NA	NA	Rare	Rare	0	0	0	0	0	0	0	0	0	0	0	0	0	0	0	0	0	0	0	50	58	73	42	56	42	36	38	44	0	0	0	0	0	0	0	0	0	0	0
ESV0000727	ACGGAGGATCCAAGCGTTATCCGGAATCATTGGGTTTAAAGGGTCCGCAGGCGGTTTTTTAAGTCAGAGGTGAAATCCTACAGCTCAACTGTAGAATTGCCTTTGATACTGAAAGACTTGAGTTATTGTGAAGTGGTTAGAATGTGTGGTGTAGCGGTGAAATGCATAGATATCACACAGAATACCAATTGCGAAGGCAGATCACTAACAATTAACTGACGCTCAGGGACGAAAGCGTGGGTAGCGAACAGGATTAGATACCCTGGTAGTCCACGCCGTAAACGATGGATACTAGCTGTATGTCTACCTCAGGTAGATGTGTGGCCAAGCGAAAGTGATAAGTATCCCACCTGGGGAGTACGATCGCAAGATTG	Bacteria	Bacteroidota	Bacteroidia	Flavobacteriales	Flavobacteriaceae	NS4_marine_group	NA	Rare	Rare	0	22	0	0	0	51	0	0	0	0	0	59	0	0	0	0	0	0	0	0	0	0	0	0	0	0	0	0	0	70	0	0	0	0	0	0	0	0	0
ESV0000730	ACGGAGGGTGCAAGCGTTAATCGGAATTACTGGGCGTAAAGCGCGCGTAGGCGGCTTTTTAAGTCGGATGTGAAAGCCCCGGGCTCAACCTGGGAACTGCACCCGATACTGGAAGGCTAGAGTGCGAGAGAGGGAGGTAGAATTCCATGTGTAGCGGTGAAATGCGTAGATATATGGAGGAATACCAGTGGCGAAGGCGGCCTCCTGGCTCGACACTGACGCTGAGGTGCGAAAGCGTGGGGAGCAAACAGGATTAGATACCCTGGTAGTCCACGCCGTAAACGATGTCTACTAGCTGTTGGGGTACTTGAGACCTTGGTAGCGCAGCTAACGCAATAAGTAGACCGCCTGGGGAGTACGGCCGCAAGGTTA	Bacteria	Proteobacteria	Gammaproteobacteria	Cellvibrionales	Halieaceae	Luminiphilus	NA	Rare	Rare	0	0	24	0	13	0	0	0	0	0	0	0	0	0	0	0	5	0	0	0	0	0	0	0	0	0	0	0	9	0	11	0	0	0	0	0	0	0	14
ESV0000731	ACGAAGGGACCTAGCGTAATTCGGAATTACTGGGCGTAAAGCGCGCGTAGGCGGTTAAGTAAGTTAATTGTGAAAGCCCAAAGCTCAACTTTGGAATTGCAATTAAAACTACTTAGCTAGAGTTTATCAGAGGAAAGCGGAATACATAGTGTAGAGGTGAAATTCGTAGATATTATGTAGAACACCAGTTGCGAAGGCGGCTTTCTGGGATAATACTGACGCTGAGGTGCGAAAGTATGGGTAGCGAAGAGGATTAGATACCCTCGTAGTCCATACCGTAAACGATGATTGTTAGATGTTGGAAATTTATTTTCAGTATCACAGCTAACGCGTTAAACAATCCGCCTGGGGAGTACGACCGCAAGGTTA	Bacteria	Proteobacteria	Alphaproteobacteria	SAR11_clade	Clade_III	NA	NA	Rare	Rare	0	0	0	0	0	86	0	0	0	44	0	37	0	24	0	0	0	27	0	0	0	0	0	0	0	0	0	0	0	0	0	0	0	0	0	0	0	0	0
ESV0000733	ACGAAGGGACCTAGCGTAGTTCGGAATTACTGGGCTTAAAGAGCTCGTAGGTGGTTAAAAAAGTTGATGGTGAAATCCCAAGGCTCAACCTTGGAACTGCCATCAAAACTTTTTAGCTAGAGTATGATAGAGGAAAGTGGAATTTCTAGTGTAGAGGTGAAATTCGTAGATATTAGAAAGAACACCAAATGCGAAGGCAACTTTCTGGATCATTACTGACACTGAGGAGCGAAAGCATGGGTAGCGAAGAGGATTAGATACCCTCGTAGTCCATGCCGTAAACGATGTGTGCTAGACGTTGGAAACATAGTTTTCAGTGTCGCAGCGAAAGCATTAAGCACACCGCCTGGGGAGTACGACCGCAAGGTTA	Bacteria	Proteobacteria	Alphaproteobacteria	SAR11_clade	Clade_II	NA	NA	Rare	Rare	0	0	0	0	0	0	0	0	0	36	0	0	0	0	0	0	0	0	0	0	0	0	0	0	0	0	0	0	0	0	0	0	0	0	0	0	0	0	0
ESV0000735	ACGGAGGGTGCAAGCGTTATCCGGATTTATTGGGTTTAAAGGGTCCGTAGGTGGACCATTAAGTCAGAAGTGAAATCCCGCGGCTCAACCGCGGAACTGCTTTTGAAACTGATGGTCTTGAGTGTGCTCGAAGTTGGCGGAATATGACATGTAGCGGTGAAATGCTTAGATATGTCATAGAACACCGATTGCGAAGGCAGCCAACTAGGTCACAACTGACACTGAGGGACGAAAGCGTGGGGAGCGAACAGGATTAGATACCCTGGTAGTCCACGCCGTAAACGATGAATACTCGGTATTGGCTTCGGCCAGTGCCCAAGCGAAAGTGATAAGTATTCCACCTGGGGAGTACGGCCGCAAGGTTG	Bacteria	Bacteroidota	Bacteroidia	Flavobacteriales	NS9_marine_group	NA	NA	Rare	Rare	0	0	0	0	0	0	0	0	0	0	0	0	6	0	0	0	0	0	0	0	0	0	0	0	0	0	0	0	0	0	0	0	0	0	0	0	0	0	0
ESV0000737	ACGGAGGGTCCAAGCGTTAATCGGAATTACTGGGCGTAAAGCGCGCGTAGGCGGTTTGTCAAGTTGGATGTGAAATCCCTAGGCTCAACCTAGGAACTGCATTCAAAACTTATAGACTAGAGTACGATAGAGGAGAGTAGAATTCCTGGTGTAGCGGTGAAATGCGTAGATATCAGGAGGAATACCAATGGCGAAGGCAACTCTCTGGATCGACACTGACGCTGAGGTGCGAAAGCGTGGGTAGCAAACAGGATTAGATACCCTGGTAGTCCACGCCGTAAACGATGAGAACTAGCCGTTGGATCTTAGATTCAGTGGTACAGCTAACGCATTAAGTTCTCCGCCTGGGGAGTACGGCCGCAAGGCTA	Bacteria	Proteobacteria	Gammaproteobacteria	SAR86_clade	NA	NA	NA	Rare	Rare	0	0	24	0	0	0	40	0	0	0	0	0	0	0	0	0	0	0	22	0	70	0	41	0	44	0	0	0	0	0	0	0	0	0	24	0	0	0	0
ESV0000738	ACGTACTGTGCGAACGTTATTCGGAATCACTGGGCTTAAAGGGTGCGTAGGCGGTTTATCAAGTCAGATGTGAAATGCCTGAGCTCAACTGAGGCACTGCGTTTGAAACTGATAGACTTGAGTATTCCAGGGGTATGCGGAACTGCCAGTGGAGCGGTGAAATGCGTTGATATTGGCAGGAACACCAGTGGCGAAGGCGGCATACTGGGGGATAACTGACGCTGAGGCACGAAAGCCAGGGTAGCGAACGGGATTAGATACCCCGGTAGTCCTGGCTGTAAACGATGAGCACTGGGCGGGAGGAAGTTCGCTTCTTCGTGCCGTAGCGAAAGCATTAAGTGCTCCGCCTGGGGAGTATGGTCGCAAGGCTG	Bacteria	Planctomycetota	Planctomycetes	Planctomycetales	Rubinisphaeraceae	NA	NA	Rare	Rare	0	0	3	0	0	0	0	0	0	0	0	0	0	0	0	0	0	0	0	0	0	0	0	0	0	0	0	0	4	0	0	0	0	0	0	0	0	0	0
ESV0000739	ACGAAGGGACCTAGCGTAGTTCGGAATTACTGGGCTTAAAGAGCTCGTAGGTGGTTAGAAAAGTTGGTGGTGAAATCCCAAGGCTCAACCTTGGAACTGCCATCAAAACTTTCTAGCTTGAGTGTGATAGAGGAAAGTGGAATTTCTAGTGTAGAGGTGAAATTCGTAGATATTAGAAAGAACACCAAATGCGAAGGCAACTTTCTGGATCACTACTGACACTGAGGAGCGAAAGCATGGGTAGCGAAGAGGATTAGATACCCTCGTAGTCCATGCTGTAAACGATGTGTGCTAGACGTTGGAAATTTATTTTTCAGTGTCGCAGCAAAAGCGTTAAGCACACCGCCTGGGGAGTACGACCGCAAGGTTA	Bacteria	Proteobacteria	Alphaproteobacteria	SAR11_clade	Clade_II	NA	NA	Rare	Rare	0	18	0	19	0	0	0	22	0	0	0	0	0	33	13	26	0	24	0	0	0	0	0	0	0	0	0	0	0	0	0	0	0	0	0	0	0	0	0
ESV0000741	ACGGAGACTGCAAGCGTTACTCGGATTCACTGGGCGTAAAGGGTGCGTAGGCCGCTAAGCGTGTCAGGTGTGAAATCTCGGGGCTCAACCTCGAAACTGCGCCTGAAACTGTTTAGCTTGAGTATTGGAGAGGTAAGCGGAATTTCTGGTGTAGCGGTGAAATGCGTAGATATCAGAAGGAACACCAATGGCGAAGGCAGCTTACTGGACAATAACTGACGCTGAGGCACGAAAGCGTGGGTAGCGAAAGGGATTAGATACCCCTGTAGTCCACGCCGTAAACGTTGTACACTAGGTCTTGGGGGTTTCGACCCTTTCAGGACCCAAGCTAACGCGATAAGTGTACCGCCTGAGGACTACGGCCGCAAGGCTA	Bacteria	Verrucomicrobiota	Verrucomicrobiae	Opitutales	Puniceicoccaceae	NA	NA	Rare	Rare	0	0	0	0	0	0	0	0	0	0	0	0	0	0	0	0	0	0	0	0	0	0	0	0	0	0	0	0	0	0	0	33	60	41	35	35	0	0	0
ESV0000742	ACGAAGGGGGCTAGCGTTGTTCGGAATCACTGGGCGTAAAGCGTATGTAGGCGGATCAAAAAGTTAGATGTGAAATCCCTGGGCTCAACCCAGGAACTGCATTTAAAACTAGTGATCTAGAAATTGGTAAGGGTTAGTAGAATTTCCAGTGTAGAGGTGAAATTCGTAGATATTGGAAAGAATACCAGAAGCGAAGGCGACTAACTAGGCCATTTTTGACGCTGAGATACGAAAGCGTGGGTAGCAAACAGGATTAGATACCCTGGTAGTCCACGCAGTAAACGATGAGTGCTAGTCGCTGGGACATTAGTTTCAGTGTCGAAGCTAACGCATTAAGCACTCCGCCTGGGAAGTACGGTCGCAAGATTA	Bacteria	Proteobacteria	Alphaproteobacteria	Rhodospirillales	AEGEAN-169_marine_group	NA	NA	Rare	Rare	3	25	2	39	2	41	6	40	1	11	0	0	7	0	1	0	3	4	5	22	4	11	6	32	3	15	5	9	2	0	2	28	5	0	0	23	0	0	1
ESV0000743	ACGGAGGGTGCGAGCGTTAATCGGAATTACTGGGCGTAAAGCGTACGCAGGCGGTTTGTTAAGCGAGATGTGAAAGCCCCGGGCTCAACCTGGGAACTGCATTTCGAACTGGCAAACTAGAGTGTGATAGAGGGTGGTAGAATTTCAGGTGTAGCGGTGAAATGCGTAGAGATCTGAAGGAATACCGATGGCGAAGGCAGCCACCTGGGTCAACACTGACGCTCATGTACGAAAGCGTGGGGAGCAAACAGGATTAGATACCCTGGTAGTCCACGCCGTAAACGATGTCTACTAGAAGCTCGGCTCTTCGGAGTTGTTTTTCAAAGCTAACGCATTAAGTAGACCGCCTGGGGAGTACGGCCGCAAGGTTA	Bacteria	Proteobacteria	Gammaproteobacteria	Alteromonadales	Pseudoalteromonadaceae	Pseudoalteromonas	mariniglutinosa	Rare	Rare	0	0	0	0	0	0	0	0	0	0	0	0	0	0	0	0	0	0	0	0	0	0	0	0	0	0	29	0	0	0	0	0	0	0	0	0	0	0	0
ESV0000745	ACGGAGACCTCGAGCGTTACTCGGAATTACTGGGCGTAAAGGGTCCGCAGGCGGTCAGATGTGTCAGGTGTGAAATCCCGGGGCTTAACTCCGGAACTGCGCCTGAAACTATTTGACTAGAGTATTGGAGGGGTGAACGGAATTCCTGGTGTAGCGGTGAAATGCGTAGATATCAGGAGGAACGCCAACGGCGAAGGCAGTTCACTGGACAATTACTGACGCTCAGGGACGAAAGCGTGGGGAGCGAAAGGGATTAGATACCCCTGTAGTCCACGCTGTAAACTTTGCACACTAGGTCTTGGACGATTCGACCCGTTCAGGGCCCAAGCTAACGCGATAAGTGTGCCGCCTGAGGACTACGGCCGCAAGGCTA	Bacteria	Verrucomicrobiota	Verrucomicrobiae	Opitutales	Puniceicoccaceae	Cerasicoccus	NA	Rare	Rare	8	0	86	15	45	0	63	10	0	0	0	0	0	0	0	0	0	0	0	0	0	0	0	0	0	0	0	0	0	0	9	0	5	0	4	2	0	0	0
ESV0000746	ACGTAGGGTGCAAGCGTTAATCGGAATTACTGGGCGTAAAGCGTGCGCAGGCGGTTTGCTAAGACAGTTGTGAAATCCCCGGGCTCAACCTGGGAACTGCAATTGTGACTGGTAGACTAGAGTTTGGCAGAGGGGGGTGGAATTCCTGGTGTAGCAGTGAAATGCGTAGATATCAGGAGGAACACCGATGGCGAAGGCAGCCCCCTGGGCCATGACTGACGCTCATGTACGAAAGCGTGGGGAGCAAACAGGATTAGATACCCTGGTAGTCCACGCCCTAAACGATGTCAACTAGTTGTTGGGTCTTTTTTGACTTGGTAACGTAGCTAACGCGTGAAGTTGACCGCCTGGGGAGTACGGCCGCAAGGTTA	Bacteria	Proteobacteria	Gammaproteobacteria	Burkholderiales	MWH-UniP1_aquatic_group	NA	NA	Rare	Rare	0	0	0	0	0	0	0	0	31	13	36	13	31	5	0	0	0	0	0	0	0	0	0	0	0	0	0	0	0	0	0	0	0	0	0	0	25	0	28
ESV0000750	ACGAAGGGGGCTAGCGTTGCTCGGAATCACTGGGCGTAAAGGGTGCGTAGGCGGGTCTTTAAGTCAGGGGTGAAATCCTGGAGCTCAACTCCAGAACTGCCTTTGATACTGAAGATCTTGAGTTCGGGAGAGGTGAGTGGAACTGCGAGTGTAGAGGTGAAATTCGTAGATATTCGCAAGAACACCAGTGGCGAAGGCGGCTCACTGGCCCGATACTGACGCTGAGGCACGAAAGCGTGGGGAGCAAACAGGATTAGATACCCTGGTAGTCCACGCCGTAAACGATGAATGCCAGCCGTTAGTGGGTTTACTCACTAGTGGCGCAGCTAACGCTTTAAGCATTCCGCCTGGGGAGTACGGTCGCAAGATTA	Bacteria	Proteobacteria	Alphaproteobacteria	Rhizobiales	Xanthobacteraceae	Bradyrhizobium	NA	Rare	Rare	0	0	0	0	0	0	0	0	0	0	0	0	0	0	0	0	0	0	0	0	0	0	0	0	0	0	0	0	0	0	0	0	0	0	65	0	0	0	0
ESV0000752	ACGGAGGGTGCAAGCGTTAATCGGAATTACTGGGCGTAAAGCGCGCGTAGGCGGTTTTGTAAGTCGGATGTGAAAGCCCAGGGCTTAACCCTGGAATTGCATTCGATACTGCATGACTAGAGTATGGTAGAGGGAAGTGGAATTTCAAGTGTAGCGGTGAAATGCGTAGATATTTGAAGGAACACCAGTGGCGAAGGCGACTTCCTGGGCCAATACTGACGCTGAGGTGCGAAAGCGTGGGGAGCGAACAGGATTAGATACCCTGGTAGTCCACGCCGTAAACGATGAGAACTAGATGTTGGGAGGGTTACCTTTCAGTGTCGCAGCTAACGCGTTAAGTTCTCCGCCTGGGGAGTACGTCGGCAACGATA	Bacteria	Proteobacteria	Gammaproteobacteria	Steroidobacterales	Woeseiaceae	Woeseia	NA	Rare	Rare	0	0	0	0	0	0	0	0	17	0	0	0	0	0	14	9	13	0	0	0	0	0	0	0	0	0	0	0	0	0	0	0	0	0	0	0	0	8	6
ESV0000753	ACGAAGGGGGCTAGCGTTGCTCGGAATCACTGGGCGTAAAGGGTGCGTAGGCGGGTCTTTAAGTCAGGGGTGAAATCCTGGAGCTCAACTCCAGAACTGCCTTTGATACTGAAGATCTTGAGTATGGGAGAGGTGAGTGGAACTGCGAGTGTAGAGGTGAAATTCGTAGATATTCGCAAGAACACCAGTGGCGAAGGCGGCTCACTGGCCCATAACTGACGCTGAGGCACGAAAGCGTGGGGAGCAAACAGGATTAGATACCCTGGTAGTCCACGCCGTAAACGATGAATGCCAGCCGTTCGTGGGTTTACTCACAAGTGGCGCAGCTAACGCTTTAAGCATTCCGCCTGGGGAGTACGGTCGCAAGATTA	Bacteria	Proteobacteria	Alphaproteobacteria	Rhizobiales	Xanthobacteraceae	Rhodopseudomonas	boonkerdii	Rare	Rare	0	0	0	0	0	0	0	0	0	0	0	0	0	0	0	0	0	0	0	0	0	0	0	0	0	0	0	0	0	0	0	0	0	0	0	0	13	0	0
ESV0000755	ACGGAGAGTGCAAGCGTTGTTCGGAATCATTGGGCGTAAAGCGCGTGTAGGCGGCCCCTTAAGTCTGATGTGAAAGCCCTCGGCTCAACCGAGGAAGTGCATTGGATACTGGGGGGCTTGAGTACGGGAGAGGGAAGTGGAATTCCGAGTGTAGAGGTGAAATTCGTAGATATTCGGAGGAACATCAGTGGCGAAGGCGACTTCCTGGACCGATACTGACGCTGAGACGCGAAAGCGTGGGTAGCAAACAGGATTAGATACCCTGGTAGTCCACGCCGTAAACGATGGGTACTAGGTGCAGCGGGTATTGACCCCTGCTGTGCCAAAGCTAACGCATTAAGTACCCCGCCTGGGGAGTACGGCCGCAAGGCTA	Bacteria	Desulfobacterota	NA	NA	NA	NA	NA	Rare	Rare	0	0	0	0	0	0	0	0	3	0	8	0	0	0	0	0	4	0	0	0	0	0	0	0	0	0	0	0	0	0	0	0	0	0	0	0	34	0	0
ESV0000759	ACGAAGGGATCTAGCGTAGTTCGGAATTACTGGGCTTAAAGAGCTCGTAGGTGGTTAGAAAAGTTGGTGGTGAAATCCCAAGGCTCAACCTTGGAACTGCCATCAAAACTTTTTAGCTAGAGTGTGATAGAGGAAAGTGGAATTTCTAGTGTAGAGGTGAAATTCGTAGATATTAGAAAGAACACCAAAAGCGAAGGCAACTTTCTGGATCACTACTGACACTGAGGAGCGAAAGCATGGGTAGCGAAGAGGATTAGATACCCTCGTAGTCCATGCTGTAAACGATGTGTGCTAGACGTTGGAAATTTATTTTTCAGTGTCGCAGCAAAAGCGTTAAGCACACCGCCTGGGGAGTACGACCGCAAGGTTA	Bacteria	Proteobacteria	Alphaproteobacteria	SAR11_clade	Clade_II	NA	NA	Rare	Rare	0	0	0	0	0	0	0	0	0	11	0	0	0	0	0	0	0	0	0	0	0	0	0	0	0	0	0	0	0	0	0	0	0	12	0	0	0	18	0
ESV0000761	ACGTAGGGTGCGAGCGTTAATCGGAATTACTGGGCGTAAAGCGTGCGCAGGCGGTTTTGTAAGTCAGATGTGAAATCCCCGAGCTTAACTTGGGAACTGCGTTTGAAACTACAAGACTAGAGTGTGTCAGAGGGGGGTAGAATTCCACGTGTAGCAGTGAAATGCGTAGAGATGTGGAGGAATACCAATGGCGAAGGCAGCCCCCTGGGATAACACTGACGCTCATGCACGAAAGCGTGGGGAGCGAACAGGATTAGATACCCTGGTAGTCCACGCCCTAAACGATGTCAACTAGTTGTTGGTGGAGTAAGATCCATGAGTAACGTAGCTAACGCGTGAAGTTGACCGCCTGGGGAGTACGGTCGCAAGATTA	Bacteria	Proteobacteria	Gammaproteobacteria	Burkholderiales	Methylophilaceae	OM43_clade	NA	Rare	Rare	51	85	0	0	0	0	0	0	12	11	0	7	0	0	8	7	6	0	0	0	0	0	0	0	0	0	0	0	0	11	0	0	0	0	0	0	9	12	13
ESV0000762	ACGGAGGATCCAAGCGTTATCCGGAATTATTGGGTTTAAAGGGTCCGCAGGCTGTTTGTTAAGTTAGAGGTGAAATCCTACCGCTCAACGGTAGAACTGCCTTTAAAACTGGCAAACTTGAGTTATTGTGAAGTAATTAGAATGTGTAGTGTAGCGGTGAAATGCATAGATATTACACAGAATACCGATTGCGAAAGCAGATTACTAACAATTAACTGACGCTGAGGGACGAAAGCGTGGGTAGCGAACAGGATTAGATACCCTGGTAGTCCACGCCGTAAACGATGGTCACTAGCTGTTCGATGTACATTGGTACATTGAGTGGCTAAGCGAAAGTGATAAGTGACCCACCTGGGGAGTACGCTCGCAAGAGTG	Bacteria	Bacteroidota	Bacteroidia	Flavobacteriales	Flavobacteriaceae	NS5_marine_group	NA	Rare	Rare	0	0	0	0	0	0	0	0	0	9	0	20	1	14	0	5	0	16	0	0	0	0	0	0	0	0	0	0	0	0	0	0	0	0	0	0	0	14	0
ESV0000764	ACAGAGACTCCAAGCGTTATTCGGATTTACTGGGCGTAAAGGGTGCGCAGGCGGCCAAGTGTGTCGGAGGTGAAATCTTGCAGCTTAACTGTAAAATTGCCTTCGAAACTACTTGGCTAGAGTATCGGAGAGGATAGCGGAATTCCAGGTGTAGCAGTGAAATGCGTAGATATCTGGAGGAACACCAATGGCGAAGGCAGCTATCTGGACGATTACTGACGCTCAGGCACGAAAGCATGGGGAGCGAAAGGGATTAGATACCCCTGTAGTCCATGCCGTAAACGTTGTACACTAGATGTTGGAGGATTCGACCCCTTCAGCGTTCAAGCTAACGCGATAAGTGTACCGCCTGAGGACTACGGCCGCAAGGCTA	Bacteria	Verrucomicrobiota	Verrucomicrobiae	Opitutales	Puniceicoccaceae	Pelagicoccus	NA	Rare	Rare	69	104	10	0	18	37	10	0	0	0	0	0	0	0	0	0	0	0	0	0	0	0	0	0	0	0	0	0	49	65	24	11	12	0	4	0	0	0	0
ESV0000767	ACGGAGGGTGCAAGCGTTGTTCGGAATTATTGGGCGTAAAGCGTGCGTAGGCGGATTGTTAAGTCTGATGTGAAATCCCGCGGCTCAACCGCGGACGTGCATTGGATACTGGCAGTCTTGAGTCCCGGAGAGGAGAGCGGAATTCCTAGTGTAGAGGTGAAATTCGTAGATATTAGGAGGAACACCAGTGGCGAAAGCGGCTCTCTGGACGGTGACTGACGCTGAGGCACGAAAGCATAGGTAGCAAACAGGATTAGATACCCTGGTAGTCTATGCCGTAAACGATGGGCACTAGTCGGTGCGGGTATTGACCCCTGCGCTGACGAAGCTAACGCATTAAGTGCCCCGCCTGGGGAGTACGGCCGCAAGGCTA	Bacteria	Desulfobacterota	Desulfuromonadia	PB19	NA	NA	NA	Rare	Rare	0	0	0	0	0	0	0	0	2	0	0	0	0	0	0	0	0	0	0	0	0	0	0	0	0	0	0	0	0	0	0	0	0	0	0	0	57	7	22
ESV0000769	ACGAGGGGTGCGAGCGTTGTCCGGAATCACTGGGCGTAAAGGGTCCGTAGGCGTTTCAACAAGTCATTTGTTAAAGACATCGGCTTAACCGGTGGAGTGCATTTGAAACTTTTGAAATAGAGTATAGGAGAGGAAAGTGGAATTCCTGGTGTAGCGGTGACATGCGTAGATATCAGGAGGAACACCAATGGCGAAGGCAACTTTCTGGCCTATTACTGACGCTGAGGGACGAAAGCGTGGGGAGCGAACAGGATTAGATACCCTGGTAGTCCACGCCGTAAACGATGAGTACTTGGTGTCGGGGGATTCGACCCCCTCGGTACCGGAGCTAACGCATTAAGTACTCCGCCTGGGAACTACGACCGCAAGGTTG	Bacteria	Marinimicrobia_(SAR406_clade)	NA	NA	NA	NA	NA	Rare	Rare	5	0	14	0	9	0	20	0	0	0	27	0	0	0	41	0	31	0	0	0	0	0	0	0	0	0	0	0	0	0	0	0	0	0	0	0	32	0	0
ESV0000770	ACGAAGGGGGCTAGCGTTGTTCGGATTTACTGGGCGTAAAGCGCACGTAGGCGGTTTGTTAAGTCAGAGGTGAAATCCCGGAGCTCAACTCCGGAACTGCCTTTGATACTGGCAAGCTAGAGTCCGGAAGAGGTAAGTGGAACTCCTAGTGTAGAGGTGGAATTCGTAGATATTAGGAAGAACACCAGTGGCGAAGGCGGCTTACTGGTCCGGAACTGACGCTGAGGTGCGAAAGCGTGGGGAGCAAACAGGATTAGATACCCTGGTAGTCCACGCCGTAAACTATGAGAGCTAGCCGTTGGGTGGTTTACCACTCAGTGGCGCAGCTAACGCATTAAGCTCTCCGCCTGGGGAGTACGGTCGCAAGATTA	Bacteria	Proteobacteria	Alphaproteobacteria	Rhizobiales	Devosiaceae	Devosia	subaequoris	Rare	Rare	0	0	0	0	0	0	0	0	0	0	0	0	0	0	0	0	0	0	0	0	0	0	0	0	0	0	0	0	6	0	0	0	0	0	0	9	0	0	0
ESV0000773	ACGGAGGGGGCAAGCGTTGCTCGGAATTACTGGGCGTAAAGCGAGCGTAGGCGGTTAATCAAGTTGGTGGTGAAAGCCCAGAGCTTAACTCTGGAACTGCCATCAAAACTGATTGACTAGAGATTGGTAGAGGAAAATGGAATTCCTAGTGTAGAGGTGAAATTCGTAGATATTGGGAAGAACACCAGTGGCGAAGGCGATTTTCTGGGCCAATTCTGACGCTGAGGTTCGAAAGCGTGGGTAGCAAACAGGATTAGATACCCTGGTAGTCCACGCCGTAAACGATGAGTGCTAGACGTCGGAAATTAGTTTTCGGTGTCGTAGTTAACGCATTAAGCACTCCGCCTGGGGAGTACGGTCGCAAGATTA	Bacteria	Proteobacteria	Alphaproteobacteria	Defluviicoccales	NA	NA	NA	Rare	Rare	0	0	2	24	0	0	8	13	0	20	16	36	14	0	0	14	10	20	0	0	0	0	0	0	0	0	0	0	0	0	0	0	0	0	0	0	0	9	0
ESV0000776	ACGGAGGGAGCTAGCGTTGTTCGGAATTACTGGGCGTAAAGCGCGCGTAGGCGGCTTTTCAAGTCAGGGGTGAAATCCCGGGGCTCAACCCCGGAACTGCCCTTGAAACTGGATGGCTAGAATACTGGAGAGGTGAGTGGAATTCCGAGTGTAGAGGTGAAATTCGTAGATATTCGGAAGAACACCAGTGGCGAAGGCGACTCACTGGACAGTTATTGACGCTGAGGTGCGAAAGCGTGGGGAGCAAACAGGATTAGATACCCTGGTAGTCCACGCCGTAAACGATGATGACTAGTTGTCCGGGCTCATGGAGCTTGGGTGACGCAGTTAACGCATTAAGTCATCCGCCTGGGGAGTACGGTCGCAAGATTA	Bacteria	Proteobacteria	Alphaproteobacteria	Sphingomonadales	Sphingomonadaceae	Erythrobacter	NA	Rare	Rare	0	0	0	0	0	0	0	0	0	0	0	0	0	0	0	0	0	0	0	0	0	0	0	0	0	0	0	0	10	0	0	0	0	0	0	0	0	0	0
ESV0000779	ACGAAGGGGGCTAGCGTTGTTCGGAATCACTGGGCGTAAAGCGTATGTAGGCGGATCAAAAAGTTAGATGTGAAATCCCTGGGCTCAACCCAGGAACTGCATTTAAAACTAGTGATCTAGAATTTGGTAAAGGTTAGTAGAATTTCCAGTGTAGAGGTGAAATTCGTAGATATTGGAAAGAATACCAGAAGCGAAGGCGACTAACTAGGCCATTTTTGACGCTGAGATACGAAAGCGTGGGTAGCAAACAGGATTAGATACCCTGGTAGTCCACGCAGTAAACGATGAGTGCTAGTCGCTGGTACAATAGTATCGGTGTCGAAGCTAACGCATTAAGCACTCCGCCTGGGAAGTACGGTCGCAAGATTA	Bacteria	Proteobacteria	Alphaproteobacteria	Rhodospirillales	AEGEAN-169_marine_group	NA	NA	Rare	Rare	0	0	45	0	28	0	42	0	0	0	0	0	0	0	0	0	0	0	0	0	0	0	0	0	35	0	0	0	0	0	0	0	16	0	25	0	0	0	0
ESV0000785	ACAGAGACCTCAAGCGTTATTCGGATTTACTGGGCGTAAAGGGTGCGCAGGCGGCCAAGTGTGTCGGAGGTGAAATCTTGCAGCTTAACTGTAAAATTGCCTACGAAACTACTTGGCTAGAGTATCGGAGAGGATAGCGGAATTCCAGGTGTAGCAGTGAAATGCGTAGATATCTGGAGGAACACCAATGGCGAAGGCAGCTATCTGGACGATTACTGACGCTCAGGCACGAAAGCATGGGGAGCGAAAGGGATTAGATACCCCTGTAGTCCATGCCGTAAACGTTGTACACTAGATGTTCGAGGATTCGACCCCTTGAGCGTTCAAGCTAACGCGATAAGTGTACCGCCTGAGGACTACGGCCGCAAGGCTA	Bacteria	Verrucomicrobiota	Verrucomicrobiae	Opitutales	Puniceicoccaceae	NA	NA	Rare	Rare	0	0	0	0	0	0	0	0	7	0	10	0	0	0	4	0	2	0	0	0	0	0	0	0	0	0	0	0	0	0	0	0	0	0	0	0	35	0	0
ESV0000786	ACGTAGGGTGCAAGCGTTAATCGGAATTACTGGGCGTAAAGCGTGCGCAGGCGGTTGTGTAAGACAGGTGTGAAATCCCCGGGCTTAACCTGGGAATTGCATTTGTGACTGCACGACTAGAGTGTGTCAGAGGGGGGTGGAATTCCACGTGTAGCAGTGAAATGCGTAGATATGTGGAGGAACACCAATGGCGAAGGCAGCCCCCTGGGATAACACTGACGCTCATGCACGAAAGCGTGGGGAGCAAACAGGATTAGATACCCTGGTAGTCCACGCCCTAAACGATGTCAACTAGTTGTTGGGGATTTACTTCCTTGGTAACGTAGCTAACGCGTGAAGTTGACCGCCTGGGGAGTACGGCCGCAAGGTTA	Bacteria	Proteobacteria	Gammaproteobacteria	Burkholderiales	Burkholderiaceae	Limnobacter	thiooxidans	Rare	Rare	0	0	0	0	0	35	0	0	0	0	0	0	0	12	0	0	0	0	0	0	0	0	0	0	0	0	0	0	0	0	0	0	0	0	0	0	0	0	0
ESV0000788	ACGAAGGGACCTAGCGTAGTTCGGAATTACTGGGCTTAAAGAGTTCGTAGGTGGTTAAAAAAGTTGGTGGTGAAATCCCAGAGCTTAACTCTGGAACTGCCATCAAAACTTTTTAGCTAGAGTATGATAGAGGAAAGCAGAATTTCTAGTGTAGAGGTGAAATTCGTAGATATTAGAAAGAATACCAATTGCGAAGGCAGCTTTCTGGATCATTACTGACACTGAGGAACGAAAGCATGGGTAGCGAAGAGGATTAGATACCCTCGTAGTCCATGCTGTAAACGATGTGTGTTAGACGTTGGAAATTTATTTTCAGTGTCGCAGCGAAAGCAATAAACACACCGCCTGGGGAGTACGACCGCAAGGTTA	Bacteria	Proteobacteria	Alphaproteobacteria	SAR11_clade	Clade_I	Clade_Ib	NA	Rare	Rare	0	0	0	44	0	0	0	0	0	0	0	0	0	0	0	0	0	0	0	0	0	0	0	0	0	0	0	0	0	0	0	0	0	0	0	0	0	0	0
ESV0000789	ACGGGGGGGACGAGTCTTATTCGGAATGACTGGGCGTAAAGAGTCTGTAGGCGGTCTATTAAGTGAGGCGCAAAAGTTTAGGGCTCAACCCTAAAAAGACGCTTCAAACTGATAGACTAGAGTTCAAAAGGGGATAGTAGAATTTCTGGTGGAGGGATAAAATCCGTAGAGATCAGAAGGAATACCAGAGGCGAAGGCGACTATCTGGGTTGATACTGACGCTGAGAGACGAAAGCATGGGTAGCGAACGGGATTAGATACCCCGGTAGTCCATTGCTGTAAACGATGAGTGCTCGTGCTTAGGTCTAACACTTAGGCACCAAGTTAACGCATTAAGCACTCCGCCTGGGAAGTATAATCGCAAGGTTG	Bacteria	NA	NA	NA	NA	NA	NA	Rare	Rare	0	0	23	4	0	0	0	0	20	0	18	0	48	18	71	0	33	3	0	0	0	0	0	0	0	0	0	0	0	0	0	0	0	0	0	0	3	0	0
ESV0000794	ACGGGGGGTGCAAGCGTTGTTCGGAATTATTGGGCGTAAAGGGCGCGTAGGCGGGTTCTTAAGTCTGATGTGAAATCCCTCGGCTCAACCGAGGACGTGCATTGGATACTGGGAACCTTGAGTCCTGGAGAGGAAAGCGGAATTCCAAGTGTAGAGGTGAAATTCGTAGATATTTGGAGGAACACCAGTGGCGAAGGCGGCTTTCTGGACAGTGACTGACGCTGAGGCGCGAAAGCGTGGGTAGCAAACAGGATTAGATACCCTGGTAGTCCACGCCGTAAACGATGGGTACTAGTTGGTGCGGGTGTTGACTCCTGCGCTGACGGAGCTAACGCATTAAGTACCCCGCCTGGGGAGTACGGCCGCAAGGCTA	Bacteria	Desulfobacterota	Desulfuromonadia	PB19	NA	NA	NA	Rare	Rare	0	0	0	0	0	0	0	0	0	0	0	3	0	0	0	0	0	0	0	0	0	0	0	0	0	0	0	0	0	0	0	0	0	0	0	0	0	0	0
ESV0000799	ACGAAGGGACCTAGCGTAGTTCGGAATTACTGGGCTTAAAGAGTTCGTAGGTGGTTAAAATAGTTGGTGGTGAAATCCCAGAGCTTAACTCTGGAACTGCCATCAAAACTTTTTAGCTAGAGTTTGATAGAGGAAAGCAGAATTTCTAGTGTAGAGGTGAAATTCGTAGATATTAGAAAGAATACCAATTGCGAAGGCAGCTTTCTGGATCATTACTGACACTGAGGAACGAAAGCATGGGTAGCGAAGAGGATTAGATACCCTCGTAGTCCATGCCGTAAACGATGTGTGTTAGACGTTGGAAATTTATTTTCAGTGTCGCAGCGAAAGCATTAAACACACCGCCTGGGGAGTACGACCGCAAGGTTA	Bacteria	Proteobacteria	Alphaproteobacteria	SAR11_clade	Clade_I	Clade_Ib	NA	Rare	Rare	0	0	0	0	0	0	0	0	0	0	0	0	0	0	0	0	0	8	0	0	0	0	0	0	0	0	0	0	0	0	0	0	0	0	0	0	0	0	0
ESV0000800	ACGGAGGATCCAAGCGTTATCCGGAATTATTGGGTTTAAAGGGTCCGCAGGCGGCCTATTAAGTCAGAGGTGAAATCCAACAGCTCAACTGTTGAACTGCCTTTGATACTGATAGACTTGAGTTATTGTGAAGTGGTTAGAATGTGTGGTGTAGCGGTGAAATGCTTAGATATCACACAGAATACCCATTGCGAAGGCAGATCACTAACAATATACTGACGCTCATGGACGAAAGCGTGGGGAGCGAACGGGATTAGATACCCCGGTAGTCCACGCCGTAAACGATGGATACTAACTGTTCGGTTTTAGGACTGAGTGGTCAAGCGAAAGTGATAAGTATCCCACCTGGGGAGTACGCTCGCAAGAGTG	Bacteria	Bacteroidota	Bacteroidia	Flavobacteriales	Flavobacteriaceae	NS4_marine_group	NA	Rare	Rare	0	0	9	0	0	0	6	14	0	0	0	0	0	0	0	0	0	0	0	0	0	0	8	0	0	0	0	4	0	0	0	0	0	0	0	0	0	0	0
ESV0000802	ACGTAGGGAGCGAGCGTTAACCGGATTCATTGGGCATAAAGCGCGCGTAGGCTGTTTTATAAGTCAGTTGTTAAATTCTGTGGCTCAACCATAGTATGCTTCTGAAACTGTAGAACTAGAGATTAGGAGAGGAAAGCGGAACTCATGGTGTAGCGGTGAAATGCGTAGATATCATGAGGAACACCAGTTGCGAAGGCGGCTTTCTGGACTAATTCTGACGCTGAGGTGCGAAAGCGTGGGTAGCGAACGGGATTAGATACCCCGGTAGTCCACGCCGTAAACGTTGTTCACTAGGTGTAGGAGGTATCGACCCCTTCTGTGCCAAAGATAATTCGTTAAGTGAACCGCCTGAGAAGTACGACCGCAAGGTTA	Bacteria	Margulisbacteria	NA	NA	NA	NA	NA	Rare	Rare	49	34	56	19	70	26	39	13	0	0	0	0	0	0	0	0	0	0	0	0	0	0	0	0	0	0	0	0	0	0	0	0	0	0	11	0	0	0	0
ESV0000803	ACGAAGGGTGCAAGCGTTGCTCGGAATTACTGGGCGTAAAGGGTCCGTAGGTGGCCCAGCAAGTTGGGTGTGAAAGCCCCGAGCTCAACTCGGGAACTGCACTCAAAACTGCTGAGCTTGAGTCCGGGAGAGGGAAGTGGAATTCCCAGTGTAGAGGTGAAATTCGTAGAGATTGGGAGGAACACCAGTGGCGAAAGCGACTTCCTGGACCGGTACTGACACTGAGGGACGAAAGCGTGGGGAGCAAACAGGATTAGATACCCTGGTAGTCCACGCTGTAAACGATGAGTACTAGATGTCGCGGGTATTGACCCCTGCGGTGTCGCAGCTAACGCGTTAAGTACTCCGCCTGGGGACTACGGTCGCAAGACTA	Bacteria	NA	NA	NA	NA	NA	NA	Rare	Rare	120	18	16	2	49	0	1	0	0	0	0	0	0	0	0	0	0	0	0	0	0	0	0	0	0	0	0	0	9	0	5	0	6	0	0	0	0	0	0
ESV0000805	ACGAAGGGGGCTAGCGTTGTTCGGAATTACTGGGCGTAAAGCGCACGTAGGCGGGTTATTAAGTCAGATGTGAAATCCCAAGGCTCAACCTTGGAACTGCATTTGAAACTGATAGCCTAGAGATCAGGAGAGGTTAGCGGAATACCGAGTGTAGAGGTGAAATTCGTAGATATTCGGTGGAACACCAGTGGCGAAGGCGGCTAACTGGACTGATACTGACGCTGAGGTGCGAAAGTGTGGGGAGCAAACAGGATTAGATACCCTGGTAGTCCACACCGTAAACGATGAGAGCTAGTTGTCTGCAGGCATGCCTGTAGGTGACGCAGCTAACGCATTAAGCTCTCCGCCTGGGGAGTACGGCCGCAAGGTTA	Bacteria	Proteobacteria	Alphaproteobacteria	Caulobacterales	Hyphomonadaceae	NA	NA	Rare	Rare	0	1	6	8	0	0	0	0	0	0	0	0	0	0	0	0	0	0	0	0	0	0	0	0	0	0	0	0	0	0	19	0	28	3	13	4	0	0	0
ESV0000806	ACGGGGGGTGCAAGCGTTGCTCGGAATCACTGGGCGTAAAGCGTACGCAGGCGGCCTATTAAGTCGGATGTGAAAGCCCCGGGCTCAACCCGGGAATTGCATTCGAAACTGGTAGGCTTGAGTGTGAGAGAGGGAAGTGGAATTCCAGGTGTAGAGGTGAAATTCGTTGATATCTGGAGGAACACCGGCGGCGAAGGCGGCTTCCTGGCTCACAACTGACGCTCATGTACGAAAGCGTGGGTAGCAAACAGGATTAGATACCCTGGTAGTCCACGCCGTAAACGATGTTTACTAGGTGTTGGTGGAATTCACCCCATCAGTGCCGGAGCTAACGCATTAAGTAAACCGCCTGGGGAGTACGGTCGCAAGATTA	Bacteria	Bdellovibrionota	Bdellovibrionia	Bdellovibrionales	Bdellovibrionaceae	OM27_clade	NA	Rare	Rare	0	9	0	0	7	0	0	0	5	0	10	0	7	0	0	0	0	0	6	0	0	0	0	0	0	0	0	0	0	0	0	0	0	0	0	0	31	0	9
ESV0000808	ACGGAGGGTTCAAGCGTTTTCCGGATTTATTGGGTTTAAAGAGTGCGTAGGTGGTTTATTAAGTCAGTGGTGAAATCCTGCAGCTCAACTGTAGAACTGCCATTGATACTGGTAAACTTGAGTTTGGTTTAGGTAAGCGGAATTTATGATGTAGCGGTGAAATGCATAGATATCATAAGGAACACCAATAGCGAAGGCAGCTTACTGGACCACAACTGACACTGAGGCACGAAAGCGTGGGTAGCGAACAGGATTAGATACCCTGGTAGTCCACGCCGTAAACGATGCTCACTCGATGTTAGCGATATACCGTTAGCGTCCAAGCTAAAGCGTTAAGTGAGCCACCTGGGGAGTACGCCGGCAACGGTG	Bacteria	Bacteroidota	Bacteroidia	Cytophagales	Cyclobacteriaceae	Marinoscillum	NA	Rare	Rare	12	84	0	34	12	84	0	0	0	0	0	0	0	0	0	0	0	0	0	13	0	0	0	0	0	0	0	0	0	0	0	46	0	0	1	0	0	0	0
ESV0000810	ACGGAGGGAGCTAGCGTTGTTCGGAATTACTGGGCGTAAAGCGCGCGTAGGCGGTTTTTTAAGTCAGAGGTGAAAGCCCGGGGCTCAACCCCGGAATTGCCTTTGAAACTGGAAAACTTGAATCTTGGAGAGGTCAGTGGAATTCCGAGTGTAGAGGTGAAATTCGTAGATATTCGGAAGAACACCAGTGGCGAAGGCGACTGACTGGACAAGTATTGACGCTGAGGTGCGAAAGCGTGGGGAGCAAACAGGATTAGATACCCTGGTAGTCCACGCCGTAAACGATGATAACTAGCTGTCCGGGTTCATGGAACTTGGGTGGCGCAGCTAACGCATTAAGTTATCCGCCTGGGGAGTACGGTCGCAAGATTA	Bacteria	Proteobacteria	Alphaproteobacteria	Sphingomonadales	Sphingomonadaceae	Sphingopyxis	NA	Rare	Rare	6	9	5	19	0	76	0	0	0	0	0	0	0	0	0	0	0	0	0	0	0	0	0	0	0	0	0	0	0	0	0	0	0	0	0	0	0	0	0
ESV0000811	ACGGAGGGTGCGAGCGTTAATCGGAATTACTGGGCGTAAAGCGCACGCAGGCGGTTTGTTAAGCTAGATGTGAAAGCCCCGGGCTCAACCTGGGATGGTCATTTAGAACTGGCAGACTAGAGTCTTGGAGAGGGGAGTGGAATTCCAGGTGTAGCGGTGAAATGCGTAGATATCTGGAGGAACATCAGTGGCGAAGGCGACTCCCTGGCCAAAGACTGACGCTCATGTGCGAAAGTGTGGGTAGCGAACAGGATTAGATACCCTGGTAGTCCACACCGTAAACGCTGTCTACTAGCTGTTTGTGATTTTAAATCGTGAGTAGCGAAGCTAACGCGCTAAGTAGACCGCCTGGGGAGTACGGCCGCAAGGTTA	Bacteria	Proteobacteria	Gammaproteobacteria	Alteromonadales	Alteromonadaceae	Alteromonas	NA	Rare	Rare	0	0	0	0	0	0	0	0	0	0	0	0	0	0	0	0	0	0	0	0	0	0	0	0	0	0	0	0	0	0	0	0	0	0	0	0	0	0	0
ESV0000814	ACGTACTGTGCGAACGTTATTCGGAATCACTGGGCTTAAAGGGTACGTAGGCGGTTTGGCAAGTCAGATGTGAAATGCCACAGCTCAACTGTGGCACTGCGTTTGAAACTGCCAGACTAGAGTATTTCAGGGGTGTGCGGAACTTATGGTGGAGCGGTGAAATGCGTTGATATCATGAGGAACACCGGAGGCGAAGGCGGCACACTGGGGGATTACTGACGCTGAGGTACGAAAGCCAGGGTAGCGAACGGGATTAGATACCCCGGTAGTCCTGGCTGTAAACGATGAGCACTGGGCGAGAGGTGGTACGCCGCTTTTTGCCGTAGAGAAATCATTAAGTGCTCCGCCTGGGGAGTATGGTCGCAAGGCTG	Bacteria	Planctomycetota	Planctomycetes	Planctomycetales	Rubinisphaeraceae	Fuerstia	NA	Rare	Rare	0	0	2	0	11	0	0	0	0	0	0	0	0	0	0	0	0	0	0	0	0	0	0	0	0	0	0	0	0	0	11	0	0	0	0	0	0	0	0
ESV0000815	ACGTAGGGTCCGAGCGTTGTCCGGAATTATTGGGCGTAAAGGGCTCGTAGGCGGTTTGTCGCGTCGGGAGTGAAAACACCGGGCTTAACTCGGTGCTTGCTTTCGATACGGGCAGACTAGAGGCATTCAGGGGAGAACGGAATTCCTGGTGTAGCGGTGAAATGCGCAGATATCAGGAGGAACACCGGTGGCGAAGGCGGTTCTCTGGGAATGTCCTGACGCTGAGGAGCGAAAGTGTGGGGAGCGAACAGGATTAGATACCCTGGTAGTCCACACCGTAAACGTTGGGCGCTAGGTGTGGGATCCATTCCACGGGTTCCGTGCCGCAGCTAACGCATTAAGCGCCCCGCCTGGGGAGTACGGCCGCAAGGCTA	Bacteria	Actinobacteriota	Actinobacteria	Propionibacteriales	Nocardioidaceae	Nocardioides	marinus	Rare	Rare	0	0	0	0	0	0	0	0	0	0	0	25	0	0	0	0	0	0	0	0	0	0	0	0	0	0	0	0	0	0	0	0	0	0	0	0	0	0	0
ESV0000816	ACGGAGGGAGCTAGCGTTGTTCGGAATTACTGGGCGTAAAGGGCGCGTAGGCGGTATAATTAGTCAGAGGTGAAATCCCTAAGCTTAACTTAGGAACTGCCTTTGATACTGTTATACTAGAGATCGAGAGAGGTGAGTGGAATTCCAAGTGTAGAGGTGAAATTCGTAGATATTTGGAAGAACACCAGTGGCGAAAGCGGCTCACTGGCTCGTTTCTGACGCTGAGGCGCGAAAGCGTGGGTAGCAAACAGGATTAGATACCCTGGTAGTCCACGCTGTAAACGATGAATGCTAGCCGTTTGAGGTTTTACTTCAAGTGGTGCAGTTAACGCGTTAAGCATTCCGCCTGGGGAGTACGATCGCAAGATTA	Bacteria	Proteobacteria	Alphaproteobacteria	Rickettsiales	S25-593	NA	NA	Rare	Rare	0	0	0	0	0	0	15	19	0	18	30	0	0	0	10	33	0	0	4	0	5	0	4	0	0	0	7	0	0	0	0	0	0	8	0	0	0	21	0
ESV0000820	ACGAAGGGTGCAAGCGTTAATCGGAATTACTGGGCGTAAAGCGCGCGTAGGTGGTTTGTTAAGTTGAATGTGAAAGCCCCGGGCTCAACCTGGGAACTGCATCCAAAACTGGCAAGCTAGAGTATGGCAGAGGGTGGTGGAATTTCCTGTGTAGCGGTGAAATGCGTAGATATAGGAAGGAACACCAGTGGCGAAGGCGACCACCTGGGCTAATACTGACACTGAGGTGCGAAAGCGTGGGGAGCAAACAGGATTAGATACCCTGGTAGTCCACGCCGTAAACGATGTCGACTAGCCGTTGGGATCCTTGAGATCTTAGTGGCGCAGCTAACGCATTAAGTCGACCGCCTGGGGAGTACGGCCGCAAGGTTA	Bacteria	Proteobacteria	Gammaproteobacteria	Pseudomonadales	Pseudomonadaceae	Pseudomonas	NA	Rare	Rare	0	0	0	0	0	0	0	0	0	0	0	0	8	0	0	0	0	0	78	0	0	0	0	0	11	0	0	0	27	0	0	0	0	0	0	0	30	0	5
ESV0000823	ACGGAGGATCCAAGCGTTATCCGGAATTATTGGGTTTAAAGGGTCCGTAGGTGGTTTGCTAAGTCAGAGGTGAAATCCTACCGCTTAACGGTAGCACTGCCTTTGATACTGGCAAACTTGAGTTATTGTGAAGTAGTTAGAATGTGTAGTGTAGCGGTGAAATGCATAGATATTACACAGAATACCGATTGCGAAGGCAGATTACTAACAATATACTGACACTGAGGGACGAAAGCGTGGGTAGCGAACAGGATTAGATACCCTGGTAGTCCACGCCGTAAACGATGGTCACTAGCTGTTTGACTAACATTGGTTAGTTGAGTGGCTAAGCGAAAGTGATAAGTGACCCACCTGGGGAGTACGCTCGCAAGAGTG	Bacteria	Bacteroidota	Bacteroidia	Flavobacteriales	Flavobacteriaceae	NS5_marine_group	NA	Rare	Rare	0	0	0	0	0	0	0	0	0	21	0	0	0	0	0	0	0	0	0	40	0	34	0	42	0	54	0	45	0	0	0	0	0	10	0	14	0	0	0
ESV0000826	ACGGAGGGGGTTAGCGTTGTTCGGAATTACTGGGCGTAAAGCGCGCGTAGGCGGATCAGAAAGTTGGGGGTGAAATCCCGGGGCTCAACCTCGGAACTGCCTCCAAAACTCCTGGTCTTGAGTTCGAGAGAGGTGAGTGGAATTCCGAGTGTAGAGGTGAAATTCGTAGATATTCGGAGGAACACCAGTGGCGAAGGCGGCTCACTGGCTCGATACTGACGCTGAGGTGCGAAAGTGTGGGGAGCAAACAGGATTAGATACCCTGGTAGTCCACACCGTAAACGATGAATGCCAGTCGTCGGCAAGCATGCTTGTCGGTGACACACCTAACGGATTAAGCATTCCGCCTGGGGAGTACGGTCGCAAGATTA	Bacteria	Proteobacteria	Alphaproteobacteria	Rhodobacterales	Rhodobacteraceae	NA	NA	Rare	Rare	0	0	0	0	0	0	0	0	0	0	0	0	0	0	0	0	0	0	0	0	0	0	0	0	0	0	0	0	0	15	0	0	0	0	0	0	0	0	0
ESV0000828	ACAGAGACCTCAAGCGTTATTCGGATTTACTGGGCGTAAAGGGTGCGCAGGCGGCCAAGTGTGTCGGAGGTGAAATCTTGCAGCTTAACTGTAAAATTGCCTTCGAAACTACTTGGCTAGAGTATCGGAGAGGATAGCGGAATTCCAGGTGTAGCAGTGAAATGCGTAGATATCTGGAGGAACACCAATGGCGAAGGCAGCTATCTGGACGATTACTGACGCTCAGGCACGAAAGCATGGGGAGCGAAAGGGATTAGATACCCCTGTAGTCCATGCCGTAAACGTTGTTCACTAGATGTTCGAGGATTCGACCCCTTGAGCGTTCAAGCTAACGCGATAAGTGAACCGCCTGAGGACTACGGCCGCAAGGCTA	Bacteria	Verrucomicrobiota	Verrucomicrobiae	Opitutales	Puniceicoccaceae	Pelagicoccus	NA	Rare	Rare	40	40	0	8	26	0	0	0	0	0	0	3	0	0	0	0	0	0	0	0	0	0	0	0	0	0	0	0	21	0	0	0	0	0	0	0	0	4	0
ESV0000834	ACGGAGGATCCAAGCGTTATCCGGAATCATTGGGTTTAAAGGGTCCGTAGGCTGTTTAATAAGTCAGAGGTGAAATCCTGCAGCTCAACTGTAGCATTGCCTTTGATACTGTTAAACTTGAGTTATTGTGAAGTAGTTAGAATGTGTAGTGTAGCGGTGAAATGCATAGATATTACACAGAATACCGATTGCGAAAGCAGATTACTAACAATATACTGACGCTGAGGGACGAAAGCGTGGGTAGCGAACAGGATTAGATACCCTGGTAGTCCACGCCGTAAACGATGGATACTAGCTGTTCGACCAACATTGGTTGGTTGAGTGGCTAAGCGAAAGTGATAAGTATCCCACCTGGGGAGTACGCTCGCAAGAGTG	Bacteria	Bacteroidota	Bacteroidia	Flavobacteriales	Flavobacteriaceae	NS5_marine_group	NA	Rare	Rare	0	0	0	0	0	0	0	0	0	15	0	9	0	0	0	0	0	0	0	0	0	0	0	0	0	0	0	0	0	0	0	0	0	0	0	0	0	9	7
ESV0000837	ACGGAAGGTCCAAGCGTTAATCGGAATTACTGGGCGTAAAGCGCGCGTAGGTGGTTTTTTAAGTTGGATGTGAAAGCCCTGGGCTCAACCTAGGAACTGCATCCAAAACTAGATGACTAGAGTACGAAAGAGGGAAGTAGAATTCACAGTGTAGCGGTGGAATGCGTAGATATTGTGAAGAATACCAATGGCGAAGGCAGCTTCCTGGTTCTGTACTGACACTGAGGTGCGAAAGCGTGGGTAGCGAACAGGATTAGATACCCTGGTAGTCCACGCCGTAAACGATGACAACTAGCTGTTGGGAGACTAGATCTTTCAGTGGCGCAGCTAACGCTTTAAGTTGTCCGCCTGGGGAGTACGGCCGCAAGGTTA	Bacteria	Proteobacteria	Gammaproteobacteria	SAR86_clade	NA	NA	NA	Rare	Rare	0	0	8	0	0	0	0	0	23	0	31	0	29	16	67	0	39	0	0	0	0	0	0	0	0	0	0	0	0	0	0	0	0	0	0	0	0	0	0
ESV0000838	ACGAAGGGATCTAGCGTAGTTCGGAATTACTGGGCTTAAAGAGCTCGTAGGTGGTTAGAAAAGTTGGTGGTGAAATCCCAAGGCTCAACCTTGGAACTGCCATCAAAACTTTTTAGCTAGAGTGTGATAGAGGAAAGTGGAATTTCTAGTGTAGAGGTGAAATTCGTAGATATTAGAAAGAACACCAAAAGCGAAGGCAACTTTCTGGATCACTACTGACACTGAGGAGCGAAAGCATGGGTAGCGAAGAGGATTAGATACCCTCGTAGTCCATGCTGTAAACGATGTGTGCTAGACGTTGGAAATTTAATTTTCAGTGTCGCAGCAAAAGCGTTAAGCACACCGCCTGGGGAGTACGACCGCAAGGTTA	Bacteria	Proteobacteria	Alphaproteobacteria	SAR11_clade	Clade_II	NA	NA	Rare	Rare	0	0	0	0	0	0	0	0	0	0	0	0	0	9	0	0	0	30	0	0	0	0	0	0	0	0	0	0	0	0	0	0	0	0	0	0	0	0	0
ESV0000839	ACGGAGACTGCAAGCGTTACTCGGATTTACTGGGCGTAAAGGGTGCGCAGGCGGCCTGATATGTCAGATGTGAAAGCCCATGGCTCAACCATGGAACTGCATTTGAAACTATCAGGCTAGAGTATTGGAGAGGTAAGCGGAATTCCTAGTGTAGCGGTGAAATGCGTAGATATTAGGAGGAACACCAAAGGCGAAGGCAGCTTACTGGACAATTACTGACGCTCAGGCACGAAAGCATGGGGAGCGAAAGGGATTAGATACCCCTGTAGTCCATGCCGTAAACGTTGTATACTCGGTCTTGGGGGATTCGACCCCTTCAGGGCCTAAGCTAACGCGATAAGTATACCGCCTGAGGACTACGACCGCAAGGTTA	Bacteria	Verrucomicrobiota	Verrucomicrobiae	Opitutales	Puniceicoccaceae	NA	NA	Rare	Rare	4	0	0	0	0	0	0	0	9	4	6	4	0	0	5	0	4	0	0	0	0	0	0	0	0	0	0	0	0	0	0	0	0	0	0	0	7	0	3
ESV0000844	ACGGAGACCTCGAGCGTTACTCGGATTCACTGGGCGTAAAGGGTGAGTAGGCGGCCAAGTGTGTCGGGTGTGAAATCCCGGGGCTTAACCCCGGAACTGCGCCCGAAACTACTTGGCTAGAGTCTCGGAGAGGACAGTGGAATTCCAGGTGTAGCGGTGAAATGCGTAGATATCTGGAGGAACACCAGTGGCGAAGGCGACTGTCTGGACGAGTACTGACGCTCAATCACGAAAGCGTGGGTAGCGAAAGGGATTAGATACCCCTGTAGTCCACGCCGTAAACGTTGCACACTAAGTTTCGGAGGATTCGACCCCTTCGGAGCTCAAGCTAACGCGTTAAGTGTGCCGCCTGAGGACTACGGCCGCAAGGCTA	Bacteria	Verrucomicrobiota	Verrucomicrobiae	Opitutales	Puniceicoccaceae	MB11C04_marine_group	NA	Rare	Rare	0	0	0	0	0	0	0	0	42	35	28	18	11	0	10	24	0	0	0	0	0	0	0	0	0	0	0	0	0	0	0	0	0	0	0	0	28	0	13
ESV0000846	ACGAAGGGGGCTAGCGTTGTTCGGAATCACTGGGCGTAAAGCGTATGTAGGCGGATCAAAAAGTTAGATGTGAAATCCCTGGGCTCAACCCAGGAACTGCATTTAAAACTAGTGATCTAGAAATTGGTAAAGGTTAGTAGAATTTCCAGTGTAGAGGTGAAATTCGTAGATATTGGAAAGAATACCAGAAGCGAAGGCGACTAACTAGGCCATTTTTGACGCTGAGATACGAAAGCGTGGGTAGCAAACAGGATTAGATACCCTGGTAGTCCACGCAGTAAACGATGAGTGCTAGTCGCTGGTACATTAGTATCAGTGTCGAAGCTAACGCATTAAGCACTCCGCCTGGGAAGTACGGTCGCAAGATTA	Bacteria	Proteobacteria	Alphaproteobacteria	Rhodospirillales	AEGEAN-169_marine_group	NA	NA	Rare	Rare	8	0	12	0	8	0	18	0	0	0	8	0	0	0	6	0	0	0	7	0	21	4	14	0	13	0	7	0	15	0	11	0	14	0	3	0	6	0	10
ESV0000847	ACGGAGGGTGCAAGCGTTGTTCGGATTTATTGGGCGTAAAGCGAGTGTAGGCGGTTTGTCAAGTCGGGTGTGAAATCCCAGGGCCCAACCCTGGAACTGCACCCGATACTGGCAGGCTAGAGTCCCGGAGAGGATGGCGGAATTCCCGGTGTAGGGGTGAAATCCGTAGATATCGGGAGGAACACCAGTGGCGAAGGCGGCCATCTGGACGGTGACTGACGCTGAGACTCGAAAGCGTGGGTAGCAAACAGGATTAGATACCCTGGTAGTCCACGCCGTAAACGGTGAGAGCTCGTCGTCGCGGGTATTGACCCCTGCGGTGACCAAGTTAACGCATGAAGCTCTCCGCCTGGGAAGTACGGTCGCAAGACTA	Bacteria	NB1-j	NA	NA	NA	NA	NA	Rare	Rare	35	13	31	0	87	0	0	0	0	0	0	0	0	0	0	0	6	0	0	0	0	0	0	0	0	0	0	0	37	16	26	1	17	0	0	0	0	0	0
ESV0000848	ACGGAGGGGGTTAGCGTTGTTCGGAATTACTGGGCGTAAAGCGCACGTAGGCGGATTAATAAGTCAGGGGTGAAATCCCGAGGCTCAACCTCGGAACTGCCTTTGATACTGTTAATCTTGAGTTCGAGAGAGGTGAGTGGAATTCCGAGTGTAGAGGTGAAATTCGTAGATATTCGGAGGAACACCAGTGGCGAAGGCGGCTCACTGGCTCGATACTGACGCTGAGGTGCGAAAGCGTGGGGAGCAAACAGGATTAGATACCCTGGTAGTCCACGCCGTAAACGATGAGAGCTAGTCGTTGGAGAGTTCGCTCTTCGGTGACGCAGCTAACGCATTAAGCTCTCCGCCTGGGGAGTACGGTCGCAAGATTA	Bacteria	Proteobacteria	Alphaproteobacteria	Rhodobacterales	Rhodobacteraceae	NA	NA	Rare	Rare	0	0	0	0	0	0	0	0	0	35	21	14	40	0	24	0	19	0	0	0	0	0	0	0	0	0	0	0	0	0	0	0	0	0	0	0	0	0	0
ESV0000849	ACCGGCAGCTCAAGTGGTCGTCGCTTTTATTGGGCCTAAAACGTCCGTAGCCTGTTTGGTAAATCTGTGGGTAAATCAATCCGCTCAACGGATTGAATTCTGCAGAGACTGCCAGACTAGGGACCGGGAGAGGTGTGGGGTACTCGAGGGGTAGGGGTAAAATCCTGTCATCCTTCGAGGACCACCAGTTGCGAAGGCGCCACACTGGAACGGATCCGACGGTCAGGGACGAAGCCTAGGGGCACGAACCGGATTAGATACCCGGGTAGTCCTAGGTGTAAACGCTGTGAACTTGGTGTCGGGGGTCCGCAAGGGGTCCCCGGTGCCGGAGTGAAGATGTTAAGTTCACTGCCTGGGGAGTACGGTCGCAAGGCTG	Archaea	Thermoplasmatota	Thermoplasmata	Marine_Group_II	NA	NA	NA	Rare	Rare	0	28	0	0	0	0	0	0	12	96	0	41	0	0	0	0	0	0	0	0	0	0	0	0	0	0	0	0	0	21	0	3	0	0	0	0	8	12	0
ESV0000850	ACGGAGGGAGCTAGCGTTGTTCGGAATTACTGGGCGTAAAGCGCACGTAGGCGGCTTTGTAAGTCAGAGGTGAAAGCCTGGAGCTCAACTCCAGAACTGCCTTTGAGACTGCATCGCTTGAATCCAGGAGAGGTGAGTGGAATTCCGAGTGTAGAGGTGAAATTCGTAGATATTCGGAAGAACACCAGTGGCGAAGGCGGCTCACTGGACTGGTATTGACGCTGAGGTGCGAAAGCGTGGGGAGCAAACAGGATTAGATACCCTGGTAGTCCACGCCGTAAACGATGATAACTAGCTGTCCGGGCACTTGGTGCTTGGGTGGCGCAGCTAACGCATTAAGTTATCCGCCTGGGGAGTACGGTCGCAAGATTA	Bacteria	Proteobacteria	Alphaproteobacteria	Sphingomonadales	Sphingomonadaceae	Sphingomonas	NA	Rare	Rare	0	0	0	0	0	0	0	0	0	0	0	0	0	0	0	0	0	0	0	0	0	0	0	0	0	0	0	0	0	0	11	0	0	0	0	0	0	0	0
ESV0000853	ACCGGCGCCTCAAGTGGTAGTCGCTTTTATTGGGCCTAAAACGTCCGTAGCCGGTCTGATACATTCGTGGGTAAATCAACCAGCTCAACTGGTTGAATTCTGCGAGGACGGTCAGACTTGGGACCGGGAGAGGTGTGGGGTACGCTCAGGGTAGGGGTAAAATCCTGTCATCCTGAGCGGACCACCTGTTGCGAAGGCGCCACACTAGAACGGATCCGACGGTCAGGGACGAAGCCTAGGGGCACGAACCGGATTAGATACCCGGGTAGTCCTAGGTGTAAACGCTGTGGACTTGATGTTGGGGGTGCTCCGAGCACTCTCAGTGTCGAAGCGAAGGTGATAAGTCCACTGCCTGGGAAGTACGGTCGCAAGGCTG	Archaea	Thermoplasmatota	Thermoplasmata	Marine_Group_II	NA	NA	NA	Rare	Rare	0	195	0	0	0	18	0	0	0	0	0	0	0	0	0	0	0	0	0	0	0	0	0	0	0	0	0	0	0	12	0	0	0	0	0	0	0	19	4
ESV0000854	ACGGATGGTGCAAGCGTTAATCGGAATTACTGGGCGTAAAGCGCGCGTAGGTGGCATACTAAGTTAGATGTGAAATCCCGGGGCTTAACCTCGGAACTGCATCTAAAACTGGTAAGCTAGAGTACTAGAGAGGAAAGTAGAATTCTTAGTGTAGCGGTGGAATGCGTAGATATTAAGAGGAATACCAATGGCGAAGGCAACTTTCTGGATAGATACTGACACTGAGGTGCGAAAGCGTGGGGAGCAAACAGGATTAGATACCCTGGTAGTCCACGCCGTAAACGATGATAACTAGCCGTTGGATTTATCCAGTGGCGCAGCTAACGCGTTAAGTTATCCGCCTGGGGAGTACGGCCGCAAGGCTA	Bacteria	Proteobacteria	Gammaproteobacteria	SAR86_clade	NA	NA	NA	Rare	Rare	4	1	0	9	3	1	2	3	1	3	1	3	2	2	1	0	2	1	10	25	0	0	11	16	9	0	7	0	13	0	10	1	0	2	7	0	2	0	1
ESV0000856	ACGGAGGGTGCAAGCGTTAATCGGAATTACTGGGCGTAAAGCGCGCGTAGGTTGTTTGTTAAGCGAGATGTGAAAGCCCCGGGCTTAACCTGGGAACTGCATTTCGAACTGGCAGGCTAGAGTACAGTAGAGGGTGGCGGAATTTCCTGTGTAGCGGTGAAATGCGTAGAGATGGGAAGGAACATCAGTGGCGAAGGCGGCCACCTGGACTGATACTGACACTGAGGTGCGAAAGCGTGGGGAGCAAACAGGATTAGATACCCTGGTAGTCCACGCCGTAAACGATGTCTACTAGTTGTCGGGAGACTTGATCTTTTGGTAACGAAGCTAACGCGATAAGTAGACCGCCTGGGGAGTACGGCCGCAAGGTTA	Bacteria	Proteobacteria	Gammaproteobacteria	Oceanospirillales	Saccharospirillaceae	Oleibacter	NA	Rare	Rare	0	0	0	0	0	0	0	0	0	0	0	0	0	0	0	0	0	0	0	0	0	0	0	0	0	0	0	0	0	0	0	0	0	0	0	0	0	0	0
ESV0000858	ACGGAGGGTGCAAGCGTTGTTCGGATTTATTGGGCGTAAAGCGAGTGTAGGTGGTTTGTCAAGTCGGATGTGAAAGCCCAGGGCCCAACCCTGGAACTGCATCCGATACTGGCAGGCTAGAGTCCCGGAGAGGATGGCGGAATTCCCGGTGTAGGGGTGAAATCCGTAGATATCGGGAGGAACACCAGTGGCGAAGGCGGCCATCTGGACGGTGACTGACACTGAGACTCGAAAGCGTGGGTAGCAAACAGGATTAGATACCCTGGTAGTCCACGCCGTAAACGGTGAGAGCTCGTCGTCGCGGGTATTGACCCCTGCGGTGACCAAGTTAACGCATGAAGCTCTCCGCCTGGGAAGTACGGTCGCAAGACTA	Bacteria	NB1-j	NA	NA	NA	NA	NA	Rare	Rare	26	0	0	0	37	0	0	0	0	0	0	0	0	0	0	0	0	0	8	0	0	0	0	0	0	0	0	0	0	0	0	0	0	0	0	0	23	0	17
ESV0000864	ACAGAGGGTGCGAGCGTTAATCGGAATTACTGGGCGTAAAGCGTGCGTAGGCGGACTTATAAGTCAGATGTGAAATCCCTGGGCTCAACCTAGGAATGGCATTTGAAACTGTGAGTCTAGAGCAGAAAAGAGGAGAGTAGAATTTCAGGTGTAGCGGTGAAATGCGTAGATATCTGAAGGAATACCGGTGGCGAAGGCGGCTCTCTGGTTTCATGCTGACGCTGAGGCACGAAAGCGTGGGGAGCGAACAGGATTAGATACCCTGGTAGTCCACGCCGTAAACGATGATAACTAGATGTTAGGACTGTAGAGGTCTTAGTATCGAAGCTAACGCGTTAAGTTATCCGCCTGGGGAGTACGGCCGCAAGGCTA	Bacteria	Proteobacteria	Gammaproteobacteria	NA	NA	NA	NA	Rare	Rare	0	0	7	0	14	0	14	0	0	0	3	0	3	0	11	0	8	0	4	0	0	0	0	0	0	0	0	0	0	0	4	5	125	11	63	0	5	0	0
ESV0000865	ACGAGGGGTGCTAGCGTTGTCCGGAATAACTGGGCGTAAAGGGTCCGTAGGCGTTTTACCAAGTTGATTGTTAAATCCACCGGCTTAACCGGTGACCTGCAATCAAAACTGGTAGAATAGAATATGTGAGAGGAATGTGGAATTCCTGGTGTAGCGGTGACATGCGTAGATATCAGGAGGAACACCGATGGCGAAGGCAGCATTCTGGCACAATATTGACGCTGAGGGACGAAAGCGTGGGGAGCGAACAGGATTAGATACCCTGGTAGTCCACGCCGTAAACGATGAGTACTTGATGGTGGAGGATTCGACCCTTTCACTATCGGAGCTAACGCGTTAAGTACTCCGCCTGGGGACTACGGCCGCAAGGCTG	Bacteria	Marinimicrobia_(SAR406_clade)	NA	NA	NA	NA	NA	Rare	Rare	10	75	0	15	13	43	0	25	0	0	0	0	0	0	0	0	0	0	0	0	0	0	0	0	0	0	0	0	60	95	9	22	0	0	0	0	0	0	0
ESV0000868	ACGGAGACCTCGAGCGTTACTCGGATTCACTGGGCGTAAAGGGTGAGTAGGTGGCCAAGTATGTCAGGTGTGAAATCCCGGGGCTTAACCCCGGAACTGCGCCTGAAACTACTTGGCTAGAGTCTCGGAGAGGATAGTGGAATTCCAAGTGTAGCGGTGAAATGCGTAGATATTTGGAGGAACACCAGTGGCGAAGGCGACTATCTGGACGAGTACTGACGCTCAATCACGAAAGCGTGGGTAGCGAAAGGGATTAGATACCCCTGTAGTCCACGCCGTAAACGTTGCACACTAAGTTTCGGAGGATTCGACCCCTTCGGAGCTCAAGCTAACGCGTTAAGTGTGCCGCCTGAGGACTACGGCCGCAAGGCTA	Bacteria	Verrucomicrobiota	Verrucomicrobiae	Opitutales	Puniceicoccaceae	MB11C04_marine_group	NA	Rare	Rare	0	0	0	0	0	0	0	0	43	0	26	0	24	0	32	0	27	0	0	0	0	0	0	0	0	0	0	0	0	0	0	0	0	0	0	0	0	5	0
ESV0000871	ACGGAGGGGGCAAGCGTTGTTCGGAATCATTGGGCGTAAAGCGGGTGCAGGCGGTGGTGTAAGTCGGATGTGAAATCCCAGGGCCCAACCCTGGAACTGCATTCGAAACTGCTCCACTAGAGTCCCGGAGAGGAAGGCGGAATTCCCGGTGTAGAGGTGAAATTCGTAGATATCGGGAGGAACACCAGTGGCGAAGGCGGCCTTCTGGACGGTGACTGACGCTCAGACCCGAAAGCGTGGGTAGCGAACAGGATTAGATACCCTGGTAGTCCACGCCGTAAACGTTGAGTGCTCGTCGATGCGGGTATTGACCCCTGCATTGACCAAGCTAACGCATTAAGCACTCCGCCTGGGGAGTACGGTCGCAAGACTA	Bacteria	NB1-j	NA	NA	NA	NA	NA	Rare	Rare	0	0	2	0	5	0	0	0	0	0	0	0	0	0	0	0	0	0	0	0	0	0	0	0	0	0	0	0	0	0	0	0	0	0	0	0	0	0	0
ESV0000872	ACGTAGGGGGCGAGCGTTGTCCGGATTTATTGGGCGTAAAGAGCTCGTAGGCGGTTCAACAAGTCGGTCGTAAAAGTTCAGGGCTCAACCCTGAAATGTCGATCGATACTGTTGTGACTAGGATACGGTAGAGGTGAGTGGAATTCCGAGTGTAGCGGTGAAATGCGTAGATATTCGGAGGAACACCAATTGCGAAGGCAGCTCACTGGGCCGCTATCGACGCTGAGGAGCGAAAGCTAGGGGAGCAAACAGGATTAGATACCCTGGTAGTCCTAGCTGTAAACGATGGATACTAGACGTAGGAACTGGATTGACGGTTTCTGTGTCGTAGCTAACGCGTTAAGTATCCCGCCTGGGGAGTACGGTCGCAAGACTA	Bacteria	Actinobacteriota	Acidimicrobiia	Actinomarinales	Actinomarinaceae	Candidatus_Actinomarina	NA	Rare	Rare	0	62	0	0	0	0	0	0	0	0	0	0	0	0	0	0	0	0	0	0	0	0	0	0	0	0	0	0	21	154	0	77	0	0	0	0	0	0	0
ESV0000873	ACGGAGGGAGCTAGCGTTGTTCGGAATTACTGGGCGTAAAGCGCACGTAGGCGGCTTTGTAAGTTAGAGGTGAAAGCCTGGAGCTCAACTCCAGAACTGCCTTTAAGACTGCATCGCTTGAATCCAGGAGAGGTGAGTGGAATTCCGAGTGTAGAGGTGAAATTCGTAGATATTCGGAAGAACACCAGTGGCGAAGGCGGCTCACTGGACTGGTATTGACGCTGAGGTGCGAAAGCGTGGGGAGCAAACAGGATTAGATACCCTGGTAGTCCACGCCGTAAACGATGATAACTAGCTGTCCGGGGACTTGGTCTTTGGGTGGCGCAGCTAACGCATTAAGTTATCCGCCTGGGGAGTACGGCCGCAAGGTTA	Bacteria	Proteobacteria	Alphaproteobacteria	Sphingomonadales	Sphingomonadaceae	Sphingomonas	NA	Rare	Rare	0	0	0	0	0	0	0	0	0	0	0	0	0	0	0	0	0	0	0	0	0	0	0	4	0	0	0	0	6	0	0	0	0	0	0	0	0	0	0
ESV0000874	ACGAAGGGACCTAGCGTAGTTCGGAATTACTGGGCTTAAAGAGCTCGTAGGTGGTTAAAAAAGTTGATGGTGAAATCCCAAGGCTCAACCTTGGAACTGCCATCAAAACTGTTTAGCTAGAGTGTGATAGAGGAAAGTGGAATTTCTAGTGTAGAGGTGAAATTCGTAGATATTAGAAAGAACACCAAAAGCGAAGGCAACTTTCTGGATCACTACTGACACTGAGGAGCGAAAGCATGGGTAGCGAAGAGGATTAGATACCCTCGTAGTCCATGCTGTAAACGATGTGTGCTAGACGTTGGAAATTTATTTTTCAGTGTCGCAGCAAAAGCGTTAAGCACACCGCCTGGGGAGTACGACCGCAAGGTTA	Bacteria	Proteobacteria	Alphaproteobacteria	SAR11_clade	Clade_II	NA	NA	Rare	Rare	0	0	0	0	0	0	0	0	0	0	0	0	0	0	0	0	0	0	0	0	0	0	0	0	0	0	0	0	0	0	0	0	0	0	0	0	0	7	0
ESV0000875	ACGGAGGGGGCAAGCGTTGTTCGGAATTACTGGGCGTAAAGCGCGCGTAGGCGGTTAGCATAGTCAGGCGTGAAATCCCGGGGCTCAACCCCGGAACTGCGCTTGATACTGGCTAACTAGAGGTCTGGAGAGGGTAGTGGAATTCCCAGTGTAGAGGTGAAATTCGTAGATATTGGGAAGAACACCAGCGGCGAAGGCGGCTACCTGGACAGATACTGACGCTGAGGTGCGAAAGCGTGGGGAGCGAACAGGATTAGATACCCTGGTAGTCCACGCCGTAAACGATGAGTGCTAGATGTCGGGGGACATAGTCCTTCGGTGTCGCAGCTAACGCATTAAGCACTCCGCCTGGGGAGTACGGTCGCAAGATTA	Bacteria	Proteobacteria	Alphaproteobacteria	Rhodospirillales	Magnetospiraceae	NA	NA	Rare	Rare	110	54	0	0	23	0	0	0	0	0	0	0	0	0	0	0	0	0	27	0	0	0	0	0	0	0	0	0	38	32	16	0	0	0	0	0	0	0	0
ESV0000876	ACGGAGGGAGCTAGCGTTGTTCGGAATTACTGGGCGTAAAGCGCACGTAGGCGGCTTTGTAAGTCAGGGGTGAAAGCCTGGAGCTCAACTCCAGAACTGCCTTTGAGACTGCATCGCTTGAATCCGGGAGAGGTGAGTGGAATTCCGAGTGTAGAGGTGAAATTCGTAGATATTCGGAAGAACACCAGTGGCGAAGGCGGCTCACTGGACCGGTATTGACGCTGAGGTGCGAAAGCGTGGGGAGCAAACAGGATTAGATACCCTGGTAGTCCACGCCGTAAACGATGATAACTAGCTGTCCGGGCACTTGGTGCTTGGGTGGCGCAGCTAACGCATTAAGTTATCCGCCTGGGGAGTACGGCCGCAAGGTTA	Bacteria	Proteobacteria	Alphaproteobacteria	Sphingomonadales	Sphingomonadaceae	Sphingomonas	NA	Rare	Rare	0	0	0	0	0	0	0	0	0	0	0	0	0	0	0	0	0	0	0	0	0	0	0	0	0	0	0	0	0	0	31	0	0	0	11	0	67	0	0
ESV0000880	ACGAACTGTGCAAACGTTATTCGGAATCACTGGGCTTAAAGGGTGCGTAGGCGGGTTGGTAGGTCAGATGTGAAAGCCCACGGCTCAACCGTGGAATTGCGTTTGAAACCACTAGTCTTGAGGGGATCAGAGGAGAGCGGAACTGATGGTGGAGCGGTGAAATGCGTTGATATTATCAGGAACACCGGTGGCGAAAGCGGCTCTCTGGGATCCTTCTGACGCTGAGGCACGAAAGCTAGGGGAGCGAACGGGATTAGATACCCCGGTAGTCCTAGCTGTAAACGATCTGTACTAGTCCGTGGGGACTCCCACATCTTCTCGGACGTAGCGAAAGTGTTAAGTACAGCGCCTGGGGAGTATGGTCGCAAGGCTG	Bacteria	Planctomycetota	Planctomycetes	Pirellulales	Pirellulaceae	Blastopirellula	NA	Rare	Rare	0	0	0	0	0	0	0	0	0	0	0	0	0	0	0	0	0	0	1	0	0	0	0	0	0	0	0	0	29	0	14	0	0	0	0	0	14	0	18
ESV0000881	ACGAAGGGACCTAGCGTAGTTCGGAATTACTGGGCTTAAAGAGTTCGTAGGTGGTTAAAAAAGTTGGTTGTGAAATCCCGAAGCTTAACTTCGGAACTGCAATCAAAACTTTTTAGCTAGAGTATGATAGAGGAAAGCAGAATTTCTAGTGTAGAGGTGAAATTCGTAGATATTAGAAAGAATACCAATTGCGAAGGCAGCTTTCTGGATCATTACTGACACTGAGGAACGAAAGCATGGGTAGCGAAGAGGATTAGATACCCTCGTAGTCCATGCCGTAAACGATGTGTGTTAGACGTTGGAAATTAATTTTTAGTGTCGCAGCGAAAGCAATAAACACACCGCCTGGGGAGTACGACCGCAAGGTTA	Bacteria	Proteobacteria	Alphaproteobacteria	SAR11_clade	Clade_I	Clade_Ib	NA	Rare	Rare	0	0	0	0	0	0	0	0	0	8	0	13	0	1	0	10	0	13	0	0	0	0	0	0	0	0	0	0	0	0	0	0	0	0	0	0	0	0	0
ESV0000886	ACGGGGGTCCCAAGCGTTGTTCGGATTCACTGGGCGTAAAGAGTACGTAGGCGGCCTGTTAAGTCTGATGTGAAAGCTCCGAGCTCAACTCGGAAATTGCATTGGATACTGGCAGGCTAGAGATCCGGAGGGGAGACTGGAATTCTCGGTGTAGCAGTGAAATGCGTAGATATCGAGAGGAACACCAGTGGCGAAGGCGAGTCTCTGGACGGTTTCTGACGCTGAGGTACGAAAGTTAGGGTAGCAAACAGGATTAGATACCCTGGTAGTCCTAACCGTAAACGGTGTGCACTTGCTGTAGGAGGATTCGACCCCTTCTGTGGCGAAGCAAACGCGATAAGTGCACCGCCTGGGGAGTACGGCCGCAAGGTTA	Bacteria	Verrucomicrobiota	Verrucomicrobiae	Pedosphaerales	Pedosphaeraceae	SCGC_AAA164-E04	NA	Rare	Rare	90	55	8	0	25	17	0	0	0	0	8	0	0	0	0	0	0	0	6	0	0	0	0	0	0	0	0	0	37	15	17	0	0	0	0	0	0	0	0
ESV0000888	ACGAAGGGTGCAAGCGTTGTTCGGATTTATTGGGCGTAAAGCGTACGCAGGCGGATAGGTAAGTCAGATGTGAAATCCCAGAGCTCAACTTTGGAACTGCGTCTGAAACTGCTTGTCTAGAGTCTTAGAGGGGGAAGGGGAATTTCGCATGTAGGGGTAAAATCCGTAGAGATGCGAAGGAACACCTGGAGTGAAGACGCCTTCCTGGAAAAGTACTGACGCTGAGGTACGAAAGCGTGGGGAGCAAACAGGATTAGATACCCTGGTAGTCCACGCCGTAAACGATGAGAACTAGACGTTGTGGGAGTTGACCCTTGCAGCGTCGTAGCTAACGCGTTAAGTTCTCCGCCTGGGAAGTACGGTCGCAAGACTA	Bacteria	Bdellovibrionota	Bdellovibrionia	Bacteriovoracales	Bacteriovoracaceae	NA	NA	Rare	Rare	2	0	0	0	3	0	0	0	0	0	60	6	11	12	2	3	0	0	0	0	0	0	0	0	0	0	0	0	35	15	4	0	0	0	0	0	10	0	6
ESV0000889	ACGGAGGGTACGAACGTTAATCGGAATTACTGGGCGTAAAGCGCGCGTAGGTGGTTTGTTAAGTGGGATGTGAAAGCCCTGGGCTCAACCTAGGAACTGCATTCCAAACTGACAAACTAGAGTACGGTAGAGGGGGGTAGAATTCAGAGTGTAGCGGTGAAATGCGTAGATATTCTGAGGAATACCAGTGGCGAAGGCGGCCCCCTGGATTGATACTGACACTAAGGTGCGAAAGCGTGGGGAGCAAACAGGATTAGATACCCTGGTAGTCCACGCCGTAAACGATGTCTACTAGCCGTTGGGAGGCTTGACCTTTTAGTGGCGCAGCTAACGCGATAAGTAGACCGCCTGGGGAGTACGGTCGCAAGATTA	Bacteria	Proteobacteria	Gammaproteobacteria	OM182_clade	NA	NA	NA	Rare	Rare	32	0	44	0	50	0	44	0	0	0	0	0	0	0	0	0	0	0	0	0	0	0	0	0	0	0	0	0	0	0	0	0	0	0	7	0	13	0	0
ESV0000890	ACGGGGGGGACAAGTGTTATTCGAAATGACTGGGCGTAAAGGGTCCGTAGGTGGTTAATTAAGTTGATAAGTAAAGATTAGAGCTTAACTTTAAGAAACTTTTCAAAACTAATTAACTAGAGTTTGGGAGAGGATAGTAGAATTTTTAGAGTAGGGCTAAAATCCAAAGATACTAAAAGGAATATCAGGAGCGAAGGCGACTATCTGGAACAATACTGACACTGAGGGACGAAAGCATGGGTAGCAAACAGGATTAGATACCCTGGTAGTCCATAGCTGTAAACGATGAGTGCTCGTGTTTAGGAACTTTCCTAGGCACTTAGCTAACGCGTTAAGCACTCCGCCTGGGGAGTACGGCCGCAAGGTTG	Bacteria	NA	NA	NA	NA	NA	NA	Rare	Rare	0	0	7	23	13	18	9	10	5	9	8	0	10	15	13	16	14	2	0	0	0	0	0	0	0	0	0	8	0	0	0	2	5	2	7	5	0	0	0
ESV0000891	ACGAAAGGTGCAAGCGTTAATCGGAATTACTGGGCGTAAAGCGCGCGTAGGCGGCTTGGTAAGTTGGATGTGAAAGCCCCGGGCTCAACCTGGGAACTGCATCCAAAACTGCCTGGCTAGAGTATGGTAGAGGATGGCGGAATTTCCTGTGTAGCGGTGAAATGCGTAGATATAGGAAGGAACATCAGTGGCGAAGGCGGCCATCTGGACCAATACTGACGCTGAGGTGCGAAAGCGTGGGGAGCAAACAGGATTAGATACCCTGGTAGTCCACGCCGTAAACGATGAGAACTAGCCGTTGGACATCTTGCATGTTTAGTGGCGTAGCTAACGCGATAAGTTCTCCGCCTGGGGAGTACGGCCGCAAGGTTA	Bacteria	Proteobacteria	Gammaproteobacteria	Oceanospirillales	Litoricolaceae	Litoricola	NA	Rare	Rare	0	0	0	0	0	0	0	0	0	0	0	0	0	0	0	0	0	0	0	0	42	30	50	38	52	0	28	35	0	0	0	0	0	0	0	0	0	0	0
ESV0000893	ACGGAGGATCCAAGCGTTATCCGGAATCATTGGGTTTAAAGGGTCCGCAGGCGGCCTGTTAAGTCAGAGGTGAAATCCTACAGCTCAACTGTAGAACTGCCTTTGATACTGATAGGCTTGAGTTATTGTGAAGTGGTTAGAATGTGTGGTGTAGCGGTGAAATGCTTAGATATCACACAGAATACCCATTGCGAAGGCAGATCACTAACAGTATACTGACGCTCATGGACGAAAGCGTGGGGAGCGAACAGGATTAGATACCCTGGTAGTCCACGCCGTAAACGATGGATACTAACTGTTCGACCTTCGGGTTGAGTGGTCAAGCGAAAGTGATAAGTATCCCACCTGGGGAGTACGCTCGCAAGAGTG	Bacteria	Bacteroidota	Bacteroidia	Flavobacteriales	Flavobacteriaceae	NS4_marine_group	NA	Rare	Rare	0	0	0	0	0	0	0	0	0	0	0	0	0	0	0	0	0	0	0	0	0	0	0	0	0	0	0	0	0	0	0	0	0	0	0	0	0	0	0
ESV0000894	ACGGAGGGTGCAAGCGTTACTCGGAATTACTGGGCGTAAAGCGAGCGCAGGCGGCTTATTAAGTCAGGTGTGAAAGCCCGGGGCTCAACCCCGGAACTGCACCTGAAACTGGTAAGCTTGAGGATGAGAGAGGAAAGTAGAATTTCTGGTGTAGAGGTGAAATTCGTTGATATCAGAAGGAATACCCGTGGCGAAGGCGGCTTTCTGGCTCATTTCTGACGCTGAGGCTCGAAAGTGTGGGTAGCAAACAGGATTAGATACCCTGGTAGTCCACACCGTAAACGATGAATGCTAGGCGACCGGTTCGTTTATCGACTGGGTGCCGAAGTTAACGCATTAAGCATTCCGCCTGGGGAGTACGGTCGCAAGATTA	Bacteria	Bdellovibrionota	Bdellovibrionia	Bdellovibrionales	Bdellovibrionaceae	OM27_clade	NA	Rare	Rare	0	0	0	0	0	0	0	0	0	0	1	0	22	0	0	0	0	0	9	11	18	16	22	7	25	17	17	12	0	0	0	0	0	0	0	0	21	0	0
ESV0000895	ACGAAGGGGGCTAGCGTTGTTCGGAATTACTGGGCGTAAAGCGCGCGTAGGCGGGCTATTAAGCCAGATGTGAAAGCCCGGGGCTCAACCCCGGAATTGCATTTGGAACTGGTAGCCTAGAGACCAGGAGAGGTTAGCGGAATACCGAGTGTAGAGGTGAAATTCGTAGATATTCGGTGGAACACCAGTGGCGAAGGCGGCTAACTGGACTGGTACTGACGCTGAGGCGCGAAAGTGTGGGGAGCAAACAGGATTAGATACCCTGGTAGTCCACACCGTAAACGATGAATGCTAGTTGTCTGCGCGCATGCGTGCAGGTGACGCAGCTAACGCATTAAGCATTCCGCCTGGGGAGTACGGCCGCAAGGTTA	Bacteria	Proteobacteria	Alphaproteobacteria	Caulobacterales	Hyphomonadaceae	Henriciella	marina	Rare	Rare	0	0	0	0	0	0	0	0	0	0	0	0	0	0	0	0	0	0	0	0	0	0	0	0	0	0	0	0	0	0	0	0	28	0	0	2	0	0	0
ESV0000898	ACGAGGGGTGCAAGCGTTGTCCGGAATCACTGGGCGTAAAGGGTCCGTAGGCGTCTTAAAAAGTCATTTGTTAAATACACCGGCTTAACCGGTGACCTGCATTTGAAACTATTAAGATAGAGTTTAGGAGAGGAAAGTGGAATTCCTGGTGTAGCGGTGACATGCGTAGATATCAGGAGGAACACCAATGGCGAAGGCAACTTTCTGGCCTATTACTGACGCTGAGGGACGAAAGCGTGGGGAGCGAACAGGATTAGATACCCTGGTAGTCCACGCCGTAAACGATGAGTACTTGGTGTCGGGGGATTCGACCCCTTCGGTACCGGAGCTAACGCATTAAGTACTCCGCCTGGGAACTACGACCGCAAGGTTG	Bacteria	Marinimicrobia_(SAR406_clade)	NA	NA	NA	NA	NA	Rare	Rare	17	29	0	0	26	0	20	0	0	0	0	0	0	0	0	0	0	0	0	0	0	0	0	0	0	0	0	0	55	36	19	9	12	0	0	9	0	0	0
ESV0000902	ACGGAGGGGGCAAGCGTTGTTCGGAATTACTGGGCGTAAAGGGCGTGTAGGCGGCGGTTTTAGTCAGGCGTGAAAGCCCGGGGCTCAACCTCGGAATAGCGCTTGATACTGAACTGCTTGAGACCGGAAGAGGGTAGTGGAATTCCCAGTGTAGAGGTGAAATTCGTAGATATTGGGAAGAACACCAGTGGCGAAGGCGGCTACCTGGTCCGGATCTGACGCTGAGGCGCGAAAGCGTGGGGAGCAAACAGGATTAGATACCCTGGTAGTCCACGCCGTAAACGATGAATGCTAGACGTTGGGGAACTTGTTCTTCAGTGTCGCCGCTAACGCATTAAGCATTCCGCCTGGGGAGTACGGTCGCAAGATTA	Bacteria	Proteobacteria	Alphaproteobacteria	Thalassobaculales	Nisaeaceae	Nisaea	denitrificans	Rare	Rare	0	0	0	0	0	0	0	0	0	0	0	0	0	15	0	0	0	0	0	0	0	0	0	0	0	0	0	0	0	0	0	0	0	0	0	0	0	0	0
ESV0000903	ACGGAGGGTGCAAGCGTTGTTCGGAATTATTGGGCGTAAAGGGCGCGTAGGCGGGTTCTTAAGTCTGATGTGAAATCCCTCGGCTCAACCGAGGACGTGCATTGGATACTGGGAACCTTGAGTCCTGGAGAGGAAAGCGGAATTCCAAGTGTAGAGGTGAAATTCGTAGATATTTGGAGGAACACCAGTGGCGAAGGCGGCTTTCTGGACAGTGACTGACGCTGATGCGCGAAAGCGTGGGTAGCAAACAGGATTAGATACCCTGGTAGTCCACGCCGTAAACGATGGGTACTAGTTGGTGCGGGTGTTGACTCCTGCGCTGACGGAGCTAACGCGTTAAGTACCCCGCCTGGGGAGTACGGCCGCAAGGCTA	Bacteria	Desulfobacterota	Desulfuromonadia	PB19	NA	NA	NA	Rare	Rare	0	0	0	0	0	0	0	0	0	0	0	0	0	0	0	0	0	0	0	0	0	0	8	0	5	0	0	0	0	0	4	8	8	9	11	10	0	0	0
ESV0000904	ACGTAGGTGGCAAATGTTGTCCGGAATCATTGGGCGTAAAGGGTCCGTAGGTGGCTTGAAAAGTCTTATGTGAAATCTCTTGGCTCAACCAAGAAACGCCATAAGAAACTTTCTAGCTAGAGACCATCAGAGGGAGGTAGAATTCCAGGTGTAGTGGTGAAATGCGTAGATATCTGGAGGAATACCAATGGCGAAAGCAGCCTCCTGGGGTGGCTCTGACACTGAGGGACGAAAGCGTGGGTAGCAAACCGGATTAGATACCCGGGTAGTCCACGCTGTAAACGATGAATACTGGGTCTTCGGGGAATCGACCCCTTGTGGACCGAAGCTAACGCGTTAAGTATTCCGCCTGGGGAGTACGGTCGCAAGACTA	Bacteria	Chloroflexi	Dehalococcoidia	SAR202_clade	NA	NA	NA	Rare	Rare	0	0	0	0	0	0	0	0	0	0	0	0	0	0	4	0	0	0	0	0	0	0	0	0	0	0	0	0	0	0	0	0	0	0	0	0	0	0	0
ESV0000908	ACGGAGGGTGCGAGCGTTATCCGGAATTATTGGGTTTAAAGGGTGCGTAGGCGGAAATTTAAGTCAGTGGTGAAAGCCTACAGCTTAACTGTAGAATTGCCATTGAAACTGAATTTCTTGAATCTAATTGAAGTAGGCGGAATATGACATGTAGCGGTGAAATGCTTAGATATGTCATAGAACACCAATAGCGAAGGCAGCTTACTAAGTTAGTATTGACGCTAATGCACGAAAGCGTGGGGAGCGAACAGGATTAGATACCCTGGTAGTCCACGCCGTAAACTATGATTACTCGCTATTGGCGATACACTGTCAGTGGCTAAGCGAAAGTGATAAGTAATCCACCTGGGGAGTACGATCGCAAGGTTG	Bacteria	Bacteroidota	Bacteroidia	Flavobacteriales	NS7_marine_group	NA	NA	Rare	Rare	0	0	0	14	0	0	0	37	0	0	0	0	0	0	0	0	0	0	0	0	0	0	0	0	0	0	0	0	0	20	8	34	22	28	0	44	0	0	0
ESV0000915	ACGGAGGGGGCGAGCGTTGTTCGGAATTACTGGGCGTAAAGGGCGTGTAGGCGGTTTGTTAAGTTAGGCGTGAAAGCCCCGGGCTCAACCTGGGATGTGCGCTTAAAACTGGCAGACTTGAGACCGGGAGAGGGTAGTGGAATTTCCAGTGTAGAGGTGAAATTCGTAGATATTGGAAAGAACACCAGTGGCGAAGGCGGCTACCTGGCCCGGATCTGACGCTGAGGCGCGAAAGCGTGGGGAGCAAACAGGATTAGATACCCTGGTAGTCCACGCCGTAAACGATGAATGCTAGACGTCGGGGAACTTGTTCTTCGGTGTCGCCGCTAACGCATTAAGCATTCCGCCTGGGGAGTACGGTCGCAAGATTA	Bacteria	Proteobacteria	Alphaproteobacteria	Thalassobaculales	NA	NA	NA	Rare	Rare	0	0	0	0	14	0	12	0	0	0	0	0	0	0	0	0	0	0	39	17	24	0	27	15	24	11	24	22	0	0	0	0	0	0	0	0	0	0	0
ESV0000917	ACGAGGGGTGCGAGCGTTGTCCGGAATCACTGGGCGTAAAGGGTCCGTAGGCGTTTCAACAAGTCATTTGTTAAAGACATCGGCTTAACCGGTGAAGTGCATTTGAAACTTTTGAAATAGAGTATAGGAGAGGAAAGTGGAATTCCTGGTGTAGCGGTGACATGCGTAGATATCAGGAGGAACACCAATGGCGAAGGCAACTTTCTGGCCTATTACTGACGCTGAGGGACGAAAGCGTGGGGAGCGAACAGGATTAGATACCCTGGTAGTCCACGCCGTAAACGATGAGTACTTGGTGTCGGGGGATTCGACCCCTTCGGTACCGGAGCTAACGCATTAAGTACTCCGCCTGGGAACTACGACCGCAAGGTTG	Bacteria	Marinimicrobia_(SAR406_clade)	NA	NA	NA	NA	NA	Rare	Rare	9	30	0	0	26	0	38	58	0	0	0	0	0	0	0	0	0	0	0	0	0	0	0	0	0	0	0	0	27	19	19	0	22	7	0	0	0	0	0
ESV0000918	ACGGAGGGGGCAAGCGTTGCTCGGAATTACTGGGCGTAAAGCGAGCGTAGGCGGTTAATCAAGTTGGTGGTGAAAGCCCGGAGCTTAACTCCGGAACTGCCATCAAAACTGATTTACTAGAGATTGGTAGAGGAAAATGGAATTCCTAGTGTAGAGGTGAAATTCGTAGATATTGGGAAGAACACCAGTGGCGAAGGCGATTTTCTGGGCCAATTCTGACGCTGAGGTTCGAAAGCGTGGGTAGCAAACAGGATTAGATACCCTGGTAGTCCACGCCGTAAACGATGAGTGCTAGACGTTGGGAAAATATTTTCAGTGTCGTAGTTAACGCATTAAGCACTCCGCCTGGGGAGTACGGTCGCAAGATTA	Bacteria	Proteobacteria	Alphaproteobacteria	Defluviicoccales	NA	NA	NA	Rare	Rare	0	0	0	0	22	0	22	0	0	0	0	0	14	0	0	0	0	0	0	0	0	0	0	0	0	0	0	0	0	0	0	9	28	20	0	22	23	0	0
ESV0000919	ACGTAGGGTGCGAGCGTTAATCGGAATTACTGGGCGTAAAGCGTGCGCAGGCGGCTCTTTAAGACAGGTGTGAAAGCCCCGAGCTCAACTTGGGAACTGCGCTTGTGACTGGAGGGCTAGAGTGTAGCAGAGGGGGATAGAATTCCTGGTGTAGCAGTGAAATGCGTAGATATCAGGAGGAATACCGATGGCGAAGGCAGTCCCCTGGGTTAACACTGACGCTCATGCACGAAAGCGTGGGGAGCAAACAGGATTAGATACCCTGGTAGTCCACGCCCTAAACGATGTCAACTAGTTGTTGGGAAAGGAGACTTTCTAAGTAACGTAGCTAACGCGTGAAGTTGACCGCCTGGGGAGTACGGCCGCAAGGTTA	Bacteria	Proteobacteria	Gammaproteobacteria	Burkholderiales	NA	NA	NA	Rare	Rare	0	0	6	0	9	0	8	6	0	0	15	5	4	0	6	0	2	0	0	0	0	0	0	0	0	0	0	0	0	0	0	0	0	0	0	0	16	9	15
ESV0000923	ACGAAGGGTGCAAGCGTTAATCGGAATTACTGGGCGTAAAGCGCGCGTAGGTGGTTCGTTAAGTTGGATGTGAAAGCCCCGGGCTCAACCTGGGAACTGCATCCAAAACTGGCGAGCTAGAGTACGGTAGAGGGTGGTGGAATTTCCTGTGTAGCGGTGAAATGCGTAGATATAGGAAGGAACACCAGTGGCGAAGGCGACCACCTGGACTGATACTGACACTGAGGTGCGAAAGCGTGGGGAGCAAACAGGATTAGATACCCTGGTAGTCCACGCCGTAAACGATGTCAACTAGCCGTTGGAATCCTTGAGATTTTAGTGGCGCAGCTAACGCATTAAGTTGACCGCCTGGGGAGTACGGCCGCAAGGTTA	Bacteria	Proteobacteria	Gammaproteobacteria	Pseudomonadales	Pseudomonadaceae	Pseudomonas	NA	Rare	Rare	0	0	0	0	0	0	0	0	0	0	0	0	0	0	0	0	0	0	76	0	0	0	0	0	9	0	0	0	14	0	0	0	0	0	0	0	0	0	0
ESV0000924	ACGAGGGGTGCAAGCGTTGTCCGGAATCACTGGGCGTAAAGGGTCCGTAGGCGTCTTAACAAGTCATTTGTAAAATACACCGGCTTAACCGGTGGCCTGCATTTGAAACTGTTAAGATAGAGTATAGGAGAGGAAAGTGGAATTCCTGGTGTAGCGGTGACATGCGTAGATATCAGGAGGAACACCAATGGCGAAGGCAGCTTTCTGGCCTATTACTGACGCTGAGGGACGAAAGCGTGGGGAGCGAACAGGATTAGATACCCTGGTAGTCCACGCCGTAAACGATGAGTACTTGGTGTCGGGGGAATCGACCCCCTCGGTACCGTAGCTAACGCATTAAGTACTCCGCCTGGGAACTACGACCGCAAGGTTG	Bacteria	Marinimicrobia_(SAR406_clade)	NA	NA	NA	NA	NA	Rare	Rare	0	0	0	0	7	0	6	0	0	0	0	0	12	0	14	0	0	0	0	0	0	0	0	0	0	0	0	0	0	0	0	0	0	0	0	0	0	0	0
ESV0000928	ACGAAGGGTGCTAGCGTTGTTCGGAATTACTGGGCGTAAAGGGCGTGTAGGCGGATGATCAAGCTAGGGGTGAAAGCCCAGGGCCCAACCCTGGAACTGCCTTTAGAACTGATTGTCTAGAATCCGTAAGGGGAGTGTGGAATTCCTAGTGTAGAGGTGAAATTCGTAGATATTAGGAAGAACACCAGTGGCGAAGGCGGCACTCTGGTACGGTATTGACGCTGAGGCGCGAAAGCGTGGGGAGCAAACAGGATTAGATACCCTGGTAGTCCACGCCGTAAACGATGTCTGCTAGCCGTTTGGGCACTTAGTGTCTGGGTGGCGCCGCTAACGCATTAAGCAGACCGCCTGGGGAGTACGGTCGCAAGATTA	Bacteria	Proteobacteria	Alphaproteobacteria	NA	NA	NA	NA	Rare	Rare	20	14	7	0	16	0	0	0	12	0	23	0	28	0	0	0	18	0	0	0	0	0	0	0	0	0	0	0	0	0	0	0	0	0	0	0	19	0	8
ESV0000929	ACGGAGGGTGCAAGCGTTATCCGGATTTATTGGGTTTAAAGGGTCCGTAGGTGGACCATTAAGTCAGAGGTGAAAGCCCGCGGCTCAACCGCGGAACTGCCTTTGATACTGGTGGTCTTGAGTGTGCTCGAAGTTGGCGGAATATGACATGTAGCGGTGAAATGCTTAGATATGTCATAGAACACCGATTGCGAAGGCAGCCAACTAGGTCACAACTGACACTGAGGGACGAAAGCGTGGGGAGCGAACAGGATTAGATACCCTGGTAGTCCACGCCGTAAACGATGAATACTCGGTATTGGCTTCGGTCAGTGCCCAAGCGAAAGTGATAAGTATTCCACCTGGGGAGTACGGCCGCAAGGTTG	Bacteria	Bacteroidota	Bacteroidia	Flavobacteriales	NS9_marine_group	NA	NA	Rare	Rare	0	62	10	0	0	0	0	0	0	0	0	0	0	0	0	0	0	0	0	0	0	0	0	0	0	0	0	0	0	0	0	0	0	0	0	0	0	0	0
ESV0000938	ACGGAGGATCCAAGCGTTATCCGGAATTATTGGGTTTAAAGGGTCCGCAGGCGGTCTATTAAGTCAGAGGTGAAATCTTGCAGCTCAACTGTAAAATTGCCTTTGATACTGGTAGACTTGAGTCATTGTGAAGTGGTTAGAATGTGTAGTGTAGCGGTGAAATGCATAGATATTACACAGAATACCAATTGCGAAGGCAGATCACTAACAATGTACTGACGCTCATGGACGAAAGCGTGGGGAGCGAACAGGATTAGATACCCTGGTAGTCCACGCCGTAAACGATGGATACTAACTGTTCGTCCCGCTTGCGGGATGAGTGGTTAAGCGAAAGTGATAAGTATCCCACCTGGGGAGTACGCTCGCAAGAGTG	Bacteria	Bacteroidota	Bacteroidia	Flavobacteriales	Flavobacteriaceae	NS4_marine_group	NA	Rare	Rare	0	20	0	0	0	0	0	0	0	37	0	0	0	0	0	14	0	0	0	0	0	0	0	0	0	0	0	0	0	0	0	0	0	0	0	0	0	30	0
ESV0000941	ACAGAGGGTGCAAGCGTTGTTCGGAATCATTGGGCGTAAAGCGCGCGTAGGCGGCCAAATAAGTCTGATGTGAAAGCCCAGGGCTCAACCCTGGAAGTGCATCGGAAACTGTTTGGCTCGAGTCCCGGAGGGGGTGGTGGAATTCCTGGTGTAGAGGTGAAATTCGTAGATATCAGGAGGAACACCGGTGGCGAAGGCGACCACCTGGACGGTGACTGACGCTGAGGTGCGAAAGCATGGGTAGCAAACAGGATTAGATACCCTGGTAGTCCATGCCGTAAACGATGAGTACTAGGCGCTGCGGGTATTGACCCCTGCGGTGCCGAAGTTAACGCATTAAGTACTCCGCCTGGGAAGTACGGCCGCAAGGTTA	Bacteria	Myxococcota	Myxococcia	Myxococcales	Myxococcaceae	P3OB-42	NA	Rare	Rare	54	33	7	5	9	10	0	10	0	0	0	2	5	3	0	0	1	0	0	0	0	0	0	0	0	0	0	0	28	16	26	10	13	7	6	0	8	0	5
ESV0000942	ACGAAGGGGGCGAGCGTTGTTCGGAATAACTGGGCGTAAAGGGCGCGTAGGCGGTCTATCCAGTTGGGCGTGAAAGCCCTGGGCTCAACCCAGGAATTGCGTCCAATACTAATAGACTAGAGACCGAGAGAGGATAGTGGAATTTCCAGTGTAGAGGTGAAATTCGTAGATATTGGAAAGAACACCAGTGGCGAAAGCGACTATCTGGCTCGGTTCTGACGCTGAGGCGCGAAAGCGTGGGGAGCAAACAGGATTAGATACCCTGGTAGTCCACGCCGTAAACGATGTCTGCTAGGTGTCGGGAGGTAACCTTTCGGTGCCGCAGCTAACGCATTAAGCAGACCGCCTGGGAAGTACGGCCGCAAGGCTA	Bacteria	Proteobacteria	Alphaproteobacteria	Puniceispirillales	SAR116_clade	NA	NA	Rare	Rare	10	0	14	0	23	0	17	0	29	0	0	0	0	0	31	0	22	0	0	0	0	0	0	0	0	0	0	0	32	0	0	0	1	0	23	0	0	0	0
ESV0000945	ACTGAGGTCCCAAGCGTTGTTCGGATTTACTGGGCGTAAAGGGTGCGTAGGTGGCCAGGAAAGTTTGATGTGAAAGCCCCGAGCTCAACTCGGGAATTGCATTGGATACTACTTGGCTTGAGGATCGGAGGGGAGACTGGAATTCTCGGTGTAGCAGTGAAATGCGTAGATATCGAGAGGAACACCAGTGGCGAAGGCGAGTCTCTGGACGATTCCTGACACTGAGGCACGAAAGCTAGGGGAGCAAACAGGATTAGATACCCTGGTAGTCCTAGCCGTAAACGGTGCACACTTGCTGTAGGCGGATTCGACCCCGTCTGTGGCGGAGCAAACGCGTTAAGTGTGCCGCCTGGGGAGTACGGTCGCAAGATTA	Bacteria	Verrucomicrobiota	Verrucomicrobiae	Pedosphaerales	Pedosphaeraceae	SCGC_AAA164-E04	NA	Rare	Rare	35	107	0	0	0	0	5	0	0	0	0	0	0	0	0	0	0	0	0	0	0	0	0	0	0	0	0	0	53	45	0	19	20	11	8	0	0	0	0
ESV0000947	ACGAAGGTCCCAAGCGTTGTTCGGAATTACTGGGCGTAAAGCGTGCGTAGGCGGCATGGTAAGTCAGATGTGAAATCCCGGGGCTCAACCTCGGAACTGCATCCGATACTGCCAAGCTAGAGTAGTGGAGGGGAGTCTGGAATTCACGGTGTAGCAGTGAAATGCGTAGATATCGTGAGGAACACTAGTGGCGAAGGCGAGACTCTGGACACTAACTGACGCTGAGGCACGAAGGCTAGGGTAGCGAAAGGGATTAGATACCCCTGTAGTCCTAGCAGTAAACGGTGCGCGTTTGGTGTGGGCGGGTTCGACCCCGTCCGTGCCGAAGCTAACGCGTTAAACGCGCCGCCTGGGGAGTACGGTCGCAAGACTA	Bacteria	Verrucomicrobiota	Verrucomicrobiae	Verrucomicrobiales	DEV007	NA	NA	Rare	Rare	149	54	0	0	0	0	0	0	0	0	0	0	0	0	0	0	0	0	0	0	0	0	0	0	0	0	0	0	20	15	0	0	0	0	0	0	0	0	0
ESV0000948	ACGGAGGGTGCAAGCGTTGTCCGGATTTATTGGGTTTAAAGGGTACGTAGGCGGCCAATTAAGTCAGTGGTGAAAGCCAGCAGCTCAACTGTTGAACTGCCATTGATACTGATTGGCTCGAGTTCTGTTAAGGTAGGCGGAATTGATGGTGTAGCGGTGAAATGCATAGATACCATCAGGAACACCGATTGCGAAGGCAGCTTACTAGGCAGAAACTGACGCTAATGTACGAAAGCGTGGGGATCGAACAGGATTAGATACCCTGGTAGTCCACGCCGTAAACGATGCTCACTCGCTGTTGGCGATACACAGTCAGCGGCCAAGCGAAAGCGTTAAGTGAGCCACCTGGGGAGTACGCTCGCAAGAGTG	Bacteria	Bacteroidota	Bacteroidia	Cytophagales	Cyclobacteriaceae	Marinoscillum	NA	Rare	Rare	0	0	0	7	0	0	0	8	0	7	0	10	0	5	0	1	0	8	0	0	0	0	0	0	0	0	0	0	0	0	0	0	0	0	2	1	0	0	0
ESV0000951	ACGGAGGGTCCAAGCGTTATCCGGATTTATTGGGTTTAAAGGGTCCGTAGGCGGGAAATTAAGTCAGTGGTGAAATCCTACAGCTTAACTGTAGAACTGCCATTGAAACTGGTTTTCTTGAGTATAATTGAAGTGGGCGGAATGTGTCATGTAGCGGTGAAATGCTTAGATATGACACAGAACACCAATTGCGAAGGCAGCTCACTAAGTTATCACTGACGCTGAGGGACGAAAGCGTGGGTAGCGAACAGGATTAGATACCCTGGTAGTCCACGCCGTAAACGATGTACACTCGTTGCTGGCGACATACAGTCAGTGACCAAGCGAAAGTATTAAGTGTACCACCTGGGGAGTACGCTCGCAAGAGTG	Bacteria	Bacteroidota	Bacteroidia	Flavobacteriales	Cryomorphaceae	NA	NA	Rare	Rare	0	0	55	31	19	27	25	38	0	0	0	0	0	0	0	0	0	0	0	0	0	0	0	0	0	0	0	0	0	0	0	0	0	0	0	0	0	0	0
ESV0000960	ACGGAGGGGGTTAGCGTTGTTCGGAATTACTGGGCGTAAAGCGCGCGTAGGCGGATTAGTCAGTTAGAGGTGAAATCCCGGGGCTCAACCCCGGAACTGCCTTTAATACTGCTAGTCTTGAGTTCGAGAGAGGTGAGTGGAATTCCGAGTGTAGAGGTGAAATTCGTAGATATTCGGAGGAACACCAGTGGCGAAGGCGGCTCACTGGCTCGATACTGACGCTGAGGTGCGAAAGTGTGGGGAGCAAACAGGATTAGATACCCTGGTAGTCCACACCGTAAACGATGAATGCCAGTCGTCGGGTAGCATGCTATTCGGTGACACACCTAACGGATTAAGCATTCCGCCTGGGGAGTACGGTCGCAAGATTA	Bacteria	Proteobacteria	Alphaproteobacteria	Rhodobacterales	Rhodobacteraceae	Thalassobius	mediterraneus	Rare	Rare	0	0	0	0	0	0	0	0	0	0	0	0	0	0	0	0	0	0	0	0	0	0	0	0	0	0	0	0	0	0	0	0	0	0	0	0	0	0	0
ESV0000964	ACGAAGGGACCTAGCGTAGTTCGGAATTACTGGGCTTAAAGAGCTCGTAGGTGGTTAAAAAAGTTGGTGGTGAAATCCCAAGGCTCAACCTTGGAACTGCCATCAAAACTTTTTAGCTAGAGTGTGATAGAGGAAAGTGGAATTTCTAGTGTAGAGGTGAAATTCGTAGATATTAGAAAGAACACCAAAAGCGAAGGCAACTTTCTGGATCACTACTGACACTGAGGAGCGAAAGCATGGGTAGCGAAGAGGATTAGATACCCTCGTAGTCCATGCTGTAAACGATGTGTGCTAGACGTTGGAAATTTATTTTTCAGTGTCGCAGCAAAAGCGTTAAGCACACCGCCTGGGGAGTACGACCGCAAGGTTA	Bacteria	Proteobacteria	Alphaproteobacteria	SAR11_clade	Clade_II	NA	NA	Rare	Rare	0	0	0	0	0	0	0	0	0	0	0	0	0	0	0	0	0	0	0	0	0	0	0	0	0	0	0	0	0	0	0	0	0	0	0	0	0	26	0
ESV0000965	ACGGAGGGGACTAGCGTTGTTCGGAATTACTGGGCGTAAAGCGCACGTAGGCGGACCAGAAAGTTGGGGGTGAAATCCCGGGGCTCAACCCCGGAACTGCCTTCAAAACTCCTGGTCTAGAGTTCGAGAGAGGTGAGTGGAATTCCGAGTGTAGAGGTGAAATTCGTAGATATTCGGAGGAACACCAGTGGCGAAGGCGGCTCACTGGCTCGATACTGACGCTGAGGTGCGAAAGCGTGGGGAGCAAACAGGATTAGATACCCTGGTAGTCCACGCCGTAAACGATGAATGCTAGTCGTCAGGGGGCATGCCCTTTGGTGACGCAGCTAACGCATTAAGCATTCCGCCTGGGGAGTACGATCGCAAGATTA	Bacteria	Proteobacteria	Alphaproteobacteria	Rhodobacterales	Rhodobacteraceae	NA	NA	Rare	Rare	10	4	21	0	14	25	12	0	6	0	0	0	11	0	4	0	5	0	2	0	0	0	0	0	0	0	0	0	0	0	10	0	12	0	7	0	8	16	0
ESV0000968	ACGGAGGGAGCTAGTGTTGTTCGGATTTACTGGGCGTAAAGGGCGCGTAGGTGGTGATATAAGTTAGGAGTGAAATCCCGGAGCTTAACTCCGGAACTGCTTCTAAAACTGTATAACTAGAGTGTGGTAGAGGGTAATAGAATTCCTAGTGTAGAGGTGAAATTCTTAGATATTAGGAGGAATACCGATTGCGAAGGCAGTTACCTGGGCCATTACTGACACTGAGGCGCGAAGGCGTGGGTAGCAAACAGGATTAGATACCCTGGTAGTCCACGCAGTAAACGATGAGTGCTAGATGTTGGGAATTTATTTTCAGCATCGCAGCTAACGCATTAAGCACTCCGCCTGGGGATTACGATCGCAAGATTA	Bacteria	Proteobacteria	Alphaproteobacteria	Rickettsiales	Rickettsiaceae	NA	NA	Rare	Rare	12	0	33	0	64	0	36	0	0	0	0	0	0	0	0	0	0	0	0	0	0	0	0	0	0	0	0	0	0	0	0	0	0	0	0	0	0	0	0
ESV0000970	ACGGAGGGTGCTAACGTTGCTCGGAATCATTGGGCGTAAAGCGCACGTAGGCGGCTATGCAAGCTGGATGTGAAAGCCCAGGGCTCAACCCTGGAAGTGCATCCAGAACTGCATAGCTTGAGTACCAGAGGGGGTCGGAGAATTCCCGGTGTAGAGGTGAAATTCGTAGATATCGGGAGGAATACCAGAGGCGAAGGCGCCGACCTGGATGGATACTGACGCTGAGGTGCGAAAGCGTGGGGAGCGAACGGGATTAGATACCCCGGTAGTCCACGCTGTAAACGATGAGTGCTAGACGGCGGAAGATTGACCCTTTCGTTGTCGTAGCTAACGCGTTAAGCACTCCGCCTGGGGAGTACGGTCGCAAGACTA	Bacteria	Myxococcota	Polyangia	Nannocystales	Nannocystaceae	NA	NA	Rare	Rare	0	0	0	0	0	0	0	0	0	0	0	0	0	0	0	0	0	0	0	0	0	0	0	0	0	0	0	0	0	0	0	0	0	0	0	0	27	6	18
ESV0000973	ACGGAGGATCCAAGCGTTATCCGGATTTATTGGGTTTAAAGGGTCCGCAGGCGGAATATTAAGTCAGTGGTGAAATCCTACAGCTTAACTGTAGAACTGCCATTGATACTGGTTTTCTTGAGTACACCTGAAGTGGGCGGAATGTGTCATGTAGCGGTGAAATGCTTAGATATGACACAGAACACCAATTGCGAAGGCAGCTCACTAAAGTGTAACTGACGCTGAGGGACGAAAGCGTGGGTAGCGAACAGGATTAGATACCCTGGTAGTCCACGCCGTAAACGATGATCACTAGATGTTGGCGATACACTGTCAGTATCTGAGCGAAAGCATTAAGTGATCCACCTGGGGAGTACGGTCGCAAGATTG	Bacteria	Bacteroidota	Bacteroidia	Flavobacteriales	NS9_marine_group	NA	NA	Rare	Rare	0	0	0	0	0	0	0	0	0	0	0	0	0	0	0	0	0	0	0	0	0	0	0	0	0	0	0	0	0	0	0	0	0	4	0	0	0	0	0
ESV0000975	ACGAAGGGACCTAGCGTAGTTCGGAATTACTGGGCTTAAAGAGTTCGTAGGTGGTTAAAAAAGTTGGTGGTGAAAGCCCAGAGCTTAACTCTGGAATGGCCATCAAAACTTTTTAGCTAGAGTATGATAGAGGAAAGCAGAATTTCTAGTGTAGAGGTGAAATTCGTAGATATTAGAAAGAATACCAATTGCGAAGGCAGCTTTCTGGATCATTACTGACACTGAGGAACGAAAGCATGGGTAGCGAAGAGGATTAGATACCCTCGTAGTCCATGCCGTAAACGATGTGTGTTAGATGTTGGAAATTTATTTTCAGTATCGCAGCGAAAGCAATAAACACACCGCCTGGGGAGTACGACCGCAAGGTTA	Bacteria	Proteobacteria	Alphaproteobacteria	SAR11_clade	Clade_I	Clade_Ib	NA	Rare	Rare	0	0	0	0	0	0	0	0	0	0	0	53	0	0	0	15	22	0	0	0	0	0	0	0	0	0	0	0	0	0	0	0	0	0	0	0	0	0	0
ESV0000977	ACGGAGGGTGCGAGCGTTAATCGGAATTACTGGGCGTAAAGCGTACGCAGGCGGTTTGTTAAGCGAGATGTGAAAGCCCCGGGCTCAACCTGGGAACTGCATTTCGAACTGGCAAACTAGAGTGTGATAGAGGGTGGTAGAATTTCAGGTGTAGCGGTGAAATGCGTAGAGATCTGAAGGAATACCGATGGCGAAGGCAGCCACCTGGGTCAACACTGACGCTCATGTACGAAAGCGTGGGGAGCAAACAGGATTAGATACCCTGGTAGTCCACGCCGTAAACGATGTCTACTAGAAGCTCGGAACCTCGGTTCTGTTTTTCAAAGCTAACGCATTAAGTAGACCGCCTGGGGAGTACGGCCGCAAGGTTA	Bacteria	Proteobacteria	Gammaproteobacteria	Alteromonadales	Pseudoalteromonadaceae	Pseudoalteromonas	NA	Rare	Rare	0	0	0	0	0	0	0	0	0	4	0	0	0	0	0	0	0	0	0	0	0	0	0	0	0	0	0	0	0	0	0	0	0	0	0	0	0	0	0
ESV0000978	ACGAAAGGGGCTAGCGTTGTTCGGATTTACTGGGCGTAAAGGGCACGCAGGCGGTCTTGCCAGTCAGGGGTGAAAGCCCGGGGCTCAACCCCGGAACTGCCTCTGATACTGTGAGACTAGAGACTAGGAGAGGGTGGTGGAATTCCCAGTGTAGAGGTGAAATTCGTAGATATTGGGAGGAACACCAGAGGCGAAGGCGGCCACCTGGACTAGATCTGACGCTCAGGTGCGAAAGCGTGGGGAGCAAACAGGATTAGATACCCTGGTAGTCCACGCCGTAAACGATGAGTGCTAGTTGTCGGGACTTCGGTTTCGGTGACGCAGCTAACGCATTAAGCACTCCGCCTGGGGAGTACGGTCGCAAGATTA	Bacteria	Proteobacteria	Alphaproteobacteria	Rhodospirillales	Thalassospiraceae	Thalassospira	NA	Rare	Intermediate fluctuating	0	0	0	0	0	0	0	0	0	0	0	0	0	0	0	0	0	0	0	0	0	0	0	0	0	0	0	0	0	269	36	13	0	0	0	0	0	0	0
ESV0000979	ACGGAGGGTGCAAGCGTTAATCGGAATTACTGGGCGTAAAGCGCGCGTAGGCGGTTTGGTCAGTTGGATGTGAAAGCCCCGGGCTTAACCTGGGAACTGCATTCAATACTGCCAGACTAGAGTACGAGAGAGGGGGGTAGAATTTCTAGTGTAGCGGTGAAATGCGTAGATATTAGAAGGAATACCAGTGGCGAAGGCGGCCCCCTGGCTCGATACTGACGCTGAGGTGCGAAAGCGTGGGGAGCAAACAGGATTAGATACCCTGGTAGTCCACGCCGTAAACGATGTCTGCTAGCCGTTGGCGACTTTAAGTTGCTAGTGGCGCAGCTAACGCGATAAGCAGACCGCCTGGGGAGTACGGCCGCAAGGTTA	Bacteria	Proteobacteria	Gammaproteobacteria	Cellvibrionales	Spongiibacteraceae	BD1-7_clade	NA	Rare	Rare	0	0	11	16	13	0	0	0	0	0	0	0	0	0	0	0	0	0	0	0	0	0	0	0	0	0	0	0	0	0	0	0	0	0	0	0	0	0	0
ESV0000980	ACGAAGGTCCCAAGCGTTGTTCGGAATCACTGGGCGTAAAGCGTGTGTAGGCTGCGCGGAAAGTCAAATGTGAAAGCCCGGGGCTCAACCTCGGAACTGCATTCGATACTCCCGTGCTAGAGTAATGGAGAGGTAAGTGGAATTCCTGGTGTAGCAGTGAAATGCGTGGATATCAGGAGGAACATCAATGGCGAAGGCAACTTACTGGACATTTACTGACGCTCAGACACGAAGGCTAGGGTAGCGAAAGGGATTAGATACCCCTGTAGTCCTAGCAGTAAACGGTGCTCGCTTGGTGTGGGAGGATTCGACCCCTTCTGTGCCGGAGCTAACGCGTTAAGCGAGCCGCCTGGGAAGTACGGTCGCAAGACTA	Bacteria	Verrucomicrobiota	Verrucomicrobiae	Verrucomicrobiales	Rubritaleaceae	Roseibacillus	NA	Rare	Rare	0	0	0	0	0	3	0	0	21	45	24	13	0	0	0	0	0	0	19	18	0	0	0	0	0	0	0	0	1	4	0	0	0	0	0	0	9	6	2
ESV0000981	ACGGAGGGAGCTAGCGTTGTTCGGAATTACTGGGCGTAAAGGGCGTGTAGGCTGTATAACCAGTCAGTGGTGAAATCCCTAAGCTTAACTTAGGAACTGCCTTTGATACTATTATACTAGAGATTGAGAGAGGTTAGTGGAATTCCAAGTGTAGAGGTGAAATTCGTAGATATTTGGAAGAACACCAGTGGCGAAAGCGACTAACTGGCTCATATCTGACGCTGAGACGCGAAAGCGTGGGTAGCAAACAGGATTAGATACCCTGGTAGTCCACGCTGTAAACGATGAGTGCTAGCCGTTTGAAGGTTACCTTCAAGTGGTGCAGTTAACGCATTAAGCACTCCGCCTGGGGAGTACGATCGCAAGATTA	Bacteria	Proteobacteria	Alphaproteobacteria	Rickettsiales	S25-593	NA	NA	Rare	Rare	0	0	0	6	0	0	7	0	3	0	0	0	0	0	0	0	9	6	5	0	14	0	9	0	11	7	8	0	0	0	0	0	0	0	0	0	9	2	12
ESV0000983	ACGGAGGGGGTTAGCGTTGTTCGGAATTACTGGGCGTAAAGCGCGCGTAGGCGGATTGGAAAGTTGGGGGTGAAATCCCAGGGCTCAACCCTGGAACTGCCTCCAAAACTCCCAGTCTAGAGTTCGAGAGAGGTGAGTGGAATTCCAAGTGTAGAGGTGAAATTCGTAGATATTTGGAGGAACACCAGTGGCGAAGGCGGCTCACTGGCTCGATACTGACGCTGAGGTGCGAAAGTGTGGGGAGCAAACAGGATTAGATACCCTGGTAGTCCACACCGTAAACGATGAATGCCAGTCGTCGGGTAGTATACTATTCGGTGACACACCTAACGGATTAAGCATTCCGCCTGGGGAGTACGGTCGCAAGATTA	Bacteria	Proteobacteria	Alphaproteobacteria	Rhodobacterales	Rhodobacteraceae	Ascidiaceihabitans	NA	Rare	Rare	0	0	2	0	0	0	6	0	0	0	0	0	18	0	14	0	20	7	0	0	0	0	0	0	0	0	0	0	0	0	0	0	0	0	0	0	0	8	0
ESV0000984	ACAGAGGGTGCAAGCGTTAATCGGATTTACTGGGCGTAAAGCGTGTGTAGGTGGTGGCGTAAGTCGATTGTGAAATCCCCGGGCTCAACCTGGGAACTGCTTTCGATACTGCGTCACTAGAGTACGGTAGAGGGTGGTGGAATTTCCGGTGTAGCGGTGAAATGCGTAGATATCGGAAGGAACATCAATGGCGAAGGCAACCACCTGGGCCTGTACTGACACTGAGACACGAAAGCGTGGGGATCAAACAGGATTAGATACCCTGGTAGTCCACGCCGTAAACGATGACAACTTGACGTTGGTTTGCTTAGCGAATCAGTGTCGTAGCTAACGCGATAAGTTGTCCGCCTGGGGAGTACGGCCGCAAGGTTG	Bacteria	Proteobacteria	Gammaproteobacteria	Salinisphaerales	Solimonadaceae	Polycyclovorans	NA	Rare	Rare	0	0	0	0	0	0	0	0	0	0	0	0	0	27	0	0	0	0	0	0	0	0	0	0	0	0	0	0	0	0	0	0	0	0	0	0	0	0	0
ESV0000985	ACGGAGGGGGCAAGCGTTGTTCGGAATTACTGGGCGTAAAGGGCGCGTAGGCGGCTATAACAGTCAGGCGTGAAAGCCCCGGGCTTAACCTGGGAACTGCGTTTGATACTGTATAGCTAGAGATTGGAAGAGGAGAGTGGAATTCCAAGTGTAGAGGTGAAATTCGTAGATATTTGGAAGAACACCAGTGGCGAAGGCGGCTCTCTGGTCCACATCTGACGCTGAGGCGCGAAAGCGTGGGGAGCAAACAGGATTAGATACCCTGGTAGTCCACGCTGTAAACGATGTGTGCTAGACGTCGGGAGTTCCGCTCTCGGTGTCGCAGCTAACGCATTAAGCACACCGCCTGGGGAGTACGGTCGCAAGATTA	Bacteria	Proteobacteria	Alphaproteobacteria	NA	NA	NA	NA	Rare	Rare	0	0	0	0	11	0	0	0	0	0	11	0	0	0	18	0	16	0	0	0	0	0	0	0	0	0	0	0	0	0	0	0	0	0	0	0	0	0	0
ESV0000988	ACGGAGGATCCAAGCGTTATCCGGAATTATTGGGTTTAAAGGGTCCGTAGGCGGTCTGATAAGTCAGAGGTGAAATCCTGCAGCTCAACTGTAGCATTGCCTTTGATACTGTTAGACTTGAGTTATTGTGAAGTAGTTAGAATGTGTAGTGTAGCGGTGAAATGCATAGATATTACACAGAATACCGATTGCGAAGGCAGATTACTAACAATATACTGACGCTGAGGGACGAAAGCGTGGGTAGCGAACAGGATTAGATACCCTGGTAGTCCACGCCGTAAACGATGGATACTAGCTGTTCGATCAACATTGGTTGGTTGAGTGGCTAAGCGAAAGTGATAAGTATCCCACCTGGGGAGTACGCTCGCAAGAGTG	Bacteria	Bacteroidota	Bacteroidia	Flavobacteriales	Flavobacteriaceae	NS5_marine_group	NA	Rare	Rare	0	0	7	0	0	0	0	0	0	0	0	0	13	17	0	0	0	20	0	0	0	0	0	0	0	0	0	0	0	0	0	0	0	0	0	0	0	0	0
ESV0000989	ACGAAGGGGGCTAGCGTTGTTCGGAATCACTGGGCGTAAAGCGTATGTAGGCGGATCAAAAAGTTAGATGTGAAATCCCTGGGCTCAACCCAGGAACTGCATTTAAAACTAGTGATCTAGAAATTGGTAGAGGTTAGTAGAATTTCCAGTGTAGAGGTGAAATTCGTAGATATTGGAAAGAATACCAGAAGCGAAGGCGACTAACTAGGCCATTTTTGACGCTGAGATACGAAAGCGTGGGTAGCAAACAGGATTAGATACCCTGGTAGTCCACGCAGTAAACGATGAGTGCTAGTCGCTGGTACAATAGTATCAGTGTCGTAGCTAACGCATTAAGCACTCCGCCTGGGAAGTACGGTCGCAAGATTA	Bacteria	Proteobacteria	Alphaproteobacteria	Rhodospirillales	AEGEAN-169_marine_group	NA	NA	Rare	Rare	0	0	12	0	0	0	0	0	0	0	0	0	0	0	0	0	0	0	0	0	0	4	28	0	25	0	26	11	0	0	0	0	0	0	0	0	0	0	0
ESV0000993	ACGAAGGGGGCTAGCGTTGTTCGGAATCACTGGGCGTAAAGCGCACGTAGGCGGACTGGTCAGTTGGGGGTGAAATCCCGGGGCTCAACCCCGGAACTGCCTTCAATACTGCCAGTCTTGAGTCCGAGAGAGGTGAGTGGAATTCCTAGTGTAGAGGTGAAATTCGTAGATATTAGGAAGAACACCAGTGGCGAAGGCGGCTCACTGGCTCGGTACTGACGCTGAGGTGCGAAAGCGTGGGGAGCAAACAGGATTAGATACCCTGGTAGTCCACGCCGTAAACGATGAATGCTAGCCGTCGGGAAGCTTGCTTTTCGGTGGCGCAGTTAACGCATTAAGCATTCCGCCTGGGGAGTACGGCCGCAAGGTTA	Bacteria	Proteobacteria	Alphaproteobacteria	Rhizobiales	Hyphomicrobiaceae	Filomicrobium	NA	Rare	Rare	12	0	17	0	12	0	0	0	0	0	0	0	0	0	0	0	0	0	0	0	0	0	0	0	0	0	0	0	0	0	16	0	40	0	20	0	0	0	0
ESV0000995	ACGGAGGGCGCAAGCGTTGTTCGGAATCACTGGGCGTAAAGCGTGCGTAGGCGGCGCAGTAAGTCAGATGTGAAATCTCTGGGCTCAACCCGGAAACTGCATCCGATACTGCTGCGCTAGAGTAATGGAGGGGTAGCTGGAATTCTCGGTGTAGCAGTGAAATGCGTAGATATCGAGAGGAACACTCGTGGCGAAGGCGAGCTACTGGACATTTACTGACGCTGAGGCACGAAGGCCAGGGTAGCGAAAGGGATTAGATACCCCTGTAGTCCTGGCAGTAAACGGTGCGCGTTTGGTGTGGGAGGATTCGACCCCTTCCGTGCCGGAGCTAACGCGTTAAACGCGCCGCCTGGGAAGTACGGCCGCAAGGCTA	Bacteria	Verrucomicrobiota	Verrucomicrobiae	Verrucomicrobiales	Rubritaleaceae	Roseibacillus	NA	Rare	Rare	0	0	6	0	5	0	0	0	0	0	13	5	0	0	0	0	0	0	0	0	0	0	0	0	0	0	0	0	0	1	0	0	0	0	0	0	4	0	0
ESV0000999	ACGGAGGGTACGAACGTTAATCGGAATTACTGGGCGTAAAGCGCGCGTAGGCGGTTTATTAAGTGGGATGTGAAAGCCCCGGGCTTAACCTGGGAACTGCATTCCAAACTGATAGACTAGAGTACGATAGAGGGGGGTAGAATTCAGAGTGTAGCGGTGAAATGCGTAGATATTCTGAGGAATACCGGTGGCGAAGGCGGCCCCCTGGATTGATACTGACGCTGAGGTGCGAAAGCGTGGGGAGCAAACAGGATTAGATACCCTGGTAGTCCACGCCGTAAACGATGTCTACTAGCCGTTGGGAGGCTTGACCTTTTAGTGGCGAAGCTAACGCGATAAGTAGACCGCCTGGGGAGTACGGTCGCAAGATTA	Bacteria	Proteobacteria	Gammaproteobacteria	OM182_clade	NA	NA	NA	Rare	Rare	0	15	0	0	1	0	0	0	1	18	0	0	0	0	0	0	0	0	0	0	0	0	0	0	0	0	0	0	23	27	15	0	0	0	0	0	30	12	27
ESV0001003	ACGGAGGGTGCTAGCGTTGTTCGGAATTACTGGGCGTAAAGAGCGCGTAGGCGGTTTGTTAAGTTGGAAGTGAAATCCCAGAGCTCAACTCTGGAACTGCTTTCAAAACTGACTTACTAGAGTTAGGTAGGGGATAGTGGAATTCCCAATGTAGAGGTGAAATTCGTAGATATTGGGAGGAACACCAGAAGCGAAGGCGACTATCTAGGCCTTAACTGACGCTGAGGCGCGAAAGTGTGGGGAGCAAACAGGATTAGATACCCTGGTAGTCCACACTGTAAACGATGAGTGCTAGGTATTGGGTCTTTGATTCAGTGCCGCAGCTAACGCATTAAGCACTCCGCCTGGGGACTACGGTCGCAAGACTA	Bacteria	Proteobacteria	Alphaproteobacteria	Rickettsiales	Rickettsiaceae	NA	NA	Rare	Rare	3	0	85	0	36	0	72	0	0	0	0	0	0	0	0	0	0	0	0	0	0	0	0	0	0	0	0	0	0	0	0	0	0	0	6	0	0	0	0
ESV0001010	ACGTAGGGACCGAGCGTTGTCCGGATTTATTGGGCGTAAAGAGCTCGTAGGCGGTTCGGTAAGTCAGGTGTGAAAGCTCGAGGCTCAACCTCGAGATGCCACCTGATACTGCTGTGACTTGAGTCCGGTAGAGGAGTGTGGAATTCCTGGTGTAGCGGTGAAATGCGCAGATATCAGGAGGAACACCAATTGCGAAGGCAGCACTCTGGGCCGGTACTGACGCTGAGGAGCGAAAGCGTGGGGAGCGAACAGGATTAGATACCCTGGTAGTCCACGCCGTAAACGTTGGGCACTAGGTGTGGGATCGAACTAACCGATTCCGTGCCGTAGCTAACGCATTAAGTGCCCCGCCTGGGGAGTACGGCCGCAAGGCTA	Bacteria	Actinobacteriota	Acidimicrobiia	Microtrichales	Microtrichaceae	Sva0996_marine_group	NA	Rare	Rare	0	0	0	0	0	0	0	0	0	0	0	0	0	0	3	0	0	0	0	0	0	0	0	0	0	0	0	0	0	0	0	0	0	0	0	0	0	0	0
ESV0001011	ACGGGGGATGCGAGCGTTATCCGGAATTATTGGGCGTAAAGCGCCTGCAGGCTGTTTGGTAAGTCTGGGGTCAAATACCACGGCCTAACCCTGGAAAGGCAACAGGAACTGCCAAACTGGAGGGTGGTAGAGGTAGAGGGAACTCCTAGTGTAGCGGTAAAATGCGTAGATATTAGGAAGAACACCGGCGGCGAAGGCGCTCTACTGGACCATTACTGACGCTCAGAGGCGAAAGCTAGGGGAGCGAGAGGGATTAGGTACCCCTGTAGTCCTGGCCGTAAACGATGGGTACTAAGCGCTGGACATCTACCAGTGCTGTAGTTAACGCGTCAAGTACCCCGCCTGGGGAGTACGCTCGCAAGGGTG	Bacteria	NA	NA	NA	NA	NA	NA	Rare	Rare	0	0	0	1	0	3	0	0	11	11	0	4	7	9	10	0	5	0	6	7	15	12	0	6	0	0	0	0	0	0	0	0	2	0	2	0	5	0	7
ESV0001012	ACGAAGGGACCTAGCGTAGTTCGGAATTACTGGGCTTAAAGAGTTCGTAGGTTGTTGAAAAAGTTGGTGGTGAAATCCCAGAGCTTAACTCTGGAACTGCCATCAAAACTTTTCAGCTAGAGTTTGATAGAGGAAAGCAGAATTTCTAGTGTAGAGGTGAAATTCGTAGATATTAGAAAGAATACCAATTGCGAAGGCAGCTTTCTGGATCATTACTGACACTGAGGAACGAAAGCATGGGTAGCGAAGAGGATTAGATACCCTCGTAGTCCATGCCGTAAACGATGTGTGTTAGACGTTGGAAATTTATTTTCAGTGTCGCAGCGAAAGCGATAAACACACCGCCTGGGGAGTACGACCGCAAGGTTA	Bacteria	Proteobacteria	Alphaproteobacteria	SAR11_clade	Clade_I	Clade_Ia	NA	Rare	Rare	0	0	0	0	0	0	0	0	0	0	0	0	0	29	0	0	0	0	0	0	0	0	0	0	0	0	0	0	0	44	0	0	0	0	0	0	0	0	0
ESV0001014	ACGGAGGGTGCAAGCGTTGTTCGGAATCATTGGGCGTAAAGAGTGCGTAGGCGGCACAGCAAGTCGGGTGTGAAAGCCCAGGGCTCAACCCTGGAACTGCGCCCGAAACTGCTGAGCTTGAGTCCGGGAGAGGGTGGCGGAATTGTCGGTGTAGAGGTGAAATTCGTAGATATCGGCAAGAACATCTGTGGCGAAGGCGGCCACCTGGATCGAGACTGACGCTGAGGCACGAAAGCGTGGGGAGCAAACAGGATTAGATACCCTGGTAGTCCACGCCGTAAACGATGTTCACTAGATGGCTGAGAGCCTAGCTCTTGGCTGTCGTAAGCTAACGCGTTAAGTGAACCGCCTGGGGAGTACGGTCGCAAGATTA	Bacteria	Desulfobacterota	Desulfuromonadia	Bradymonadales	NA	NA	NA	Rare	Rare	0	0	0	0	0	0	0	0	0	0	0	0	0	0	0	0	10	0	0	0	0	0	0	0	0	0	0	0	0	0	0	0	0	0	0	0	32	0	26
ESV0001015	ACGAAGGGTGCAAGCGTTGTTCGGAATTATTGGGCGTAAAGCGTGCGTAGGCGGACTGTTAAGTCTGGTGTGAAATCCCTCGGCTCAACCGAGGACGTGCATTGGATACTGGCAGTCTTGAGTCCTGGAGAGGAGAGCGGAATTCCTAGTGTAGAGGTGAAATTCGTAGATATTAGGAGGAACACCAGCGGCGAAAGCGGCTCTCTGGACAGTGACTGACGCTGAGGCACGAAAGCATAGGTAGCAAACAGGATTAGATACCCTGGTAGTCTATGCCGTAAACGATGGGTACTAGTCGGTGCGGGTATTGACCCCTGCGCTGACGAAGCTAACGCATTAAGTACCCCGCCTGGGGAGTACGGCCGCAAGGCTA	Bacteria	Desulfobacterota	Desulfuromonadia	PB19	NA	NA	NA	Rare	Rare	0	0	0	0	0	0	0	0	0	0	0	0	0	0	0	0	0	0	0	0	0	0	0	0	0	0	0	0	0	0	0	0	0	0	0	0	21	0	0
ESV0001020	ACGGAGGGTGCTAACGTTGCTCGGAATCATTGGGCGTAAAGCGCACGTAGGCGGCCGTGCAAGCTGGATGTGAAAGCCCAGGGCTCAACCCTGGAAGTGCATCCAGAACTGCATGGCTTGAGTACCAGAGGGGGTCGGAGAATTCCCGGTGTAGAGGTGAAATTCGTAGATATCGGGAGGAATACCAGAGGCGAAGGCGCCGGCCTGGATGGATACTGACGCTGAGGTGCGAAAGCGTGGGGAGCGAACGGGATTAGATACCCCGGTAGTCCACGCTGTAAACGATGAGTGCTAGACGGCGGAAGATTGACCCTTTCGTTGTCGTAGCTAACGCGTTAAGCACTCCGCCTGGGGAGTACGGTCGCAAGACTA	Bacteria	Myxococcota	Polyangia	Nannocystales	Nannocystaceae	NA	NA	Rare	Rare	65	37	1	0	9	0	0	0	0	0	0	0	0	0	0	0	0	0	0	0	0	0	0	0	0	0	0	0	25	0	5	0	0	0	0	0	0	0	0
ESV0001021	ACGGAGGGTGCAAGCGTTGTTCGGATTTATTGGGCGTAAAGCGAGTGTAGGCGGTTTGACAAGTCGGGTGTGAAATCCCAGGGCCCAACCCTGGAACTGCATCCGATACTGTCAGGCTAGAGTCCCGGAGAGGATGGCGGAATTCCCGGTGTAGGGGTGAAATCCGTAGATATCGGGAGGAACACCAGTGGCGAAGGCGGCCATCTGGACGGTGACTGACGCTGAGACTCGAAAGTGTGGGTAGCAAACAGGATTAGATACCCTGGTAGTCCACACCGTAAACGGTGAGAGCTCGTCGTAGCGGGTATTGACCCCTGCTGTGACCAAGTTAACGCATGAAGCTCTCCGCCTGGGAAGTACGGTCGCAAGACTA	Bacteria	NB1-j	NA	NA	NA	NA	NA	Rare	Rare	0	0	0	0	0	0	0	0	0	0	0	0	0	0	0	0	0	0	0	0	0	0	0	0	0	0	0	0	0	0	0	0	0	0	0	0	0	0	8
ESV0001027	ACGGAGGGTGCAAGCGTTGCTCGGAATCACTGGGCGTAAAGCGAGCGCAGGCGGCTAAATAAGTCGGGTGTGAAAGCCCGGGGCTCAACCCCGGAACTGCATCCGAAACTGTTTAGCTAGAGTACAGAAGAGGAAGGGGGAATTCCAGGTGTAGAGGTGAAATTCGTAGATATCTGGAGGAACACTCGTGGCGAAGGCGCCTTTCTGGTCTGGTACTGACGCTCATGCTCGAAAGCGTGGGGAGCAAACAGGATTAGATACCCTGGTAGTCCACGCCGTAAACGATGAGTGCTAGTTGTTGGAGGTCTATACCCCTTCAGTGACGCAGCTAACGCATTAAGCACTCCGCCTGGGGAGTACGGTCGCAAGACTA	Bacteria	Bdellovibrionota	Bdellovibrionia	Bdellovibrionales	Bdellovibrionaceae	OM27_clade	NA	Rare	Rare	14	29	9	35	15	19	2	0	0	0	0	0	0	0	0	0	0	0	0	0	0	0	0	0	0	0	0	0	0	0	0	0	0	0	0	0	0	0	0
ESV0001029	ACGGAGGGCGCAAGCGTTGCTCGGAATCACTGGGCGTAAAGGGTGCGCAGGCGGTTTATTAAGTCAGATGTGAAAGCCCGGGGCTCAACCCCGGAACTGCATCTGAAACTGGCAAACTTGAGTATGAGAGAGGAAAGTGGAATTCCTGGTGTAGAGGTGAAATTCGTTGATATCAGGAGGAACATCAGTGGCGAAGGCGACTTTCTGGCTCATAACTGACGCTCATGCACGAAAGTGTGGGTAGCAAACAGGATTAGATACCCTGGTAGTCCACACCGTAAACGATGAATGCTAGTTGCACGGCTCATTTGCATGCTGTGTGACGCAGCTAACGCATTAAGCATTCCGCCTGGGGAGTACGGTCGCAAGATTA	Bacteria	Bdellovibrionota	Bdellovibrionia	Bdellovibrionales	Bdellovibrionaceae	OM27_clade	NA	Rare	Rare	0	0	0	0	0	0	0	0	33	0	28	5	28	0	0	0	10	0	0	0	0	0	0	0	0	0	0	0	0	0	0	0	0	0	0	0	22	0	21
ESV0001032	ACGAAGGGGGCGAGCGTTATTCGGAATTATTGGGCGTAAAGGGCTCGCAGGCCGCTTGAATAGTTAGACGTGAAATCCCCGGGCTTAACCTGGGAACTGCGTTTAATACTAGCAAGCTAGAGAAATAGAGAGGAAAGTGGAACTCCCAGTGTAGAGGTGAAATTCGTAGATATTGGGAAGAACACCAGTGGCGAAAGCGACTTTCTGGCTATTTTCTGACGCTGAGGAGCGAAAGCGTGGGGAGCAAACAGGATTAGATACCCTGGTAGTCCACGCCGTAAACGATGTGTGCTAGATGTTGGAGGGTTACCTTTCAGTGTCGCAGCTAACGCACTAAGCACACCGCCTGGGAAGTACGGTCGCAAGATTA	Bacteria	Proteobacteria	Alphaproteobacteria	Puniceispirillales	SAR116_clade	NA	NA	Rare	Rare	0	0	0	0	0	0	0	0	0	0	0	0	0	0	0	0	0	0	10	0	37	10	14	0	20	0	23	0	0	0	0	0	0	0	0	0	0	0	0
ESV0001034	ACGTAGGGGGCGAGCGTTGTCCGGATTTATTGGGCGTAAAGAGCTCGTAGGCGGTTCAACAAGTCGGTCGTGAAAGTTCAGGGCTCAACCCTGAAATGTCGATCGATACTGTTGTGACTAGGATACGGTAGAGGTGAGTGGAATTCCGAGTGTAGCGGTGAAATGCGTAGATATTCGGAGGAACACCAACTGCGAAGGCAGCTCACTGGACCGCTATCGACGCTGAGGAGCGAAAGCTAGGGGAGCAAACAGGATTAGATACCCTGGTAGTCCTAGCTGTAAACGATGGATACTAGACGTAGGAACTGGATTGACGGTTTCTGTGTCGTAGCTAACGCGTTAAGTATCCCGCCTGGGGAGTACGGTCGCAAGACTA	Bacteria	Actinobacteriota	Acidimicrobiia	Actinomarinales	Actinomarinaceae	Candidatus_Actinomarina	NA	Rare	Rare	0	0	0	0	0	0	0	0	0	0	0	0	0	0	0	0	0	0	0	0	0	0	0	0	0	0	0	0	0	157	0	66	0	0	0	0	0	0	0
ESV0001036	ACGGAGGGTGCAAGCGTTGTTCGGAATCATTGGGCGTAAAGAGAGCGTAGGCGGCTCATCAAGTCGGGTGTGAAAGCCCGGGGCTCAACCCCGGAACTGCGCTCGAAACTGATGGACTTGAGTACGGAAGAGGGTTGCGGAATTGCCAGTGTAGAGGTGAAATTCGTAGAGATTGGCAAGAATGCCGGTGGCGAAGGCGGCAACCTGGTCTGATACTGACGCTGAGGCTCGAAAGCGTGGGGAGCAAACAGGATTAGATACCCTGGTAGTCCACGCCGTAAACGATGTTCACTAGGTGACGGATTGCGTTCGCGATTTGTTGCCGTAGCTAACGCGTTAAGTGAACCGCCTGGGGAGTACGGCCGCAAGGTTA	Bacteria	NA	NA	NA	NA	NA	NA	Rare	Rare	18	7	0	0	12	10	0	0	0	0	0	0	0	0	0	0	0	0	0	0	0	0	0	0	0	0	0	0	0	0	0	0	0	0	0	0	9	0	7
ESV0001039	ACGAAGGGGGCTAGCGTTGTTCGGATTTACTGGGCGTAAAGGGCGTGTAGGCGGACGATCAAGCTAGAGGTGAAAGCCCAGGGCCCAACCCTGGAACTGCCTTTAGAACTGGTTGTCTAGAATCCGTAAGGGGAGTGTGGAATTCCTAGTGTAGAGGTGAAATTCGTAGATATTAGGAAGAACACCAGTGGCGAAGGCGGCACTCTGGTACGGTATTGACGCTGAGGCGCGAAAGCGTGGGGAGCAAACAGGATTAGATACCCTGGTAGTCCACGCCGTAAACGATGTCTGCTAGCCGTTTGGACACTTAGTGTCTGGGTGGCGCCGCTAACGCATTAAGCAGACCGCCTGGGGAGTACGGTCGCAAGATTA	Bacteria	Proteobacteria	Alphaproteobacteria	Rhizobiales	NA	NA	NA	Rare	Rare	0	0	0	0	0	0	0	0	0	0	0	0	0	0	0	0	0	0	5	0	26	0	24	0	31	0	15	4	0	0	0	0	0	0	0	0	0	0	0
ESV0001042	ACGGAGGGGGCAAGCGTTGTTCGGAATTACTGGGCGTAAAGCGCGCGTAGGCGGTTAGTCTAGTCAGGCGTGAAATCCCGGGGCTCAACCCCGGAACTGCGCTTGATACTGGCTTACTAGAGGTCTGGAGAGGGTAGTGGAATTCCCAGTGTAGAGGTGAAATTCGTAGATATTGGGAAGAACACCAGCGGCGAAGGCGGCTACCTGGACAGATACTGACGCTGAGGTGCGAAAGCGTGGGGAGCGAACAGGATTAGATACCCTGGTAGTCCACGCCGTAAACGATGAGTGCTAGTTGTCGGGGAACATAGTTCTTCGGTGACGCAGCTAACGCATTAAGCACTCCGCCTGGGGAGTACGGTCGCAAGATTA	Bacteria	Proteobacteria	Alphaproteobacteria	Rhodospirillales	Magnetospiraceae	NA	NA	Rare	Rare	0	0	0	0	0	0	0	0	9	0	0	0	0	0	9	0	7	0	0	0	0	0	0	0	0	0	0	0	0	0	0	0	0	0	0	0	32	0	26
ESV0001046	ACGGAAGGTCCAAGCGTTAATCGGAATTACTGGGCGTAAAGCGCGCGTAGGTGGTTTATTAAGTTGGATGTGAAATCCCCGGGCTCAACCTGGGAACTGCATCCAAAACTGATTCACTAGAGTACGATAGAGGGAGGTAGAATTCACAGTGTAGCGGTGGAATGCGTAGATATTGTGAAGAATACCAATGGCGAAGGCAGCCTCCTGGATCTGTACTGACACTGAGGTGCGAAAGCGTGGGTAGCGAACAGGATTAGATACCCTGGTAGTCCACGCCGTAAACGATGTCAACTAGCTGTTGGAAAACTATGTTTTTCAGTGGCGCAGCTAACGTAGTAAGTTGACCGCCTGGGGAGTACGGCCGCAAGGCTA	Bacteria	Proteobacteria	Gammaproteobacteria	SAR86_clade	NA	NA	NA	Rare	Rare	35	54	0	0	0	0	0	0	36	20	0	0	0	0	0	0	0	0	0	0	0	0	0	0	0	0	0	0	0	0	0	0	0	0	0	0	0	0	0
ESV0001052	ACGGAGGGGGTTAGCGTTGTTCGGAATTACTGGGCGTAAAGCGCACGTAGGCGGATTAATAAGTCAGGGGTGAAATCCCGAGGCTCAACCTCGGAACTGCCTTTGATACTGTTAATCTTGAGTTCGAGAGAGGTGAGTGGAATTCCGAGTGTAGAGGTGAAATTCGTAGATATTCGGAGGAACACCAGTGGCGAAGGCGGCTCACTGGCTCGATACTGACGCTGAGGTGCGAAAGCGTGGGGAGCAAACAGGATTAGATACCCTGGTAGTCCACGCCGTAAACGATGAGAGCTAGTCGTTGGGGAGTTCGCTCTTCGGTGACGCAGCTAACGCATTAAGCTCTCCGCCTGGGGAGTACGGTCGCAAGATTA	Bacteria	Proteobacteria	Alphaproteobacteria	Rhodobacterales	Rhodobacteraceae	NA	NA	Rare	Rare	0	0	0	0	0	0	15	0	0	5	0	6	2	0	2	0	3	0	0	0	0	0	0	0	0	0	0	0	35	41	46	40	0	27	0	0	0	0	0
ESV0001053	ACGGAGGGTGCCAGCGTTATCCGGAATCACTGGGTTTAAAGGGTACGTAGGCGGTTATATAAGTCAGACGTTAAAGGCTGTGGCTAAACCATGGTACGCGTTTGAAACTGTATAACTTGAATATATTCGAGGTGCACGGAATGCGTCATGTAGCGGTGAAATGCATAGATATGACGTAGAACACCGAATGCGAAGGCAGTGCACTAGGGTATTATTGACGCTGATGTACGAAAGCGTGGGTAGCGAACAGGATTAGATACCCTGGTAGTCCACGCCCTAAACGATGCTAACTGGTCATTTATATATATTTAGTATAAGTGACTGAGGGAAACCATTAAGTTAGCCACCTGGGGAGTACGTTCGCAAGAATG	Bacteria	Bacteroidota	Bacteroidia	Chitinophagales	Saprospiraceae	Aureispira	NA	Rare	Rare	5	0	0	0	0	0	0	0	0	0	8	0	0	0	0	0	0	1	0	0	0	0	0	0	0	0	0	0	0	0	0	0	0	0	0	0	0	0	0
ESV0001054	ACAGAGGGTGCAAGCGTTGTTCGGATTTACTGGGCGTAAAGGGCGCGTAGGCGTATTTGTAAGTCAGTTGTGAAAGACCGGGGCTCAACCCCGGAACTGCAGCCGATACTGCAAGTATAGAGATAGTAAGAGGAAAGCGGAATTCCTAGTGTAGAGGTAAAATTCACAGATATTAGGAGGAACACCAAAGGCGAAGGCAGCTTTCTGGGACATATCTGACGTTAAAGCGCGAAAGTGTGGGTAGCAAACAGGATTAGATACCCTGGTAGTCCACACCCTAAACGATGAGTGCTAGGTGTCAGGAAATTATTCTTGGTGCCCAAGCTAACGCATTAAGCACTCCGCCTGGGGAGTACGGTCGCAAGATTA	Bacteria	NA	NA	NA	NA	NA	NA	Rare	Rare	0	0	0	0	0	0	0	0	0	0	2	0	0	0	0	0	0	0	0	0	0	0	0	0	0	0	0	0	0	0	0	0	0	0	0	0	0	0	0
ESV0001060	ACGAAGGGACCTAGCGTAGTTCGGAATTACTGGGCTTAAAGAGTTCGTAGGTGGTTAAAAAAGTTGGTTGTGAAATCCCGGAGCTTAACTCCGGAACTGCAATCAAAACTTTTTAGCTAGAGTATGATAGAGGAAAGCAGAATTTCTAGTGTAGAGGTGAAATTCGTAGATATTAGAAAGAATACCAATTGCGAAGGCAGCTTTCTGGATCATTACTGACGCTGAGGAACGAAAGCATGGGTAGCGAAGAGGATTAGATACCCTCGTAGTCCATGCCGTAAACGATGTGTGTTAGACGTTGGAAATTTATTTTCAGTGTCGCAGCGAAAGCATTAAACACACCGCCTGGGGAGTACGACCGCAAGGTTA	Bacteria	Proteobacteria	Alphaproteobacteria	SAR11_clade	Clade_I	Clade_Ib	NA	Rare	Rare	0	0	0	0	0	0	0	0	4	0	0	0	0	0	0	1	1	1	0	0	0	0	0	0	0	0	0	0	0	0	0	0	0	0	0	0	0	1	0
ESV0001064	ACGGAGGGTGCGAGCGTTAATCGGAATTACTGGGCGTAAAGCGCGCGTAGGCGGCTTATTAAGTCGGATGTGAAATCCCTGGGCTCAACCTAGGAACTGCATCCGATACTGATAGGCTAGAGTATGGAAGAGGGAAGCGGAATTCCGGGTGTAGCGGTGAAATGCGTAGAGATCCGGAGGAACATCAGTGGCGAAGGCGGCTTCCTGGTCCAATACTGACGCTGAGGTGCGAAAGCGTGGGGAGCAAACAGGATTAGATACCCTGGTAGTCCACGCCCTAAACGATGTCAACTAGCCGTTGGGTCCATATAAGGGCTTAGTGGCGCAGCTAACGCGATAAGTTGACCGCCTGGGGAGTACGGCCGCAAGGTTA	Bacteria	Proteobacteria	Gammaproteobacteria	NA	NA	NA	NA	Rare	Rare	33	34	0	0	13	0	0	0	0	0	0	0	0	0	0	0	0	0	2	6	0	0	0	0	0	0	0	0	0	17	0	12	0	0	0	6	0	0	0
ESV0001065	ACGGAGGGTGCAAGCGTTGTCCGGAATCATTGGGTGTAAAGGGTACGTAGGCGGGAGCCTAAGTCTGGGGTGAAATCTTGCCGCTTAACGGTAAAATGGCCCTGGATACTGGGTTTCTTGAGTGCAGAAGAGGCAGGTGGAATTCGTGGTGTAGCGGTGAAATGCTTAGATATCACGAAGAACATCAGTGGCGAAGGCGGCCTGCTGGTCTGCAACTGACGCTGAGGTACGAAAGCGTGGGGAGCGAACAGGATTAGATACCCTGGTAGTCCACGCCGTAAACGATGCATACTAGGTGTTGGCCTTAGGGCCAGTGCTGCAGTTAACGCATTAAGTATGCCACCTGGGGAGTACGTCGGCAACGATG	Bacteria	Bacteroidota	Rhodothermia	Balneolales	Balneolaceae	Balneola	NA	Rare	Rare	6	0	6	0	0	65	0	43	0	0	0	0	0	0	0	0	5	0	0	14	0	0	0	2	0	0	0	0	0	0	0	15	28	32	0	13	10	0	0
ESV0001067	ACGGGGGGTGCAAGCGTTGTTCGGAATTATTGGGCGTAAAGCGTGCGTAGGCGGATTATTAAGTCTGATGTGAAATCCCTCGGCTCAACCGAGGACCTGCATTGGATACTGGTAGTCTTGAGTCCCGGAGAGGATAGCGGAATTCCTAGTGTAGAGGTGAAATTCGTAGATATTAGGAGGAACACCAGTGGCGAAAGCGGCTATCTGGACGGTGACTGACGCTGAGGCACGAAAGCATAGGTAGCAAACAGGATTAGATACCCTGGTAGTCTATGCCGTAAACGATGGATACTAGTTGGTGCGGGTATTGACCCCTGCGCTGACGAAGCTAACGCATTAAGTATCCCGCCTGGGGAGTACGGCCGCAAGGCTA	Bacteria	Desulfobacterota	Desulfuromonadia	PB19	NA	NA	NA	Rare	Rare	93	23	0	0	0	0	0	0	0	0	0	0	0	0	0	0	0	0	0	0	0	0	0	0	0	0	0	0	63	6	0	0	0	0	0	0	0	0	0
ESV0001069	ACGGAGGATGCAAGCGTTATCCGGATTTATTGGGTTTAAAGGGTCCGCAGGCGGACTAATAAGTCAGTGGTGAAATCCCATCGCTCAACGATGGAACTGCCATTGAAACTGTTAGTCTTGAGTCTAGTTGACGTAGGCGGAATATGACATGTAGCGGTGAAATGCATAGATATGTCATAGAACACCAATTGCGAAGGCAGCTTACGAAACTACGACTGACGCTCATGGACGAAAGCGTGGGTAGCGAACAGGATTAGATACCCTGGTAGTCCACGCCGTAAACGATGATCACTCGATGTCAGCGATATACAGCTGGTGTCTTAGCGAAAGTTTTAAGTGATCCACCTGGGGAGTACGTTCGCAAGAATG	Bacteria	Bacteroidota	Bacteroidia	Flavobacteriales	Cryomorphaceae	NS10_marine_group	NA	Rare	Rare	0	0	0	0	0	0	0	0	0	0	0	0	0	0	0	2	0	0	0	0	0	0	0	0	0	0	0	0	0	0	0	0	0	0	0	0	0	0	0
ESV0001070	ACGGAGGATGCAAGCGTTATCCGGAATCATTGGGTTTAAAGGGTCCGTAGGCGGATTAATAAGTCAGAGGTGAAATCCTACAGCTCAACTGTAGAACTGCCTTTGATACTGTTAGTCTTGAGTTATTGTGAAGTGGTTAGAATATGTAGTGTAGCGGTGAAATGCATAGAGATTACATAGAATACCAATTGCGAAGGCAGATCACTAACAATATACTGACGCTGATGGACGAAAGCGTGGGGAGCGAACAGGATTAGATACCCTGGTAGTCCACGCCGTAAACGATGGTCACTAGCTGTTCGGACTTCGGTCTGAGTGGCTAAGCGAAAGTGATAAGTGACCCACCTGGGGAGTACGTTCGCAAGAATG	Bacteria	Bacteroidota	Bacteroidia	Flavobacteriales	Flavobacteriaceae	NA	NA	Rare	Rare	0	0	0	0	0	0	0	0	0	0	4	0	0	0	1	0	0	0	0	0	0	0	0	0	0	0	0	0	0	0	0	0	0	0	0	0	0	0	0
ESV0001071	ACGGAGGGATCTAGCGTTGTTCGGAATTACTGGGCGTAAAGGGCGCGTAGGCGGTAAGATTAGTCAGAGGTGAAATCCCTAAGCTTAACTTAGGAACTGCCTTTGATACTGTTTTACTAGAGAACGAGAGAGGTGAGTGGAATTCCAAGTGTAGAGGTGAAATTCGTAGATATTTGGAAGAACACCAGTGGCGAAAGCGGCTCACTGGCTCGTTTCTGACGCTGAGGCGCGAAAGCGTGGGTAGCAAACAGGATTAGATACCCTGGTAGTCCACGCTGTAAACGATGAATGCTAGCCGTTTGAGGTTTTACTTCAAGTGGTGCAGTTAACGCGTTAAGCATTCCGCCTGGGGAGTACGATCGCAAGATTA	Bacteria	Proteobacteria	Alphaproteobacteria	Rickettsiales	S25-593	NA	NA	Rare	Rare	0	0	0	0	0	0	0	0	0	6	0	0	0	0	1	0	0	0	24	0	16	0	19	0	0	0	20	9	0	0	0	10	0	9	0	11	0	0	10
ESV0001074	ACGAAGGGACCTAGCGTAGTTCGGAATTACTGGGCTTAAAGAGCTCGTAGGTGGTTAAAAAAGTTGGTGGTGAAATCCCAAGGCTTAACCTTGGAACTGCCATCAAAACTTTTTAGCTAGAGTATGATAGAGGAAAGTGGAATTTCTAGTGTAGAGGTGAAATTCGTAGATATTAGAAAGAACACCAAATGCGAAGGCAACTTTCTGGATCATTACTGACACTGAGGAGCGAAAGCATGGGTAGCGAAGAGGATTAGATACCCTCGTAGTCCATGCCGTAAACGATGTGTGCTAGACGTTGGAAACATAGTTTTCAGTGTCGCAGCGAAAGCATTAAGCACACCGCCTGGGGAGTACGACCGCAAGGTTA	Bacteria	Proteobacteria	Alphaproteobacteria	SAR11_clade	Clade_II	NA	NA	Rare	Rare	0	0	0	0	0	0	0	0	0	0	0	22	0	11	0	33	0	34	0	0	0	0	0	0	0	0	0	0	0	0	0	0	0	0	0	0	0	35	0
ESV0001075	ACGAAAGGGGCTAGCGTTGTTCGGATTTACTGGGCGTAAAGAGCACGTAGGTGGTTTTGTTAGTCAGAGGGGAAATCCCAAGGCTCAACCTTGGAACTGCCTTTGATACTGCAAGACTTGAGACTAGGAGAGGATGGTGGAATTCCTAGTGTAGAGGTGAAATTCGTAGATATTAGGAAGAACACCAGAGGCGAAAGCGACCATCTGGACTAGATCTGACACTAAGGTGCGAAAGCGTGGGGAGCAAACAGGATTAGATACCCTGGTAGTCCACGCTGTAAACGATGAGTGCTAATTGTTGGAACTTCGGTTTCAGTGATGAAGCTAACGCATTAAGCACTCCGCCTGGGGAGTACGATCGCAAGATTA	Bacteria	Proteobacteria	Alphaproteobacteria	NA	NA	NA	NA	Intermediate fluctuating	Rare	0	0	0	0	0	0	0	0	0	0	0	0	0	0	0	0	0	0	0	0	0	0	0	0	0	0	0	0	271	0	9	0	0	0	0	0	0	0	0
ESV0001077	ACGGAGGGGGCTAGCGTTGTTCGGAATTACTGGGCGTAAAGCGTATGTAGGCGGATCAAAAAGTTAGATGTGAAATCCCTGGGCTTAACCTAGGAACTGCATTTAAAACTAGTGATCTAGAATTTGGTAGGGGTTAGTAGAATTTCCAGTGTAGAGGTGAAATTCGTAGATATTGGAAAGAATACCAGTGGCGAAGGCGACTAACTGGGCCATTTTTGACGCTGAGATACGAAAGCGTGGGTAGCAAACAGGATTAGATACCCTGGTAGTCCACGCAGTAAACGATGAGTGCTAGTCGCTGGGACAATAGTTTCAGTGTCGAAGCTAACGCATTAAGCACTCCGCCTGGGAAGTACGGTCGCAAGATTA	Bacteria	Proteobacteria	Alphaproteobacteria	Rhodospirillales	AEGEAN-169_marine_group	NA	NA	Rare	Rare	0	0	0	0	0	0	0	0	1	0	1	1	4	1	1	0	1	3	0	0	0	0	0	0	0	0	0	0	0	0	0	0	0	0	0	0	0	0	0
ESV0001081	ACGAAGGGACCTAGCGTAGTTCGGAATTACTGGGCTTAAAGAGTTCGTAGGCGGTTAAAAAAGTTGGTGGTGAAATCCCAGAGCTTAACTCTGGAACTGCCATCAAAACTTTTTAGCTAGAGTATGATAGAGGAAAGCAGAATTTCTAGTGTAGAGGTGAAATTCGTAGATATTAGAAAGAATACCAATTGCGAAGGCAGCTTTCTGGATCATTACTGACGCTGAGGAACGAAAGCATGGGTAGCGAAGAGGATTAGATACCCTCGTAGTCCATGCCGTAAACGATGTGTGTTAGACGTTGGAAATTTATTTTCTGTGTCGCAGCGAAAGCAATAAACACACCGCCTGGGGAGTACGACCGCAAGGTTA	Bacteria	Proteobacteria	Alphaproteobacteria	SAR11_clade	Clade_I	Clade_Ib	NA	Rare	Rare	0	0	0	0	0	0	0	54	0	0	0	0	0	0	0	0	0	0	0	0	0	0	0	0	0	0	0	0	0	0	0	51	0	55	0	76	0	0	0
ESV0001082	ACGGAGGGTGCGAGCGTTAATCGGAATTACTGGGCGTAAAGCGTACGCAGGCGGTTTGTTAAGCGAGATGTGAAAGCCCCGGGCTCAACCTGGGAACTGCATTTCGAACTGGCAAACTAGAGTATGATAGAGGGTGGTAGAATTTCAGGTGTAGCGGTGAAATGCGTAGAGATCTGAAGGAATACCGATGGCGAAGGCAGCCACCTGGGTCAATACTGACGCTCATGTACGAAAGCGTGGGGAGCAAACGGGATTAGATACCCCGGTAGTCCACGCCGTAAACGATGTCTACTAGGAGCTGGGGTCTTCGGACAACTTTTCCAAAGCTAACGCATTAAGTAGACCGCCTGGGGAGTACGGCCGCAAGGTTA	Bacteria	Proteobacteria	Gammaproteobacteria	Alteromonadales	Pseudoalteromonadaceae	Pseudoalteromonas	phenolica	Rare	Rare	0	0	0	0	0	0	0	0	0	0	0	0	0	0	0	0	0	0	123	0	0	0	0	0	0	0	19	0	0	0	0	0	0	0	0	0	0	0	0
ESV0001084	ACGGAAGGTGCAAGCGTTAATCGGAATTACTGGGCGTAAAGCGCGCGTAGGTGGTTTGTTAAGTTGGATGTGAAAGCCCTGGGCTCAACCTAGGAACTGCATCCAAAACTAACTCACTAGAGTACGATAGAGGGAGGTAGAATTCATAGTGTAGCGGTGGAATGCGTAGATATTATGAAGAATACCAGTGGCGAAGGCGGCCTCCTGGATCTGTACTGACACTGAGGTGCGAAAGCGTGGGTAGCGAACAGGATTAGATACCCTGGTAGTCCACGCCGTAAACGATGACAACTAGCTGTTGGGAAACAAAGTTTCTCAGTGGCGCAGCTAACGTTTTAAGTTGTCCGCCTGGGGAGTACGGCCGCAAGGCTA	Bacteria	Proteobacteria	Gammaproteobacteria	SAR86_clade	NA	NA	NA	Rare	Rare	0	0	0	0	0	0	0	0	18	0	19	23	12	24	19	19	13	0	0	0	0	0	0	0	0	0	0	0	0	0	0	0	0	0	0	0	0	0	0
ESV0001086	ACGTAGGGTGCAAGCGTTAATCGGAATTACTGGGCGTAAAGAGTGCGCAGGCGGCTCTTTAAGACAGGTGTGAAATCCCCGAGCTCAACTTGGGAATTGCGCTTGTGACTGGAGAGCTAGAGTGCGGAAGAGGGGGATAGAATTCCTGGTGTAGCAGTGAAATGCGTAGATATCAGGAGGAATACCGATGGCGAAGGCAGTCCCCTGGGCCAGCACTGACGCTCATGCACGAAAGCGTGGGGAGCAAACAGGATTAGATACCCTGGTAGTCCACGCCCTAAACGATGTCAACTAGTTGTTGGAAGAGGAGACTCTTTAAGTAACGAAGCTAACGCGTGAAGTTGACCGCCTGGGGAGTACGGTCGCAAGATTA	Bacteria	Proteobacteria	Gammaproteobacteria	Burkholderiales	Nitrosomonadaceae	mle1-7	NA	Rare	Rare	26	31	3	0	8	0	0	0	0	0	0	0	0	0	0	0	0	0	5	5	0	0	0	0	0	0	0	0	28	51	6	16	0	0	5	6	0	0	0
ESV0001087	ACGGAGGGTGCAAGCGTTGCTCGGAATTACTGGGCGTAAAGCGAACGCAGGCGGCTTATCAAGTCGGATGTGAAAGCCCTGGGCTCAACCCAGGAATTGCATTCGAAACTGGTAGGCTTGAGTCCGAGAGAGGGAGGTGGAATTCCAGGTGTAGAGGTGAAATTCGTTGATATCTGGAGGAACATCGGTGGCGAAGGCGACCTCCTGGCTCGGTACTGACGCTCATGTTCGAAAGCGTGGGGAGCAAACAGGATTAGATACCCTGGTAGTCCACGCCGTAAACGATGAATGCTAGGTGTATGAGGTATTCACCCCTTATGTGCCGCAGTTAACGCATTAAGCATTCCGCCTGGGGAGTACGGTCGCAAGATTA	Bacteria	Bdellovibrionota	Bdellovibrionia	Bdellovibrionales	Bdellovibrionaceae	OM27_clade	NA	Rare	Rare	9	0	35	10	22	0	12	3	0	0	0	0	0	0	0	0	5	0	0	0	0	0	0	0	0	0	0	0	21	0	27	0	27	8	14	0	0	0	0
ESV0001089	ACCAGCACCTCAAGTGGTCAGGATGATTATTGGGCCTAAAGCATCCGTAGCCGGCTCTGTAAGTTTTCGGTTAAATCTGTACGCTCAACGTACAGGCTGCCGGGAATACTGCAAAGCTAGGGAGTGGGAGAGGTAGACGGTACTCGGTAGGAAGGGGTAAAATCCTTTGATCTATTGATGACCACCTGTGGCGAAGGCGGTCTACCAGAACACGTCCGACGGTGAGGGATGAAAGCTGGGGGAGCAAACCGGATTAGATACCCGGGTAGTCCCAGCTGTAAACCATGCAAACTCAGTGATGCATTGGCTTGTGGCCAATGCAGTGCTGCAGGGAAGCCGTTAAGTTTGCCGCCTGGGAAGTACGTACGCAAGTATG	Archaea	Crenarchaeota	Nitrososphaeria	Nitrosopumilales	Nitrosopumilaceae	Candidatus_Nitrosopumilus	NA	Rare	Rare	117	69	0	0	0	0	0	0	0	0	0	0	0	0	0	0	0	0	0	0	0	0	0	0	0	0	0	0	0	0	0	0	0	0	0	0	0	0	0
ESV0001091	ACGGAGGGTGCGAGCGTTAATCGGAATTACTGGGCGTAAAGCGCGCGTAGGCGGTTTGATAAGCTAGCTGTGAAAGCCCCGGGCTCAACCTGGGAATTGCAGTTAGAACTGTCCGACTAGAGTACAGTAGAGGGTGGCGGAATTTCCTGTGTAGCGGTGAAATGCGTAGATATAGGAAGGAACATCAGTGGCGAAGGCGGCCACCTGGACTGATACTGACGCTGAGGTGCGAAAGCGTGGGGAGCAAACAGGATTAGATACCCTGGTAGTCCACGCCGTAAACGATGTCTACTAGCCGTTGGAAGACTTGATCTTTTAGTGGCGCAGTTAACGCGATAAGTAGACCGCCTGGGGAGTACGGCCGCAAGGTTA	Bacteria	Proteobacteria	Gammaproteobacteria	Cellvibrionales	Porticoccaceae	SAR92_clade	NA	Rare	Rare	0	0	0	0	0	0	0	0	0	0	0	0	0	0	0	0	0	0	0	0	0	0	0	0	0	0	0	0	0	0	0	0	0	0	0	0	0	0	25
ESV0001092	ACGTAGGTGGCAAATGTTGTCCGGAATCATTGGGCGTAAAGGGTCCGTAGGTGGCTTGAAAAGTCTTATGTGAAATCTCTTGGCTCAACCAAGAAAAGCCATAAGAAACTTTCATGCTAGAGATCATCAGAGGGAGGTAGAATTTCAGGTGTAGTGGTGAAATGCGTAGATATCTGAAGGAATACCAATGGCGAAAGCAGCCTCCTGGGGTGAATCTGACATTGAGGGACGAAAGCGTGGGTAGCAAACCGGATTAGATACCCGGGTAGTCCATGCCGTAAACGATGAATACTGGGTCTTCGGGGAATCGACCCCCTGTGGACCGAAGCTAACGCGTTAAGTATTCCGCCTGGGGAGTACGGTCGCAAGACTA	Bacteria	Chloroflexi	Dehalococcoidia	SAR202_clade	NA	NA	NA	Rare	Rare	0	0	0	0	0	0	0	0	0	0	0	13	0	0	0	0	0	0	0	0	0	0	0	0	0	0	0	0	0	0	0	0	0	0	0	0	0	23	0
ESV0001094	ACGAAGGGTGCAAGCGTTGTTCGGATTTATTGGGCGTAAAGCGGGTGCAGGCGGATAAGAAAGTCAGATGTGAAATCTCGGGGCTCAACCCCGAAACTGCGTCTGAAACTTCTTGTCTAGAATCTCAAAGAGGGAAGTGGAATTTCGCATGTAGGAGTAAAATCCGTAGAGATGCGAAGGAACACCAGAGGCGAAGGCGGCTTCCTGGTTGAGAATTGACGCTGTAGCCGAAAGCGTGGGGAGCAAACAGGATTAGATACCCTGGTAGTCCACGCCGTAAACGATGTGCACTAGATTTGGGGGGAATTGACCCCTTCCGAGTCAAAGCTAACGCATTAAGTGCACCGCCTGGGGAGTACGGTCGCAAGACTA	Bacteria	Bdellovibrionota	Bdellovibrionia	Bacteriovoracales	Bacteriovoracaceae	NA	NA	Rare	Rare	13	0	0	0	0	0	0	0	0	0	0	0	0	0	0	0	0	0	0	0	0	0	0	0	0	0	0	0	0	0	0	0	0	0	0	0	33	8	30
ESV0001095	ACGAAGGGGGCGAGCGTTGTTCGGAATTACTGGGCGTAAAGGGCGCGTAGGCGGTCTTTTAAGTTAGGCGTGAAAGCCCCGGGCTCAACCCGGGAACTGCGCTTAAAACTGGAGGACTAGAAAACGGAAGAGGGTAGTGGAATTCCCAGTGTAGAGGTGAAATTCGTAGATATTGGGAAGAACACCAGTGGCGAAAGCGGCTACCTGGTCCGATTTTGACGCTGAGGCGCGAAAGCGTGGGGAGCAAACAGGATTAGATACCCTGGTAGTCCACGCCGTAAACGATGTCTGCTAGATGTCGGGGGGTTGCCCCTCGGTGTCGCCGCTAACGCATTAAGCAGACCGCCTGGGAAGTACGGTCGCAAGATTA	Bacteria	Proteobacteria	Alphaproteobacteria	Puniceispirillales	SAR116_clade	Candidatus_Puniceispirillum	NA	Rare	Rare	0	0	0	0	0	0	0	0	38	27	46	20	47	27	0	0	33	0	0	0	0	0	0	0	0	0	0	0	0	0	0	0	0	0	0	0	0	0	0
ESV0001098	ACGGAGACCTCGAGCGTTACTCGGATTCACTGGGCGTAAAGGGTGAGTAGGCGGCCAAGTATGTCGGGTGTGAAATCCCGGGGCTTAACCCCGGAACTGCGCCCGAAACTACTTGGCTAGAGTCTCGGAGAGGATAGTGGAATTCCAGGTGTAGCGGTGAAATGCGTAGATATCTGGAGGAACACCAGTGGCGAAGGCGACTGTCTGGACGAGAACTGACGCTCAATCACGAAAGCGTGGGTAGCGAAAGGGATTAGATACCCCTGTAGTCCACGCCGTAAACGTTGTACACTAAGTTTCGGAGGATTCGACCCCTTCGGAGCTCAAGCTAACGCGTTAAGTGTACCGCCTGAGGACTACGGCCGCAAGGCTA	Bacteria	Verrucomicrobiota	Verrucomicrobiae	Opitutales	Puniceicoccaceae	MB11C04_marine_group	NA	Rare	Rare	79	66	0	0	0	0	0	0	0	0	0	0	0	0	0	0	0	0	0	0	0	0	0	0	0	0	0	0	43	0	0	0	0	0	0	0	16	0	0
ESV0001101	ACGGAGGGGGCTAGCGTTGCTCGGAATTACTGGGCGTAAAGCGCGCGTAGGCGGCGCACCCAGTGAGGCGTGAAATCCCCGGGCTTAACCCGGGAACTGCGTTTCATACTGGTGTGCTAGAATCCGAGAGAGGGTAGTGGAATTCCCAGTGTAGAGGTGAAATTCGTAGATATTGGGAAGAACACCAGTGGCGAAGGCGGCTACCTGGCTCGGTATTGACGCTGAGGTGCGAAAGCGTGGGGAGCGAACAGGATTAGATACCCTGGTAGTCCACGCCGTAAACGATGAGTGCTAGTTGTCGGGCAGCATGCTGTTCGGTGACGCAGCTAACGCGTTAAGCACTCCGCCTGGGGAGTACGGTCGCAAGATTA	Bacteria	Proteobacteria	Alphaproteobacteria	Rhodospirillales	Magnetospiraceae	NA	NA	Rare	Rare	23	18	13	0	17	0	0	0	0	9	18	0	0	0	0	0	0	0	0	0	0	0	0	0	0	0	0	0	0	0	0	0	0	0	0	0	0	0	0
ESV0001103	ACGAAGGGACCTAGCGTAGTTCGGAATTACTGGGCTTAAAGAGCTCGTAGGTGGTTAAAAAAGTTGATGGTGAAATCCCAAGGCTCAACCTTGGAACTGCCATCAAAACTTTTTAGCTAGAGTATGATAGAGGAAAGTGGAATTTCTAGTGTAGAGGTGAAATTCGTAGATATTAGAAAGAACACCAAATGCGAAGGCAACTTTCTGGATCATTACTGACACTGAGGAGCGAAAGCATGGGTAGCGAAGAGGATTAGATACCCTCGTAGTCCATGCTGTAAACGATGTGTGCTAGACGTTGGAAACATAGTTTTCAGTGTCGCAGCGAAAGCATTAAGCACACCGCCTGGGGAGTACGACCGCAAGGTTA	Bacteria	Proteobacteria	Alphaproteobacteria	SAR11_clade	Clade_II	NA	NA	Rare	Rare	0	0	0	0	0	0	0	0	0	13	0	0	0	0	0	0	0	0	0	0	0	0	0	0	0	0	0	0	0	0	0	0	0	0	0	0	0	0	0
ESV0001104	ACGGAGGGTGCAAGCGTTGCTCGGAATTACTGGGCGTAAAGCGAGCGCAGGCGGATTATTAAGCCAGATGTGAAAGCCCAGGGCTCAACCCTGGAACTGCATCTGGAACTGGTAATCTAGAGGATATGAGAGGGAAGTAGAATTCCTGGTGTAGAGGTGAAATTCGTTGATATCAGGAGGAATACCTGTGGCGAAGGCGGCTTCCTGGCATATTTCTGACGCTGAGGCTCGAAAGCGTGGGTAGCGAACAGGATTAGATACCCTGGTAGTCCACGCCGTAAACGATGAATGCTAGACGTACGGTTCTTTGCCGACTGTGTGTCAAAGCTAACGCATTAAGCATTCCGCCTGGGGAGTACGGTCGCAAGATTA	Bacteria	Bdellovibrionota	Bdellovibrionia	Bdellovibrionales	Bdellovibrionaceae	OM27_clade	NA	Rare	Rare	6	0	80	0	39	0	53	0	0	0	0	0	0	0	0	0	0	0	0	0	0	0	0	0	0	0	0	0	0	0	0	0	0	0	0	0	0	0	0
ESV0001106	ACGGAGGGATCTAGCGTTATTCGGAATTACTGGGCGTAAAGCGAGCGTAGGCGGATTTGTAAGTTGGAGGTGAAATCCCAGAGCTTAACTCTGGAACTGCCTTCAAAACTACATTTCTTGAGTTTGGTAGAGGAGAGTGGAATTCCTAGTGTAGAGGTGAAATTCGTAGATATTAGGAGGAACACCAGTGGCGAAGGCGACTCTCTGGGCCAATACTGACGCTGAGGTTCGAAAGCATGGGTAGCGAACAGGATTAGATACCCTGGTAGTCCATGCAGTAAACGATGAGTGCTAGATGTTGGAAACGTTAGTTTTCAGTATCGCAGTTAACGCGTTAAGCACTCCGCCTGGGAAGTACGGCCGCAAGGCTA	Bacteria	Proteobacteria	Alphaproteobacteria	SAR11_clade	Clade_IV	NA	NA	Rare	Rare	0	0	0	0	0	0	0	0	0	0	0	13	12	0	0	10	0	11	0	0	0	0	0	0	0	0	0	0	0	0	0	0	0	0	0	0	0	0	0
ESV0001107	ACGGAGGGTACGAACGTTAATCGGAATTACTGGGCGTAAAGCGCGCGTAGGCGGTTTGATAAGTGGGATGTGAAAGCCCCGGGCTCAACCTGGGAACTGCATTCCAAACTGTCAGACTAGAGTGTGGTAGAGGGAGGTAGAATTTCCTGTGTAGCGGTGAAATGCGTAGATATAGGAAGGAATACCGATGGCGAAGGCAGCCTCCTGGACCAACACTGACGCTGAGGTGCGAAAGCGTGGGGAGCAAACAGGATTAGATACCCTGGTAGTCCACGCCGTAAACGATGAGAACTAGCCGTTGGGACCTTTAAGGTCTTGGTGGCGCAGCTAACGCGATAAGTTCTCCGCCTGGGGAGTACGGCCGCAAGGTTA	Bacteria	Proteobacteria	Gammaproteobacteria	KI89A_clade	NA	NA	NA	Rare	Rare	0	0	21	23	0	31	12	0	0	0	0	0	0	0	0	0	0	0	0	0	2	24	3	0	0	1	1	1	0	0	0	0	32	16	16	0	0	0	0
ESV0001108	ACGGAGGGTGCGAACGTTAATCGGAATTACTGGGCGTAAAGCGCGCGTAGGCGGTTTGCTAAGTGGGATGTGAAAGCCCCGGGCTTAACCTGGGAACTGCATTCCAAACTGGCAGGCTAGAGTATGGTAGAGGGAGGTAGAATTTCCTGTGTAGCGGTGAAATGCGTAGATATAGGAAGGAATACCGATGGCGAAGGCAGCCTCCTGGACCAATACTGACGCTGAGGTGCGAAAGCGTGGGGAGCAAACAGGATTAGATACCCTGGTAGTCCACGCCGTAAACGATGAGAACTAGCCGTCGGGGTCCTTGAGACCTTGGTGGCGCAGCTAACGCGATAAGTTCTCCGCCTGGGGAGTACGGCCGCAAGGTTA	Bacteria	Proteobacteria	Gammaproteobacteria	KI89A_clade	NA	NA	NA	Rare	Rare	120	0	0	0	0	0	0	0	0	0	0	0	0	0	0	0	0	0	0	0	0	0	0	0	0	0	0	0	39	0	0	0	0	0	0	0	0	0	0
ESV0001110	ACTGAGGTCCCAAGCGTTGTTCGGATTTACTGGGCGTAAAGGGTGCGTAGGTGGCCAGGAAAGTTTGATGTGAAAGCCCCGAGCTCAACTCGGGAAATGCATTGGATACTACTTGGCTTGAGGATCGGAGGGGAGACTGGAATTCTCGGTGTAGCAGTGAAATGCGTAGATATCGAGAGGAACACCAGTGGCGAAGGCGAGTCTCTGGACGATTCCTGACACTGAGGCACGAAAGCTAGGGGAGCAAACAGGATTAGATACCCTGGTAGTCCTAGCCGTAAACGGTGCACACTTGCTGTAGGCGGATTCGACCCCGTCTGTGGCGGAGCAAACGCGTTAAGTGTGCCGCCTGGGGAGTACGGTCGCAAGATTA	Bacteria	Verrucomicrobiota	Verrucomicrobiae	Pedosphaerales	Pedosphaeraceae	SCGC_AAA164-E04	NA	Rare	Rare	0	0	19	0	15	31	0	16	0	0	0	0	0	0	0	0	0	0	0	0	0	0	0	0	0	0	0	0	0	0	36	0	0	0	0	0	23	0	0
ESV0001111	ACGGAAGGTGCAAGCGTTAATCGGAATTACTGGGCGTAAAGCGCGCGTAGGTGGTTTTTTAAGTTGGATGTGAAAGCCCTGGGCTCAACCTAGGAACTGCATCCAAAACTGAATAACTAGAGTACGATAGAGGGAGGTAGAATTCATAGTGTAGCGGTGGAATGCGTAGATATTATGAAGAATACCAGTGGCGAAGGCGGCCTCCTGGATCTGTACTGACACTAAGGTGCGAAAGCGTGGGTAGCGAACAGGATTAGATACCCTGGTAGTCCACGCCGTAAACGATGACAACTAGCTGTTGGAAGGCAATGCCTTTCAGTGGCGCAGCTAACGTTTTAAGTTGTCCGCCTGGGGAGTACGGCCGCAAGGCTA	Bacteria	Proteobacteria	Gammaproteobacteria	SAR86_clade	NA	NA	NA	Rare	Rare	0	0	0	0	0	0	0	0	19	16	0	0	0	0	0	19	14	16	0	0	0	0	0	0	0	0	0	0	0	0	0	0	0	0	0	0	0	0	0
ESV0001116	ACAGAGGGTGCGAGCGTTAATCGGATTTACTGGGCGTAAAGCGTGCGTAGGCGGCTTTTTAAGTCGGATGTGAAATCCCCGAGCTTAACTTGGGAATTGCATTCGATACTGGGAAGCTAGAGTATGGGAGAGGATGGTAGAATTCCAGGTGTAGCGGTGAAATGCGTAGAGATCTGGAGGAATACCGATGGCGAAGGCAGCCATCTGGCCTAATACTGACGCTGAGGTACGAAAGCATGGGGAGCAAACAGGATTAGATACCCTGGTAGTCCATGCCGTAAACGATGTCTACTAGCCGTTGGGGCCTTTGAGGCTTTAGTGGCGCAGCTAACGCGATAAGTAGACCGCCTGGGGAGTACGGTCGCAAGACTA	Bacteria	Proteobacteria	Gammaproteobacteria	Pseudomonadales	Moraxellaceae	Acinetobacter	NA	Rare	Rare	0	0	0	0	0	0	0	0	0	0	0	0	0	0	0	0	0	0	0	0	0	0	0	0	0	0	0	0	0	0	0	0	0	0	0	0	0	0	0
ESV0001117	ACGGAGGGTCCAAGCGTTATCCGGATTTATTGGGTTTAAAGGGTCCGTAGGCGGGTTATTAAGTCAGTGGTGAAATCCTACAGCTCAACTGTAGAACTGCCATTGAAACTGTTAACCTTGAGTATAATTGAAGTGGGCGGAATGTGTCATGTAGCGGTGAAATGCTTAGATATGACACAGAACACCGATTGCGAAGGCAGCTCACTAAGTTATAACTGACGCTGAGGGACGAAAGCGTGGGTAGCGAACAGGATTAGATACCCTGGTAGTCCACGCCGTAAACGATGTACACTCGTTGCTGGCGATACACAGTCAGTGACCAAGCGAAAGTGTTAAGTGTACCACCTGGGGAGTACGCTCGCAAGAGTG	Bacteria	Bacteroidota	Bacteroidia	Flavobacteriales	Cryomorphaceae	NA	NA	Rare	Rare	0	9	12	42	22	64	0	31	0	0	0	0	0	0	0	0	0	0	0	0	0	0	0	0	0	0	0	0	0	0	0	0	0	5	0	12	0	0	0
ESV0001118	ACGGAGGGTGCAAGCGTTAATCGGATTTACTGGGCGTAAAGCGTGCGTAGGCGGCTACGTAAGTCAGTTGTGAAAGCCCCGGGCTTAACCTGGGAACTGCAATTGATACTGCGTGGCTAGAATTCGGTAGAGGAAGGTGGAACTCCAGGTGTAGCGGTGAAATGCGTAGATATCTGGAAGAACATCAATGGCGAAGGCAACCTTCTGGGCCTGAATTGACGCTGAGGTACGAAAGCGTGGGGAGCAAACAGGATTAGATACCCTGGTAGTCCACGCTGTAAACGATGAGAACTTGATGTTGGGTTGCTTAGCAATTCAGTATCGGAGCTAACGCGTTAAGTTCTCCGCCTGGGGAGTACGGCCGCAAGGTTG	Bacteria	Proteobacteria	Gammaproteobacteria	Salinisphaerales	Salinisphaeraceae	Salinisphaera	NA	Rare	Rare	0	0	0	0	0	0	0	0	0	0	0	0	0	0	0	0	0	0	0	0	0	0	0	0	0	0	0	0	0	5	0	0	0	0	0	0	0	0	0
ESV0001122	ACGGAGGGAGCTAGCGTTGTTCGGAATTACTGGGCGTAAAGAGCGTGTAGGCTGTTAGGTAAGTCAGAGGTGAAATCCCTAAGCTCAACTTAGGAACTGCCTTTGATACTATCTGACTAGAGATCGAGAGAAGTTAGCGGAATTCCAAGTGTAGAGGTGAAATTCGTAGATATTTGGAAGAACACCAGTGGCGAAAGCGGCTAACTGGCTCGATTCTGACGCTAAGACGCGAAAGCGTGGGTAGCAAACAGGATTAGATACCCTGGTAGTCCACGCCGTAAACGATGAGTGCTAGCCGTTTGTGATTTATCACAAGTGGTGCAGCTAACGCGTTAAGCACTCCGCCTGGGGAGTACGATCGCAAGATTA	Bacteria	Proteobacteria	Alphaproteobacteria	Rickettsiales	S25-593	NA	NA	Rare	Rare	0	0	0	0	0	0	0	0	19	0	30	13	19	0	0	0	17	0	0	0	0	0	0	0	0	0	0	0	0	0	0	0	0	0	0	0	0	0	0
ESV0001124	ACGTAGGTGGCAAATGTTGTCCGGAATCATTGGGCGTAAAGGGTCCGTAGGTGGCTTGAAAAGTCTTATGTGAAATCTCTTGGCTCAACCAAGAAACGCCATAAGAAACTTTCATGCTAGAGATCATCAGAGGGAGGTAGAATTCCAGGTGTAGTGGTGAAATGCGTAGATATCTGGAGGAATACCAATGGCGAAAGCAGCCTCCTGGGGTGAATCTGACATTGAGGGACGAAAGCGTGGGTAGCAAACCGGATTAGATACCCGGGTAGTCCATGCCGTAAACGATGAATACTGGGTCTTCGGGGAATCGACCCCCTGTGGACCGAAGCTAACGCGTTAAGTATTCCGCCTGGGGAGTACGGTCGCAAGACTA	Bacteria	Chloroflexi	Dehalococcoidia	SAR202_clade	NA	NA	NA	Rare	Rare	0	0	0	0	0	0	0	0	0	0	0	0	0	0	0	0	0	0	0	0	0	0	0	0	0	0	0	0	111	73	27	29	0	0	0	0	0	0	0
ESV0001125	ACCTGGGGGGCAAGCGTTGTCCGGATTCATTGGGCGTAAAGGGCTCGTAGGTGGGCTGACCAGTCAAAATTGAAATACAATGGCTTAACCATTGGCACGGTTTTGATACTATCAGTCTTGAGTGAAATAGAGGTAAGCGGAATTCCTAGTGTAGCGGTGAAATGCGTAGATATTAGGAGGAACACCAAAGGCGAAGGCAGCTTACTGGATTTATACTGACACTGAGGAGCGAAAGCGTGGGTAGCGAACAGGATTAGAGACCCTGGTAGTCCACGCCGTAAACGATGAGCACTTGGTGGTGGGGGATTCGACCCTTTCACTGCCGAAGTTAACGCATTAAGTGCTCCGCCTGGGGACTACGATCGCAAGATTG	Bacteria	Marinimicrobia_(SAR406_clade)	NA	NA	NA	NA	NA	Rare	Rare	0	0	41	5	27	16	19	0	0	0	0	0	0	0	0	0	0	0	0	0	0	0	0	0	0	0	0	0	0	0	0	0	7	0	4	0	0	0	0
ESV0001126	ACGGAGGGTGCGAGCGTTAATCGGAATTACTGGGCGTAAAGGGTTCGTAGGTGGTTAGATAAGTCAGATGTGAAAGCCCTGGGCTCAACCTGGGAACTGCATTTGATACTGTTTAACTAGAGTTTACTAGAGGATTGGGGAATTTCCGGTGTAGCGGTGAAATGCGTAGAGATCGGAAGGAACATCAATGGCGAAGGCAACAATCTGGGGTTAAACTGACACTGAGGGACGAAAGCGTGGGTAGCAAACAGGATTAGATACCCTGGTAGTCCACGCTGTAAACGATGAGTACTAGCTGTTGGGTCTGGTGTAAAAGACTTAGTGGCGCAGCTAACGCGATAAGTACTCCGCCTGGGGACTACGGCCGCAAGGTTA	Bacteria	Proteobacteria	Gammaproteobacteria	Francisellales	Francisellaceae	NA	NA	Rare	Rare	0	0	0	0	10	0	0	0	0	0	0	0	4	0	0	0	0	0	0	0	0	0	0	0	0	0	0	0	0	0	0	0	0	0	0	0	0	0	0
ESV0001129	ACAGAGGGTGCGAGCGTTAATCGGAATTACTGGGCGTAAAGAGTACGTAGGTTGTTATTTAAGTCAGATGTGAAAGCCCTGGGCTCAACCTAGGAACTGCATCTGATACTGGGTAACTGGAGTATAGTAGAGGAAAGAGGAATTTCTGGTGTAGCAGTGAAATGCGTAGATATCAGAAGGAACATCAGTGGCGAAGGCGTCTTTCTGGACTAATACTGACACTGAGGTACGAAAGCGTGGGTAGCGAACAGGATTAGATACCCTGGTAGTCCACGCCGTAAACGATGAATACTAGCCGTTGGGTCATCAAAGACTTAGTGGCGCAGCTAACGCGTTAAGTATTCCGCCTGGGGAGTACGGCCGCAAGGTTA	Bacteria	Proteobacteria	Gammaproteobacteria	Piscirickettsiales	Piscirickettsiaceae	Candidatus_Endoecteinascidia	NA	Rare	Rare	0	0	48	12	27	0	61	0	0	0	0	0	0	0	0	0	0	0	0	0	0	0	0	0	0	0	0	0	0	0	0	0	0	0	33	0	0	0	0
ESV0001133	ACCGGCACCTCGAGTGGTAGCCACTATTATTGGGCCTAAAGCGTTCGTAGCCGGTTTAGTAAATTCTTGGGTAAATCGTACAGCTTAACTGTGCGGATTCCGGGGACACTACTAGACTTGAGACCGGGAGAGATTAGAGGTACTTGCAGGGGAGCGGTGAAATGTTGTAATCCTGCAGGGACCACCAGTGGCGAAGGCGTCTAATCATAACGGCTCTGACGGTGAGGAACGAAACCCTGGGGCGCAAACGGGATTAGATACCCCGGTAGTCCAGGGCGTAAACGCTGCTGACTTGGTGTTGGAGATCCTACGAGGGTGTCCAGTGCTGGCGCGAAGGTATTAAGTCAGCCGCCTGGGGAGTACGGTCGCAAGACTG	Archaea	Thermoplasmatota	Thermoplasmata	Thermoplasmata_or	Thermoplasmata_fa	Marine_Group_III	NA	Rare	Rare	0	0	11	0	0	0	0	0	0	0	0	0	0	0	0	0	0	0	0	0	0	0	0	0	0	0	0	0	0	0	0	0	0	0	0	0	0	0	0
ESV0001136	ACGGAGGGGGTTAGCGTTGTTCGGAATTACTGGGCGTAAAGCGCGCGTAGGCGGGTTGTTAAGTTAGAGGTGAAATCCCGGGGCTCAACCCCGGAACTGCCTTTAATACTGGCAACCTAGAGTTCGAGAGAGGTGAGTGGAATTCCGAGTGTAGAGGTGAAATTCGTAGATATTCGGAGGAACACCAGTGGCGAAGGCGGCTCACTGGCTCGATACTGACGCTGAGGTGCGAAAGTGTGGGGAGCAAACAGGATTAGATACCCTGGTAGTCCACACCGTAAACGATGAATGCCAGTCGTCGGGTAGCATGCTATTCGGTGACACACCTAACGGATTAAGCATTCCGCCTGGGGAGTACGGTCGCAAGATTA	Bacteria	Proteobacteria	Alphaproteobacteria	Rhodobacterales	Rhodobacteraceae	Shimia	NA	Rare	Rare	0	0	0	0	0	0	0	0	0	0	0	0	0	0	0	0	0	0	0	0	0	0	0	0	0	0	0	0	0	6	0	0	0	0	0	0	0	0	0
ESV0001138	ACGGAGGGTCCAAGCGTTATCCGGAATCATTGGGTTTAAAGGGTCCGTAGGCGGGCTAATAAGTCAGAGGTGAAAGTTTGCAGCTCAACTGTAAAATTGCCTTTGATACTGTTAGTCTTGAGTTATAGTGAAGTGGTTAGAATAAGTGGTGTAGCGGTGAAATGCATAGATATCACTTAGAATACCGATTGCGAAGGCAGATCACTAACTATATACTGACGCTGAGGGACGAAAGCATGGGTAGCGAACGGGATTAGATACCCCGGTAGTCCATGCTGTAAACGATGGATACTAGCTGTTGGCTTCGGTCAGTGGCTAAGCGAAAGTGATAAGTATCCCACCTGGGGAGTACGTTCGCAAGAATG	Bacteria	Bacteroidota	Bacteroidia	Flavobacteriales	Flavobacteriaceae	NA	NA	Rare	Rare	0	0	0	0	0	0	0	0	0	0	0	0	0	3	0	0	0	0	0	0	0	0	0	0	0	0	0	0	0	0	0	0	0	0	0	0	0	0	0
ESV0001141	ACGAAGGGGGCTAGCGTTGCTCGGAATCACTGGGCGTAAAGGGCGCGTAGGCGGCGTTTTAAGTCGGGGGTGAAAGCCTGTGGCTCAACCACAGAATGGCCTTCGATACTGGGACGCTTGAGTATGGTAGAGGTTGGTGGAACTGCGAGTGTAGAGGTGAAATTCGTAGATATTCGCAAGAACACCGGTGGCGAAGGCGGCCAACTGGACCATTACTGACGCTGAGGCGCGAAAGCGTGGGGAGCAAACAGGATTAGATACCCTGGTAGTCCACGCCGTAAACGATGAATGCCAGCTGTTGGGGTGCTTGCACCGCAGTAGCGCAGCTAACGCTTTGAGCATTCCGCCTGGGGAGTACGGTCGCAAGATTA	Bacteria	Proteobacteria	Alphaproteobacteria	Rhizobiales	Beijerinckiaceae	Methylobacterium-Methylorubrum	NA	Rare	Rare	5	0	4	0	0	0	0	0	0	0	0	0	0	0	0	0	0	0	2	0	0	0	0	0	0	0	3	0	0	0	32	0	0	0	0	0	0	0	3
ESV0001142	ACGGAGGGTGCGAGCGTTAATCGGAATTACTGGGCGTAAAGCGCACGCAGGCGGTTTGTTAAGCTAGATGTGAAAGCCCCGGGCTCAACCTGGGATGGTCATTTAGAACTGGCAGACTAGAGTCTTGGAGAGGGGAGTGGAATTCCAGGTGTAGCGGTGAAATGCGTAGATATCTGGAGGAACATCAGTGGCGAAGGCGACTCCCTGGCCAAAGACTGACGCTCATGTGCGAAAGTGTGGGTAGCGAACAGGATTAGATACCCTGGTAGTCCACACCGTAAACGCTGTCTACTAGCTGTTTGTGGCTTTAAGCCGTGAGTAGCGAAGCTAACGCGCTAAGTAGACCGCCTGGGGAGTACGGCCGCAAGGTTA	Bacteria	Proteobacteria	Gammaproteobacteria	Alteromonadales	Alteromonadaceae	Alteromonas	mediterranea	Rare	Rare	0	0	0	0	0	0	0	0	0	0	0	0	0	0	0	0	0	0	0	0	0	0	0	0	19	0	0	0	0	0	0	0	0	0	0	0	0	0	0
ESV0001144	ACGGAGGGTGCAAGCGTTGCTCGGAATCACTGGGCGTAAAGCGTACGCAGGCGGATTAGCAGGTCGATTGTGAAATCCCAGGGCTCAACCCTGGAACTGCAGTCGAAACCGCTAGTCTTGAGTACGGGAGAGGGATGCGGAATTCCTGGTGTAGAGGTGAAATTCGTAGATATCAGGAGGAACACCCGTGGCGAAAGCGGCATCCTGGCCCGATACTGACGCTCATGTACGAAAGCGTGGGGAGCAAACAGGATTAGATACCCTGGTAGTCCACGCCGTAAACGATGAATGCTAGCTGCTGGGGATGTTTACCTCCTTGGTGGCGAAGTTAACGCATTAAGCATTCCGCCTGGGAAGTACGGCCGCAAGGCTA	Bacteria	Bdellovibrionota	Bdellovibrionia	Bdellovibrionales	Bdellovibrionaceae	OM27_clade	NA	Rare	Rare	10	0	0	0	9	0	0	0	0	0	2	0	0	0	0	0	0	0	0	0	0	0	0	0	0	0	0	0	0	0	0	0	0	0	0	0	0	0	0
ESV0001145	ACGGAGGGTGCGAGCGTTAATCGGAATTACTGGGCGTAAAGCGCGCGTAGGCGGCTCATTAAGTCGGATGTGAAAGCCCTGGGCTTAACCTAGGAATTGCATTCGATACTGGTGGGCTAGAGTATAGAAGAGGGAAGCGGAATTCCGGGTGTAGCGGTGAAATGCGTAGATATCCGGAGGAACACCAGTGGCGAAGGCGGCTTCCTGGGCTAATACTGACGCTAAGGTGCGAAAGCGTGGGGAGCAAACAGGATTAGATACCCTGGTAGTCCACGCCCTAAACGATGTCAACTAGCCGTTGGGTTCATTAAAGAGCTCAGTGGCGCAGCTAACGCGATAAGTTGACCGCCTGGGGAGTACGGCCGCAAGGTTA	Bacteria	Proteobacteria	Gammaproteobacteria	NA	NA	NA	NA	Rare	Rare	0	0	0	0	0	0	0	0	7	0	19	6	0	4	11	0	0	0	0	0	0	0	0	0	0	0	0	0	0	0	0	0	0	0	0	0	7	0	8
ESV0001147	ACAGAGGTCCCAAGCGTTGTTCGGATTTACTGGGCGTAAAGGGTGCGTAGGCGGTTAGAAAAGTTTGGTGTGAAATCTTCGGGCTCAACCCGGAAACTGCACTGAAAACTATTTGACTCGAGGATCGGAGAGGAGATTGGAATTCTCAGTGTAGCAGTGAAATGCGTAGATATTGAGAGGAACACCAGTTGCGAAGGCGGATCTCTGGACGATTCCTGACGCTGAGGCACGAAAGCTGGGGGAGCGAAGAGGATTAGATACCCTCGTAGTCCCAGCCGTAAACGGTGCGCACTTGCTGTGGGCGGATTCGACCCCGTCCGTGGCGAAGCTAACGCGTTAAGTGCGCCGCCTGGGGAGTACGGTCGCAAGATTA	Bacteria	Verrucomicrobiota	Verrucomicrobiae	Arctic97B-4_marine_group	NA	NA	NA	Rare	Rare	122	43	0	0	0	0	0	0	0	0	0	0	0	0	0	0	0	0	0	0	0	0	0	0	0	0	0	0	0	0	0	0	0	0	0	0	0	0	0
ESV0001151	ACGAAAGGTGCGAGCGTTAATCGGAATTACTGGGCGTAAAGGGCGCGTAGGCGGCTAAGTAAGTTGGACGTGAAATCCCCGGGCTTAACCTGGGAACTGCGTTCAAAACTGCTTTGCTAGAGTGTGGCAGAGGATAGCGGAATTTCCTGTGTAGCAGTGAAATGCGTAGATATAGGAAGGAACACCAGTGGCGAAGGCGGCTATCTGGGTCAACACTGACGCTGAGGCGCGAAAGCGTGGGGAGCAAACAGGATTAGATACCCTGGTAGTCCACGCCGTAAACGATGAGAACTAGCCGTTGGACATCTAGTATGTTTAGTGGCGTAGCTAACGCGATAAGTTCTCCGCCTGGGGAGTACGGCCGCAAGGTTA	Bacteria	Proteobacteria	Gammaproteobacteria	Oceanospirillales	Litoricolaceae	Litoricola	NA	Rare	Rare	0	0	0	0	0	0	0	0	0	0	0	0	0	0	5	0	7	0	0	0	0	0	0	0	0	0	0	0	0	0	0	0	0	0	0	0	40	0	27
ESV0001152	ACAGAGACCTCAAGCGTTATTCGGATTTACTGGGCGTAAAGGGTGCGCAGGCGGCCAGGTGTGTCGGAGGTGAAATTTTGCAGCTTAACTGTAAACGTGCCTTCGAAACTACCTGGCTAGAGTATCGGAGAGGTAAGCGGAATTCCAGGTGTAGCAGTGAAATGCGTAGATATCTGGAGGAACACCAATGGCGAAGGCAGCTTACTGGACGATTACTGACGCTCAGGCACGAAAGCATGGGGAGCGAAAGGGATTAGATACCCCTGTAGTCCATGCCGTAAACTTTGTACACTAGATGTTGGAGGATTCGACCCCTTCAGCGTTCAAGCTAACGCGATAAGTGTACCGCCTGAGGACTACGGCCGCAAGGCTA	Bacteria	Verrucomicrobiota	Verrucomicrobiae	Opitutales	Puniceicoccaceae	Pelagicoccus	NA	Rare	Rare	65	48	0	0	55	26	0	0	0	0	0	0	0	0	0	0	0	0	10	0	0	0	0	0	0	0	0	0	0	0	0	0	0	0	0	0	0	0	0
ESV0001153	ACGTAGGGGGCGAGCGTTGTCCGGATTTATTGGGCGTAAAGAGCTCGTAGGCGGTTCAACAAGTCGGTCGTGAAAGTTCAGGGCTCAACCCTGAAATGTCGATCGATACTGTTGTGACTAGGATACGGCAGAGGTGAGTGGAATTCCGAGTGTAGCGGTGAAATGCGTAGATATTCGGAGGAACACCAATTGCGAAGGCAGCTCACTGGGCCGCTATCGACGCTGAGGAGCGAAAGCTAGGGGAGCAAACAGGATTAGATACCCTGGTAGTCCTAGCTGTAAACGATGGATACTAGATGTAGGAACTGGATTGACGGTTTCTGTATCGCAGCTAACGCGTTAAGTATCCCGCCTGGGGAGTACGGTCGCAAGACTA	Bacteria	Actinobacteriota	Acidimicrobiia	Actinomarinales	Actinomarinaceae	Candidatus_Actinomarina	NA	Rare	Rare	0	0	0	14	0	0	0	0	0	2	0	0	0	4	0	2	0	1	0	0	0	0	0	0	0	0	0	0	0	0	0	0	0	0	0	0	0	0	0
ESV0001155	ACGGAGGGATCGAACGTTAATCGGAATTACTGGGCGTAAAGCGCGCGTAGGTGGTTCATTAAGTGGGATGTGAAAGCCCCGGGCTTAACCTGGGAACTGCATTCCAAACTGGCGAACTAGAGTACGATAGAGGGGGGTAGAATTCACAGTGTAGCGGTGAAATGCGTAGATATTGTGAGGAATACCAGTGGCGAAGGCGGCCCCCTGGATTGATACTGACACTCAGTGTGCGAAAGCGTGGGGAGCAAACAGGATTAGATACCCTGGTAGTCCACGCCGTAAACGATGTCTACTAGCCGTTGGGAGGCTTGTCCTCTTAGTGGCGCAGCTAACGCGATAAGTAGACCGCCTGGGGAGTACGGTCGCAAGATTA	Bacteria	Proteobacteria	Gammaproteobacteria	OM182_clade	NA	NA	NA	Rare	Rare	36	0	0	0	68	30	24	0	0	0	0	0	0	0	0	0	0	0	0	0	0	0	0	0	0	0	0	0	0	0	0	0	0	0	0	0	0	0	0
ESV0001156	ACGGAGGGTGCAAGCGTTAATCGGAATTACTGGGCGTAAAGAGTACGTAGGCGGCTTTTCAAGTCGGATGTGAAAGCCCTGAGCTTAACTCAGGAACTGCATTCGATACTGGATCGCTAGAGTATATTAGAGGATAGTGGAATTTCAAGTGTAGCGGTGAAATGCGTAGATATTTGAAGGAACACCAATGGCGAAGGCAGCTATCTGGAATAATACTGACGCTGAGGTACGAAAGCGTGGGGAGCAAACAGGATTAGATACCCTGGTAGTCCACGCCGTAAACGATGAGAACTAGACGTTGGGTACTTGTACCTAGTGTCGCAGCTAACGCATTAAGTTCTCCGCCTGGGGAGTACGTCCGCAAGGATG	Bacteria	Proteobacteria	Gammaproteobacteria	Ectothiorhodospirales	Ectothiorhodospiraceae	NA	NA	Rare	Rare	0	0	0	0	0	0	0	0	11	0	17	0	0	0	20	0	11	0	0	0	0	0	0	0	0	0	0	0	0	0	0	0	0	0	0	0	0	0	0
ESV0001157	ACGGAGGGGGTTAGCGTTGTTCGGAATTACTGGGCGTAAAGCGCGCGTAGGCGGATTAGTCAGTCAGAGGTGAAATCCCACGGCTCAACCGTGGAACTGCCTTTGATACTGCTAGTCTTGAGTTCGAGAGAGGTGAGTGGAACTCCGAGTGTAGAGGTGAAATTCGTAGATATTCGGAAGAACACCAGTGGCGAAGGCGGCTCACTGGCTCGATACTGACGCTGAGGTGCGAAAGCGTGGGGAGCAAACAGGATTAGATACCCTGGTAGTCCACGCCGTAAACGATGAATGCCAGACGTCGGGCAGCATGCTGTTCGGTGTCACACCTAACGGATTAAGCATTCCGCCTGGGGAGTACGGCCGCAAGGTTA	Bacteria	Proteobacteria	Alphaproteobacteria	Rhodobacterales	Rhodobacteraceae	NA	NA	Rare	Rare	0	0	0	0	0	0	0	0	0	0	0	0	0	11	0	0	0	0	0	0	0	0	0	0	0	0	0	0	0	0	0	0	0	0	0	0	0	0	0
ESV0001158	ACGGAGGGCGCAAGCGTTGTTCGGAATTACTGGGCGTAAAGCGCGGGCAGGTGGTCCGTTAAGTCGTCTGTGAAAATCCGGGGCTCAACCCCGTGAAATGCAGGCGATACTGGCGGACTGGAGATCGGTAGAGGCTAACGGAATTCCTGGTGTAGCGGTGGAATGCGTAGATATCAGGAAGAACACCAGTGGCGAAGGCGGTTAGCTGGGCCGAGTCTGACACTCATCCGCGAAAGCGTGGGGAGCAAACAGGATTAGATACCCTGGTAGTCCACGCCGTAAACGATGGGCACTAGGTGCCGGGCCTCTAGACGGGGTCGGTGCCGTAGTTAACGCATTAAGTGCCCCGCCTGGGGAGTACGGTCGCAAGGCTG	Bacteria	Gemmatimonadota	BD2-11_terrestrial_group	NA	NA	NA	NA	Rare	Rare	0	0	0	0	0	0	0	0	0	0	0	0	0	0	0	0	0	0	0	0	0	0	0	0	0	0	0	0	0	0	0	0	0	0	0	0	0	7	0
ESV0001162	ACGGAGGGTGCAAGCGTTACTCGGAATTACTGGGCGTAAAGCGAGCGCAGGCGGCTTATTAAGTCAGGTGTGAAAGCCCGGGGCTCAACCCCGGAACTGCACCTGAAACTGGTAGGCTTGAGGATGAGAGAGGAAAGTAGAATTTCTGGTGTAGAGGTGAAATTCGTTGATATCAGAAGGAATACCCGTGGCGAAGGCGGCTTTCTGGCTCATTTCTGACGCTGAGGCTCGAAAGTGTGGGTAGCAAACAGGATTAGATACCCTGGTAGTCCACACCGTAAACGATGAATGCTAGGCGACCGGTTCGTTTATCGACTGGGTGCCGAAGTTAACGCATTAAGCATTCCGCCTGGGGAGTACGGTCGCAAGATTA	Bacteria	Bdellovibrionota	Bdellovibrionia	Bdellovibrionales	Bdellovibrionaceae	OM27_clade	NA	Rare	Rare	17	15	0	0	0	0	0	0	30	0	30	0	0	0	14	0	20	0	0	0	0	0	0	0	0	0	0	0	0	0	7	0	1	0	0	0	0	0	14
ESV0001166	ACAGAGGTCCCAAGCGTTGTTCGGATTTACTGGGCGTAAAGGGTGCGTAGGCGGTTAGAAAAGTTTGGTGTGAAATCTTCGGGCTCAACCCGGAAAATGCACTGAAAACTATTTGACTAGAGGATCGGAGAGGAGATTGGAATTCTCAGTGTAGCAGTGAAATGCGTAGATATTGAGAGGAACACCAGTTGCGAAGGCGGATCTCTGGACGATTCCTGACGCTGAGGCACGAAAGCTGGGGGAGCGAAGAGGATTAGATACCCTCGTAGTCCCAGCCGTAAACGGTGCGCACTTGCTGTGGGCGGATTCGACCCCGTCCGTGGCGAAGCTAACGCGTTAAGTGCGCCGCCTGGGGAGTACGGTCGCAAGATTA	Bacteria	Verrucomicrobiota	Verrucomicrobiae	Arctic97B-4_marine_group	NA	NA	NA	Rare	Rare	78	0	0	0	0	0	0	0	0	0	0	0	0	0	0	0	0	0	0	0	0	0	0	0	0	0	0	0	93	0	16	0	0	0	0	0	0	0	0
ESV0001169	ACGAAGGGGGCGAGCGTTGTTCGGAATTACTGGGCGTAAAGGGCGCGTAGGCGGTCATTTAAGTTAGGCGTGAAAGCCCCGGGCTCAACCCGGGAACTGCGCTTAAAACTGAGAGACTAGAAAACGGAAGAGGGTAGTGGAATTCCCAGTGTAGAGGTGAAATTCGTAGATATTGGGAAGAACACCAGTGGCGAAAGCGGCTACCTGGTCCGATTTTGACGCTGAGGCGCGAAAGCGTGGGGAGCAAACAGGATTAGATACCCTGGTAGTCCACGCCGTAAACGATGTCTGCTAGATGTCGGGGGGTTGCCCCTCGGTGTCGCCGCTAACGCATTAAGCAGACCGCCTGGGAAGTACGGTCGCAAGATTA	Bacteria	Proteobacteria	Alphaproteobacteria	Puniceispirillales	SAR116_clade	NA	NA	Rare	Rare	0	0	0	0	0	0	0	0	23	0	0	14	18	13	0	0	17	24	0	0	0	0	0	0	0	0	0	0	0	0	0	0	0	0	0	0	0	0	0
ESV0001170	ACGAAGGGACCTAGCGTAGTTCGGAATTACTGGGCTTAAAGAGCTCGTAGGTGGTTAAAAAAGTTGATGGTGAAATCCCAAGGCTCAACCTTGGAACTGCCATCAAAACTTTTTAGCTAGAGTGTGATAGAGGTAAGTGGAATTTCTAGTGTAGAGGTGAAATTCGTAGATATTAGAAAGAACATCAAAAGCGAAGGCAACTTACTGGGTCACTACTGACACTGAGGAGCGAAAGCATGGGTAGCGAAGAGGATTAGATACCCTCGTAGTCCATGCCGTAAACGATGAGTGCTAGACGTTGGAAATATATTTTTCAGTGTCGCAGCGAAAGCATTAAGCACTCCGCCTGGGGAGTACGACCGCAAGGTTA	Bacteria	Proteobacteria	Alphaproteobacteria	SAR11_clade	Clade_II	NA	NA	Rare	Rare	0	0	0	22	0	0	0	22	0	0	0	0	0	0	0	10	0	0	0	0	0	0	0	0	0	0	0	0	0	0	0	17	0	42	0	34	0	0	0
ESV0001172	ACGGAGGGATCTAGCGTTATTCGGAATTACTGGGCGTAAAGCGAGCGTAGGCGGATTTGTAAGTTGGAGGTGAAATCCCAGAGCTTAACTCTGGAACTGCCTTCAAAACTACATTTCTTGAGTTTGGTAGAGGAGAGTGGAATTCCTAGTGTAGAGGTGAAATTCGTAGATATTAGGAGGAACACCAGTGGCGAAGGCGACTCTCTGGGCCAATACTGACGCTGAGGTTCGAAAGCGTGGGTAGCGAACAGGATTAGATACCCTGGTAGTCCACGCAGTAAACGATGAGTGCTAGATGTTGGGAACATTAGTTTTCAGTATCGCAGCTAACGCGTTAAGCACTCCGCCTGGGAAGTACGGCCGCAAGGCTA	Bacteria	Proteobacteria	Alphaproteobacteria	SAR11_clade	Clade_IV	NA	NA	Rare	Rare	0	9	0	1	0	10	2	1	3	4	4	0	1	12	10	3	3	5	1	0	0	0	0	3	5	0	0	0	0	0	0	0	2	1	0	1	5	3	2
ESV0001173	ACAGAGGGTGCAAGCGTTAATCGGAATTATTGGGCGTAAAGCGCTCGTAGGTGGGAATTTAAGTCAAATGTAAAAGCCCTGGGCTCAACCTGGGAATCGCATTTGATACTGAATTTCTTGAGTATGGTAGAGGAAAGTGGAATTTCCGGTGTAGCGGTGAAATGCATAGATATCGGAAGGAATATCAATGGCGAAGGCAGCTTTCTGGGCCAATACTGACACTGAGGGGCGAAAGCATGGGTAGCAAACAGGATTAGATACCCTGGTAGTCCATGCTGTAAACGATGAGAACTAGATGTCGGGGATTTATCTTCGGTATCGCAGCTAACGCATTAAGTTCTCCGCCTGGGGAGTACGACCGCAAGGTTA	Bacteria	Proteobacteria	Gammaproteobacteria	Coxiellales	Coxiellaceae	Coxiella	NA	Rare	Rare	0	0	11	2	0	0	5	2	0	0	0	0	0	0	0	0	0	0	0	0	0	0	0	0	0	0	0	0	9	16	16	24	33	24	26	26	0	0	0
ESV0001179	ACGGAGGATCCAAGCGTTATCCGGAATCATTGGGTTTAAAGGGTCCGCAGGCTGTTTTTTAAGTCAGAGGTGAAATCCTGCAGCTCAACTGTAGAACTGCCTTTGATACTGGAAAACTTGAGTTATTGTGAAGTGGTTAGAATGTGTGGTGTAGCGGTGAAATGCATAGATATCACACAGAATACCGATTGCGAAGGCAGATCACTAACAATATACTGACGCTCATGGACGAAAGCGTGGGGAGCGAACAGGATTAGATACCCTGGTAGTCCACGCCGTAAACGATGGATACTAGCTGTTCGTCTAACATTGGTTAGATGAGTGGCTAAGCGAAAGTGATAAGTATCCCACCTGGGGAGTACGGTCGCAAGACTG	Bacteria	Bacteroidota	Bacteroidia	Flavobacteriales	Flavobacteriaceae	NS4_marine_group	NA	Rare	Rare	3	23	0	0	0	0	0	0	0	26	0	6	0	0	0	4	0	8	0	0	0	0	0	0	0	0	0	0	0	0	0	0	0	0	0	0	0	16	0
ESV0001181	ACGGAGGGGGCAAGCGTTGTTCGGAATTACTGGGCGTAAAGCGCGCGTAGGCGGTTAGCATAGTCAGGCGTGAAATCCCGGGGCTCAACCCCGGAACTGCGCTTGATACTGGCTAACTAGAGGTCTGGAGAGGGTAGTGGAATTCCCAGTGTAGAGGTGAAATTCGTAGATATTGGGAAGAACACCAGCGGCGAAGGCGGCTACCTGGACAGATACTGACGCTGAGGTGCGAAAGCGTGGGGAGCAAACAGGATTAGATACCCTGGTAGTCCACGCCGTAAACGATGAGTGCTAGATGTCGGGGGACATAGTCCTTCGGTGTCGCAGCTAACGCATTAAGCACTCCGCCTGGGGAGTACGGTCGCAAGATTA	Bacteria	Proteobacteria	Alphaproteobacteria	Rhodospirillales	Magnetospiraceae	NA	NA	Rare	Rare	122	0	0	0	0	0	0	0	0	0	0	0	0	0	0	0	0	0	0	0	0	0	0	0	0	0	0	0	0	0	0	0	0	0	0	0	0	0	0
ESV0001182	ACGGAGGATCCAAGCGTTATCCGGATTTATTGGGTTTAAAGGGTCCGCAGGCGGAATATTAAGTCAGTGGTGAAATCCTACAGCTTAACTGTAGAACTGCCATTGATACTGGTTTTCTTGAGTACACCTGAAGTGGGCGGAATGTGTCATGTAGCGGTGAAATGCTTAGATATGACACAGAACACCAATTGCGAAGGCAGCTCACTAAAGTGTAACTGACGCTGAGGGACGAAAGCGTGGGTAGCGAACAGGATTAGATACCCTGGTAGTCCACGCCGTAAACGATGATCACTAGATGTTGGCGATACAATGTCAGTATCTGAGCGAAAGCATTAAGTGATCCACCTGGGGAGTACGGTCGCAAGATTG	Bacteria	Bacteroidota	Bacteroidia	Flavobacteriales	NS9_marine_group	NA	NA	Rare	Rare	0	0	8	0	0	0	0	0	0	0	0	0	0	0	0	0	0	0	0	0	0	0	0	0	0	0	0	0	0	0	0	0	0	0	0	0	0	0	0
ESV0001187	ACGGAGGGGGCTAGCGTTGCTCGGAATTACTGGGCGTAAAGCGCGCGTAGGCGGCGAATCCAGTCAGGCGTGAAAGCCCAGGGCTTAACCCTGGAACTGCGCTTGATACTGATTTGCTAGAATTCGAGAGAGGGTAGTGGAATTTCCAGTGTAGAGGTGAAATTCGTAGATATTGGAAAGAACACCGGTGGCGAAGGCGGCTATCTGGCTCGATATTGACGCTGAGGTGCGAAAGCGTGGGGAGCGAACGGGATTAGATACCCCGGTAGTCCACGCCGTAAACGATGAGTGCTAGTTGTTGGACAGCTTGCTGTTCGGTGACGTAGCTAACGCGTTAAGCACTCCGCCTGGGGAGTACGGCCGCAAGGTTA	Bacteria	Proteobacteria	Alphaproteobacteria	Rhodospirillales	Magnetospiraceae	NA	NA	Rare	Rare	0	0	9	0	15	0	16	5	7	0	0	6	0	0	8	0	2	0	0	0	0	0	0	0	0	0	0	0	0	0	0	0	0	0	0	0	9	0	0
ESV0001188	ACGAAGGGGGCGAGCGTTGTTCGGAATTACTGGGCGTAAAGGGCGCGTAGGCGGTCTTTTAAGTTAGGCGTGAAAGCCCCGGGCTCAACCCGGGAACTGCGCTTAAGACTGGAAGACTAGAAAACGGAAGAGGGTAGTGGAATTCCCAGTGTAGAGGTGAAATTCGTAGATATTGGGAAGAACACCAGTGGCGAAAGCGGCTACCTGGTCCGATTTTGACGCTGAGGCGCGAAAGCGTGGGGAGCAAACAGGATTAGATACCCTGGTAGTCCACGCCGTAAACGATGTCTGCTAGATGTCGGGGGGTTGCCCCTCGGTGTCGCCGCTAACGCATTAAGCAGACCGCCTGGGAAGTACGGTCGCAAGATTA	Bacteria	Proteobacteria	Alphaproteobacteria	Puniceispirillales	SAR116_clade	Candidatus_Puniceispirillum	NA	Rare	Rare	0	0	0	0	0	0	0	0	65	28	0	0	0	0	0	0	0	0	0	0	0	0	0	0	0	0	0	0	0	0	0	0	0	0	0	0	0	0	0
ESV0001190	ACGGGAGGGGCAAGCGTTATTCGGAATTATTGGGCGTAAAGGGTTCGTAGACTGTACAGTAAGTTATTAGTTAAATCTTAAAAAAATACTTTAAAAAATCTAATAATACTGCTATACTAGAGTTTTAATTAGAAGAATAGAATTTCATATGAAGAGGTAAAATTCGTAGATATGTGAAGGAATATCATAAGTGAAAACGATTCTTTATAAAAAACTGACGTTGAGGAACGAAAGCGTAGGTAGCAAACAGGATTAGATACCCTGGTAGTCTACGCTGTAAACTATGAGTGCTAAAATTTAATAATTAATTGGATTTTAAAGTAAACACGTTAAGCACTCCGCCTGAGAAGTACGATCGCAAGATTA	Bacteria	Proteobacteria	NA	NA	NA	NA	NA	Rare	Rare	0	0	1	0	2	0	1	0	0	2	0	0	0	0	0	0	0	0	0	0	0	0	0	0	0	0	0	0	4	0	2	8	3	2	1	0	0	0	0
ESV0001193	ACGGAGGATCCAAGCGTTATCCGGAATTATTGGGTTTAAAGGGTCCGCAGGCTGTTTGTTAAGTCAGGGGTGAAATCCTACCGCTCAACGGTAGAACTGCCTTTGATACTGGCAAACTTGAGTTATTGTGAAGTAGTTAGAATGTGTAGTGTAGCGGTGAAATGCATAGATATTACACAGAATACCGATTGCGAAAGCAGATTACTAACAATATACTGACGCTGAGGGACGAAAGCGTGGGTAGCGAACAGGATTAGATACCCTGGTAGTCCACGCCGTAAACGATGGTCACTAGCTGTTCGATGTACATTGGTACATTGAGTGGCTAAGCGAAAGTGATAAGTGACCCACCTGGGGAGTACGCTCGCAAGAGTG	Bacteria	Bacteroidota	Bacteroidia	Flavobacteriales	Flavobacteriaceae	NS5_marine_group	NA	Rare	Rare	0	0	0	0	0	0	0	0	24	32	0	50	0	12	0	0	0	0	0	0	0	0	0	0	0	0	0	0	0	0	0	0	0	0	0	0	0	0	0
ESV0001195	ACGAAGGGACCTAGCGTAGTTCGGAATTACTGGGCGTAAAGCGCGCGTAGGCGGTTAAGTAAGTTAATTGTGAAATCCCAAAGCTTAACTTTGGAACTGCAATTAAAACTATTTAGCTAGAGTTTGATAGAGGAAAGCGGAATACATAGTGTAGAGGTGAAATTCGTAGATATTATGTAGAACACCAGTTGCGAAGGCGGCTTTCTGGATCATTACTGACGCTGAGGTGCGAAAGTATGGGTAGCGAAGAGGATTAGATACCCTCGTAGTCCATACTGTAAACAATGATTGTTAGATGTAAGAAATTTATTTTTTGTATCACAGCTAACGCGTTAAACAATCCGCCTGGGGAGTACGACCGCAAGGTTA	Bacteria	Proteobacteria	Alphaproteobacteria	SAR11_clade	Clade_III	NA	NA	Rare	Rare	0	4	7	13	1	12	5	6	0	7	0	0	0	0	0	0	6	17	0	0	0	0	0	0	0	0	0	0	0	0	0	15	0	8	0	0	0	0	6
ESV0001198	ACGAAGGGTTTAAGCGATAATCGGAATTATTGGGCGTAAAGCGCGCGTAGGTGGTTAATTAAGTGAGGTGTGAAATCCCGGAGCTCAACTTCGGAACTGCATTTCATACTGGTTAACTAGAGTATAGTAGAGGTTAGTGGAATTCATGGTGTAGCGGTGAAATGCGTAGATATCATGAGGAACACCAGTGGCGAAGGCGACTAACTGGACTAATACTGACACTGATGAGCGAAAGCGTGGGGAGCAAACAGGATTAGATACCCTGGTAGTCCACGCCGTAAACGATGAGAACTAGCTGTTGGGCTGTAAAAAGCTTAGTAGCGAAGCTAACGCGTTAAGTTCTCCGCCTGGGGAGTACGGCCGCAAGGCTA	Bacteria	Proteobacteria	Gammaproteobacteria	P0X4b2H11	NA	NA	NA	Rare	Rare	19	2	36	0	34	0	40	5	0	0	0	0	0	0	0	0	0	0	0	0	0	0	0	0	0	0	0	0	0	0	0	0	0	0	0	0	0	0	0
ESV0001199	ACGGAGGGTGCAAGCGTTGCTCGGAATCACTGGGCGTAAAGCGAACGCAGGCGGATCGTTAAGTTGGGTGTGAAAGCCCGGGGCTCAACCTCGGAACTGCATTCAAAACTGGCGGTCTTGAGTACGGGAGAGGGAAGTGGAATTCCTGGTGTAGAGGTGAAATTCGTAGATATCAGGAGGAACACCTGTGGCGAAAGCGACTTCCTGGCCCGAAACTGACGCTCATGTTCGAAAGCGTGGGGAGCAAACAGGATTAGATACCCTGGTAGTCCACGCCGTAAACGATGAATGCTAGCTGCTGGGGGAATTGCCCCTTCAGTGGCACAGCTAACGCATTAAGCATTCCGCCTGGGGAGTACGGCCGCAAGGCTA	Bacteria	Bdellovibrionota	Bdellovibrionia	Bdellovibrionales	Bdellovibrionaceae	OM27_clade	NA	Rare	Rare	0	0	0	0	0	0	0	0	0	0	0	0	0	0	0	0	0	0	0	0	0	0	0	0	0	0	0	0	0	0	0	0	0	0	0	0	22	0	20
ESV0001204	ACGAAGGGTGCTAGCGTTGTTCGGAATTACTGGGCGTAAAGGGCGTGTAGGCGGATGATCAAGCTAGGGGTGAAAGCCCAGGGCCCAACCCTGGAACTGCCTTTAGAACTGATTGTCTAGAATCCGTAAGGGGAGTGTGGAATTCCTAGTGTAGAGGTGAAATTCGTAGATATTAGGAAGAACACCAGTGGCGAAGGCGGCACTCTGGTACGGTATTGACGCTGAGGCGCGAAAGCGTGGGGAGCAAACAGGATTAGATACCCTGGTAGTCCACGCCGTAAACGATGTCTGCTAGCCGTTTGAGCACTTAGTGCTTGGGTGGCGCCGCTAACGCATTAAGCAGACCGCCTGGGGAGTACGGTCGCAAGATTA	Bacteria	Proteobacteria	Alphaproteobacteria	NA	NA	NA	NA	Rare	Rare	0	0	0	0	0	0	0	0	0	0	16	0	21	0	0	0	8	0	0	0	0	0	0	0	0	0	0	0	0	0	0	0	0	0	0	0	0	0	0
ESV0001205	ACAGAGGTCCCAAGCGTTGTTCGGATTTACTGGGCGTAAAGGGTGCGTAGGCGGTTAGAAAAGTTTGGTGTGAAATCTTCGGGCTTAACCCGGAAAATGCACTGAAAACTATTTAACTAGAGGATCGGAGAGGAGATTGGAATTCTCAGTGTAGCAGTGAAATGCGTAGATATTGAGAGGAACACCAGTTGCGAAGGCGGATCTCTGGACGATTCCTGACGCTGAGGCACGAAAGCTGGGGGAGCGAAGAGGATTAGATACCCTCGTAGTCCCAGCCGTAAACGGTGCGCACTTGCTGTGGGCGGATTCGACCCCGTCCGTGGCGAAGCTAACGCGTTAAGTGCGCCGCCTGGGGAGTACGGTCGCAAGATTA	Bacteria	Verrucomicrobiota	Verrucomicrobiae	Arctic97B-4_marine_group	NA	NA	NA	Rare	Rare	0	0	0	0	0	0	0	0	0	0	0	0	0	0	0	0	0	0	0	0	0	0	0	0	0	0	0	0	0	0	0	0	0	0	0	0	65	0	51
ESV0001211	ACAGAGGGTGCAAACGTTGCTCGGAATTACTGGGCGTAAAGCGCGTGTAGGCGGTTTAGAAAGTCAGCTGTGAAAGCCCTCGGCTCAACCGAGGAAGTGCAGCTGAAACTGCTAGACTAGAATATCGAAGAGGAAGGCGGAATGCGCAGTGTAGAGGTGAAATTCGTAGATATTGCGTAGAACATCGGTGGCGAAGGCGGCCTTCTGGGAGATTATTGACGCTGAGACGCGAAAGCGTGGGGAGCAAACAGGATTAGATACCCTGGTAGTCCACGCCGTAAACGATGAGTACTAGGTGTTGCGGGTATTGACCCCTGCAGTGCCGACGCTAACGCATTAAGTACTCCGCCTGGGGAGTACGGCCGCAAGGCTA	Bacteria	Myxococcota	Myxococcia	Myxococcales	Myxococcaceae	P3OB-42	NA	Rare	Rare	73	7	11	0	21	0	3	0	0	0	0	0	0	0	0	0	0	0	0	0	0	0	0	0	0	0	0	0	13	0	6	0	10	0	0	0	0	0	6
ESV0001213	ACGGAGGGTGCAAGCGTTAATCGGAATTACTGGGCGTAAAGCGCACGTAGGCGGTGTGTTAAGTTGGATGTGAAAGCCCCGGGCTCAACCTGGGAATTGCATTCAAAACTGGCACGCTAGAGTATGTGAGAGGGGGGTAGAATTCCAAGTGTAGCGGTGAAATGCGTAGAGATTTGGAGGAATACCAGTGGCGAAGGCGGCCCCCTGGCACAATACTGACGCTCAGGTGCGAAAGCGTGGGGAGCAAACAGGATTAGATACCCTGGTAGTCCACGCCGTAAACGATGTCTACTAGCTGTTCGTGGTCTTGTACTGTGAGTAGCGCAGCTAACGCACTAAGTAGACCGCCTGGGGAGTACGGTCGCAAGATTA	Bacteria	Proteobacteria	Gammaproteobacteria	Alteromonadales	Alteromonadaceae	Rheinheimera	NA	Rare	Rare	0	0	0	0	0	0	0	0	0	0	0	0	0	0	0	0	0	0	0	0	0	0	0	0	0	0	0	0	7	0	0	0	0	0	0	0	0	0	0
ESV0001216	ACGTAGGGTCCGAGCGTTGTCCGGATTTATTGGGCGTAAAGAGCTCGTAGGCGGTTTGGTAAGTCGGGTGTGAAAACTCAGGGCTCAACCCTGAGACGCCACTCGATACTGCCATGACTAGAGTCCGGTAGGGGAATGTGGAATTCCTGGTGTAGCGGTGAAATGCGCAGATATCAGGAGGAACACCAACAGCGAAGGCAGCATTCTGGGCCGGTACTGACGCTGAGGAGCGAAAGCATGGGGAGCAAACAGGATTAGATACCCTGGTAGTCCATGCCGTAAACGTTGGGCACTAGGTGTGGGTCCCATCCAACGGGATCCGTGCCGCAGCTAACGCATTAAGTGCCCCGCCTGGGGAGTACGGCCGCAAGGCTA	Bacteria	Actinobacteriota	Acidimicrobiia	Microtrichales	Microtrichaceae	Sva0996_marine_group	NA	Rare	Rare	21	0	0	0	11	0	0	0	0	0	0	0	0	0	0	0	0	0	0	0	0	0	0	0	0	0	0	0	19	0	19	0	0	0	0	0	0	0	0
ESV0001221	ACGAAGGGGGCTAGCGTTGTTCGGAATTACTGGGCGTAAAGCGCACGTAGGCGGATATTTAAGTCAGGGGTGAAATCCCAGAGCTCAACTCTGGAACTGCCTTTGATACTGGGTATCTTGAGTATGGAAGAGGTAAGTGGAATTCCGAGTGTAGAGGTGAAATTCGTAGATATTCGGAGGAACACCAGTGGCGAAGGCGGCTTACTGGTCCATTACTGACGCTGAGGTGCGAAAGCGTGGGGAGCAAACAGGATTAGATACCCTGGTAGTCCACGCCGTAAACGATGAATGTTAGCCGTCGGGCAGTATACTGTTCGGTGGCGCAGCTAACGCATTAAACATTCCGCCTGGGGAGTACGGTCGCAAGATTA	Bacteria	Proteobacteria	Alphaproteobacteria	Rhizobiales	Rhizobiaceae	Allorhizobium-Neorhizobium-Pararhizobium-Rhizobium	NA	Rare	Rare	0	0	0	0	0	0	0	0	0	0	0	0	0	0	0	0	0	0	0	8	0	0	0	0	0	0	0	0	0	11	25	15	0	0	0	0	9	0	0
ESV0001222	ACGAAGGGGGCTAGCGTTGCTCGGAATTACTGGGCGTAAAGGGCGCGTAGGCGGACATTTAAGTCAGGGGTGAAATCCCAGAGCTCAACTCTGGAACTGCCTTTGATACTGGGTGTCTTGAGTGTGAGAGAGGTATGTGGAACTCCGAGTGTAGAGGTGAAATTCGTAGATATTCGGAAGAACACCAGTGGCGAAGGCGACATACTGGCTCATTACTGACGCTGAGGCGCGAAAGCGTGGGGAGCAAACAGGATTAGATACCCTGGTAGTCCACGCCGTAAACGATGATTGCTAGTTGTCGGGCTGCATGCAGTTCGGTGACGCAGCTAACGCATTAAGCAATCCGCCTGGGGAGTACGGTCGCAAGATTA	Bacteria	Proteobacteria	Alphaproteobacteria	Caulobacterales	Caulobacteraceae	Brevundimonas	NA	Rare	Rare	0	0	0	0	0	0	0	0	0	0	0	0	0	0	0	0	0	0	0	0	0	0	0	0	0	0	0	0	0	0	0	0	15	0	0	0	0	0	33
ESV0001224	ACGGAGGGGGTTAGCGTTGTTCGGAATTACTGGGCGTAAAGCGCACGTAGGCGGATCAGAAAGTTGGGGGTGAAATCCCGGGGCTCAACCCCGGAACTGCCTCCAAAACTCCTGGTCTTGAGTTCGAGAGAGGTGAGTGGAATTCCGAGTGTAGAGGTGAAATTCGTAGATATTCGGAGGAACACCAGTGGCGAAGGCGGCTCACTGGCTCGATACTGACGCTGAGGTGCGAAAGTGTGGGGAGCAAACAGGATTAGATACCCTGGTAGTCCACACCGTAAACGATGAATGCCAGACGTCGGCAAGCATGCTTGTCGGTGTCACACCTAACGGATTAAGCATTCCGCCTGGGGAGTACGGTCGCAAGATTA	Bacteria	Proteobacteria	Alphaproteobacteria	Rhodobacterales	Rhodobacteraceae	NA	NA	Rare	Rare	0	0	0	0	0	0	0	0	0	0	0	0	0	0	0	0	0	0	0	0	0	0	0	0	0	0	0	0	0	0	0	0	0	0	0	0	0	0	0
ESV0001225	ACGGAGGGGGCAAGCGTTGTTCGGAATTACTGGGCGTAAAGGGCGCGTAGGCGGCTATGATAGTCAGGCGTGAAAGCCCCGGGCTTAACCTGGGAACTGCGTTTGATACTGCATAGCTAGAGATTGGAAGAGGAGAGTGGAATTCCAAGTGTAGAGGTGAAATTCGTAGATATTTGGAAGAACACCAGTGGCGAAGGCGGCTCTCTGGTCCACATCTGACGCTGAGGCGCGAAAGCGTGGGGAGCAAACAGGATTAGATACCCTGGTAGTCCACGCCGTAAACGATGTGTGCTAGACGTCGGGGGTTACGCCTTCGGTGTCGGAGCTAACGCATTAAGCACACCGCCTGGGGAGTACGGTCGCAAGATTA	Bacteria	Proteobacteria	Alphaproteobacteria	NA	NA	NA	NA	Rare	Rare	58	0	0	0	0	0	0	0	0	0	0	0	0	0	0	0	0	0	0	0	0	0	0	0	0	0	0	0	87	9	22	0	0	0	0	0	0	0	0
ESV0001232	ACGGAGGGGGTTAGCGTTGTTCGGAATTACTGGGCGTAAAGCGCGCGTAGGCGGATCAGAAAGTTGGGGGTGAAATCCCGGGGCTCAACCCCGGAACTGCCTCCAAAACTCCTGGTCTTGAGTTCGAGAGAGGTGAGTGGAATTCCGAGTGTAGAGGTGAAATTCGTAGATATTCGGAGGAACACCAGTGGCGAAGGCGGCTCACTGGCTCGATACTGACGCTGAGGTGCGAAAGTGTGGGGAGCAAACAGGATTAGATACCCTGGTAGTCCACACCGTAAACGATGAATGCCAGTCGTCGGGTAGCATGCTATTCGGTGACACACCTAACGGATTAAGCATTCCGCCTGGGGAGTACGGTCGCAAGATTA	Bacteria	Proteobacteria	Alphaproteobacteria	Rhodobacterales	Rhodobacteraceae	NA	NA	Rare	Rare	0	0	0	0	0	0	0	0	0	0	0	0	0	0	0	0	0	0	0	0	0	0	0	0	0	0	0	0	0	0	0	0	0	0	0	0	0	0	0
ESV0001234	ACGGAGGGGGTTAGCGTTGTTCGGAATTACTGGGCGTAAAGCGCGCGTAGGCGGACTGGAAAGTTGGGGGTGAAATCCCAGGGCTCAACCCTGGAACTGCCTCCAAAACTATCAGTCTAGAGTTCGAGAGAGGTGAGTGGAATTCCGAGTGTAGAGGTGAAATTCGTAGATATTCGGAGGAACACCAGTGGCGAAGGCGGCTCACTGGCTCGATACTGACGCTGAGGTGCGAAAGTGTGGGGAGCAAACAGGATTAGATACCCTGGTAGTCCACACCGTAAACGATGAATGCCAGTCGTCGGGTAGCATGCTATTCGGTGACACACCTAACGGATTAAGCATTCCGCCTGGGGAGTACGGTCGCAAGATTA	Bacteria	Proteobacteria	Alphaproteobacteria	Rhodobacterales	Rhodobacteraceae	Ruegeria	atlantica	Rare	Rare	0	0	0	0	0	0	0	0	0	0	0	0	0	0	0	0	0	0	0	0	0	0	0	0	0	0	0	0	0	0	0	0	0	0	0	0	0	0	0
ESV0001236	ACGGAGGGGGCTAACGTTGTTCGGAATTACTGGGCGTAAAGCGCGCGTAGGCGGGTTAGATAGTTGAGGGTGAAATCCCGGAGCTTAACTCCGGAACTGCCTTCAATACTACTAATCTTGAGTTCGGAAGAGGTGAGTGGAATTCCTAGTGTAGAGGTGAAATTCGTAGATATTAGGAAGAACATCAGTGGCGAAGGCGACTCACTGGTCCGATACTGACGCTGAGGTGCGAAAGCGTGGGGAGCAAACAGGATTAGATACCCTGGTAGTCCACGCCGTAAACGATGGAAGCTAGTTGTTGGGCGGCATGCCGTTCGGTGACACAGCTAACGCATTAAGCTTCCCGCCTGGGGAGTACGATCGCAAGATTA	Bacteria	Proteobacteria	Alphaproteobacteria	Parvibaculales	OCS116_clade	NA	NA	Rare	Rare	0	0	0	0	0	0	0	0	11	14	10	0	0	21	0	21	0	12	0	0	0	0	0	0	0	0	0	0	0	0	0	0	0	0	0	0	0	0	0
ESV0001242	ACGTAGGGTGCGAGCGTTAATCGGAATTACTGGGCGTAAAGCGTGCGCAGGCGGTTGTGTAAGACAGGTGTGAAATCCCCGGGCTTAACCTGGGAACTGCGCTTGTGACTGCACGACTAGAGTATGGCAGAGGGGGGTGGAATTCCACGTGTAGCAGTGAAATGCGTAGAGATGTGGAGGAACACCGATGGCGAAGGCAGCCCCCTGGGCCAATACTGACGCTCATGCACGAAAGCGTGGGGAGCAAACAGGATTAGATACCCTGGTAGTCCACGCCCTAAACGATGTCGACTAGGTGTTCGGTGAGGAGACTCATTGAGTACCGCAGCTAACGCGTGAAGTCGACCGCCTGGGGAGTACGGTCGCAAGATTA	Bacteria	Proteobacteria	Gammaproteobacteria	Burkholderiales	Rhodocyclaceae	Methyloversatilis	NA	Rare	Rare	0	0	0	0	0	32	0	0	0	0	0	0	0	0	0	0	0	0	0	0	0	0	0	0	0	0	0	0	0	0	0	0	0	0	0	0	0	0	0
ESV0001245	ACGGAGGGGGTTAGCGTTGTTCGGAATTACTGGGCGTAAAGCGCGCGTAGGCGGACTGGAAAGTTGGGGGTGAAATCCCGAGGCTCAACCTCGGAACTGCCTTCAAAACTCCCAGTCTAGAGTTCGAGAGAGGTGAGTGGAATTCCAAGTGTAGAGGTGAAATTCGTAGATATTTGGAGGAACACCAGTGGCGAAGGCGGCTCACTGGCTCGATACTGACGCTGAGGTGCGAAAGTGTGGGGAGCAAACAGGATTAGATACCCTGGTAGTCCACACCGTAAACGATGAATGCCAGTCGTCGGGTAGTATACTATTCGGTGACACACCTAACGGATTAAGCATTCCGCCTGGGGAGTACGGTCGCAAGATTA	Bacteria	Proteobacteria	Alphaproteobacteria	Rhodobacterales	Rhodobacteraceae	NA	NA	Rare	Rare	0	0	0	0	0	0	0	0	0	0	0	0	11	6	0	9	17	3	0	0	0	0	0	0	0	0	0	0	0	0	0	0	0	0	0	0	0	0	0
ESV0001250	ACGGAGGGTCCAAGCGTTAATCGGAATTACTGGGCGTAAAGCGCGCGTAGGCGGTTTAGCAAGTTGTATGTGAAAGCCCTGGGCTCAACCTAGGAACTGCATACAAAACTACTAAGCTAGAGTACGAGAGAGGAGAGTAGAATTTCTGGTGTAGCGGTGAAATGCGTAGATATCAGAAGGAATACCAATGGCGAAGGCAGCTCTCTGGCTCGTCACTGACGCTGAGGTGCGAAAGCGTGGGTAGCAAACAGGATTAGATACCCTGGTAGTCCACGCCGTAAACGATGACAACTAGCCGTTGGGCAGATTTAACTGTTCAGTGGCACAGCTAACGCATTAAGTTGTCCGCCTGGGGAGTACGGCCGCAAGGCTA	Bacteria	Proteobacteria	Gammaproteobacteria	SAR86_clade	NA	NA	NA	Rare	Rare	0	0	18	0	0	0	0	0	0	0	0	0	0	0	0	0	0	0	0	0	0	0	0	0	0	0	0	0	0	0	0	0	0	0	0	0	0	0	0
ESV0001251	ACGGAGGGAGCTAGCGTTATTCGGAATTACTGGGCGTAAAGCGCACGTAGGCGGCTTTGTAAGTTAGAGGTGAAAGCCTGGAGCTCAACTCCAGAATTGCCTTTAAGACTGCATCGCTTGAATCCAGGAGAGGTGAGTGGAATTCCGAGTGTAGAGGTGAAATTCGTAGATATTCGGAAGAACACCAGTGGCGAAGGCGGCTCACTGGACTGGTATTGACGCTGAGGTGCGAAAGCGTGGGGAGCAAACAGGATTAGATACCCTGGTAGTCCACGCCGTAAACGATGATAACTAGCTGTCGGGGCTCTTAGAGCTTCGGTGGCGCAGCTAACGCATTAAGTTATCCGCCTGGGGAGTACGGCCGCAAGGTTA	Bacteria	Proteobacteria	Alphaproteobacteria	Sphingomonadales	Sphingomonadaceae	Sphingomonas	NA	Rare	Rare	0	0	0	0	0	0	0	0	0	0	0	0	0	0	0	0	0	0	0	0	0	0	0	0	0	0	0	0	0	0	0	0	0	3	0	0	0	0	0
ESV0001253	ACGAAGGGGGCTAGCGTTGTTCGGAATTACTGGGCGTAAAGCGCACGTAGGCGGATATTTAAGTCAGGGGTGAAATCCCGGAGCTCAACTCCGGAACTGCCTTTGATACTGGATATCTAGAGACCGAGAGAGGTAAGTGGAACTCCTAGTGTAGAGGTGGAATTCGTAGATATTAGGAAGAACACCAGTGGCGAAGGCGGCTTACTGGCTCGGAACTGACGCTGAGGTGCGAAAGCGTGGGGAGCAAACAGGATTAGATACCCTGGTAGTCCACGCCGTAAACTATGAGAGCTAGCCGTTGGGGTGTTTACACTTCAGTGGCGCAGCTAACGCATTAAGCTCTCCGCCTGGGGAGTACGGTCGCAAGATTA	Bacteria	Proteobacteria	Alphaproteobacteria	Rhizobiales	Devosiaceae	Pelagibacterium	halotolerans	Rare	Rare	0	0	0	0	0	0	0	0	0	0	0	0	0	24	0	0	0	0	0	0	0	0	0	0	0	0	0	0	0	0	0	0	0	0	0	0	0	0	0
ESV0001255	ACGAAGGGGGCTAGCGTTGTTCGGAATCACTGGGCGTAAAGCGTATGTAGGCGGATCAAAAAGTTAGATGTGAAATCCCTGGGCTCAACCCAGGAACTGCATTTAAAACTAGTGATCTAGAAATTGGCAAGGGTTAGTAGAAATTCCAGTGTAGAGGTGAAATTCGTAGATATTGGAAAGAATACCAGAAGCGAAGGCGACTAACTAGACCATTTTTGACGCTGAGATACGAAAGCGTGGGTAGCAAACAGGATTAGATACCCTGGTAGTCCACGCAGTAAACGATGAGTGCTAGTCGCTGGGACAATAGTTTCAGTGTCGAAGCTAACGCATTAAGCACTCCGCCTGGGAAGTACGGTCGCAAGATTA	Bacteria	Proteobacteria	Alphaproteobacteria	Rhodospirillales	AEGEAN-169_marine_group	NA	NA	Rare	Rare	12	10	0	0	0	0	0	0	0	0	0	0	0	0	0	0	0	0	31	24	0	13	55	0	49	0	0	0	0	0	0	0	0	0	0	0	0	0	0
ESV0001256	ACGTAAGTGGCGAGCATTATCCGGATTTATTGGGCATAAAGAGCATGTAGGTGGTAATTTAAGTCAGATGTTAAATCCCATAGCCTAACTATGGTATGCATTTGAAACTGAGTTACTAGAGGTTAGTAGAGGGAAGTGGAATTCATGGTGTAGCGGTGAAATGCGTAGATATCATGAGGAACATCAGTGGCGAAGGCGACTTCCTGGACTAAATCTGACACTGAGATGCGAAAGCGTGGGGAGCGAACGGGATTAGATACCCCGGTAGTCCACGCCGTAAACGTTGTTCACTAGGTGTAGGAGGTATCGACCCCTTCTGTGCCACAGATAATTCGTTAAGTGAACCGCCTGGGGAGTACGACCGCAAGGTTA	Bacteria	Margulisbacteria	NA	NA	NA	NA	NA	Rare	Rare	0	0	54	6	15	0	62	11	0	0	0	0	0	0	0	0	0	0	0	0	0	0	0	0	0	0	0	0	0	0	0	0	0	0	0	0	0	0	0
ESV0001259	ACGAAGGGGGCTAGCGTTGCTCGGAATCACTGGGCGTAAAGGGTGCGTAGGCGGGTCTTTAAGTCAGAGGTGAAATCCTGGAGCTCAACTCCAGAACTGCCTTTGATACTGAGGATCTTGAGTTCGGGAGAGGTGAGTGGAACTGCGAGTGTAGAGGTGAAATTCGTAGATATTCGCAAGAACACCAGTGGCGAAGGCGGCTCACTGGCCCGATACTGACGCTGAGGCACGAAAGCGTGGGGAGCAAACAGGATTAGATACCCTGGTAGTCCACGCCGTAAACGATGAATGCCAGCCGTTGGAAAGTTTACTTTTCAGTGGCGCAGCTAACGCTTTAAGCATTCCGCCTGGGGAGTACGGTCGCAAGATTA	Bacteria	Proteobacteria	Alphaproteobacteria	Rhizobiales	Xanthobacteraceae	Afipia	NA	Rare	Rare	0	0	0	0	0	0	0	0	0	0	0	0	0	0	0	0	0	0	0	0	0	0	0	0	0	0	0	0	0	0	0	0	0	0	45	0	0	0	0
[truncated: 3,185 more rows]
[truncated: 17 more columns]

## Sheet: Sheet 2 - Seasonal analysis DNA
Seasonal preference of ESVs using indicator species analysis based on DNA data. Blue filling indicates preferences for early winter, green for spring and orange for summer. Multiple color shading is used for ESVs associated with more than one season.
Molecule	ESV	Preference	Stat	P-value	Significance level	Taxonomy	% of total DNA reads
[truncated: 299 more rows]

## Sheet: Sheet 3 - Seasonal analysis RNA
Seasonal preference of ESVs using indicator species analysis based on RNA data. Blue filling indicates preferences for early winter, green for spring and orange for summer. Multiple color shading is used for ESVs associated with more than one season.
[truncated: 387 more rows]

[truncated: 2 more sheets: Sheet 4 - Spatial analysis DNA, Sheet 5 - Spatial analysis RNA]
